# Supplementary material for: The Genome of a Thermo Tolerant, Pathogenic Albino Aspergillus fumigatus
Source: Front Microbiol. 2018 Aug 14;9:1827. doi: 10.3389/fmicb.2018.01827 (PMC6102483; doi:10.3389/fmicb.2018.01827)
Supplement: Supplementary file 2 [file Table_2.xlsx]

## Sheet: S2.1 All
	Table S2.1. All 8.909 AFUMN gene models
	name		closest relative	accession	GM/TH aa length diff			Evalue	contig
	protein	gene			GM	TH	DIFF
	1 acyl glycerol 3 phosphate acyltransferase AtaAp	AFUMN5847	Aspergillus fumigatus Af293	XP_755194	293	292	0	0	NODE_691	gi|71001026|
	1 aminocyclopropane 1 carboxylate deaminase	AFUMN8802	Aspergillus fumigatus A1163	EDP53767	61	350	290	2.66708e-34	NODE_71	gi|159128653|
	1 aminocyclopropane 1 carboxylate deaminase	AFUMN6825	Aspergillus fumigatus A1163	EDP51190	398	399	2	0	NODE_946	gi|159126074|
	1 phosphatidylinositol 3 phosphate 5 kinase Fab1	AFUMN1526	Aspergillus fumigatus Af293	XP_750637	2476	2475	0	0	NODE_20	gi|70991577|
	1 phosphatidylinositol 4,5 bisphosphate phosphodiesterase Plc1	AFUMN5816	Aspergillus fumigatus Af293	XP_752695	1447	1145	-301	0	NODE_688	gi|70995880|
	1,3 beta glucan biosynthesis	AFUMN2540	Aspergillus fumigatus Af293	XP_754055	516	515	0	0	NODE_275	gi|70998666|
	1,3 beta glucan synthase catalytic subunit FksP	AFUMN6357	Aspergillus fumigatus A1163	EDP49808	1905	1904	0	0	NODE_797	gi|159124690|
	1,3 beta glucanosyltransferase	AFUMN2172	Aspergillus fumigatus Af293	XP_746993	538	537	0	0	NODE_246	gi|70982931|
	1,3 beta glucanosyltransferase	AFUMN3713	Aspergillus fumigatus A1163	EDP52434	461	460	0	0	NODE_395	gi|159127319|
	1,3 beta glucanosyltransferase	AFUMN4587	Aspergillus fumigatus Af293	XP_749664	533	548	16	0	NODE_519	gi|70989629|
	1,3 beta glucanosyltransferase	AFUMN6370	Aspergillus fumigatus A1163	EDP49809	542	541	0	0	NODE_797	gi|159124691|
	1,3 beta glucanosyltransferase Bgt1	AFUMN6600	Aspergillus fumigatus Af293	XP_752511	306	305	0	0	NODE_86	gi|70995512|
	1,3 beta glucanosyltransferase Gel1	AFUMN6011	Aspergillus fumigatus A1163	B0XT72	453	452	0	0	NODE_71	gi|193806026|
	1,3 beta glucanosyltransferase Gel2	AFUMN313	Aspergillus fumigatus Af293	XP_751022	476	475	0	0	NODE_136	gi|70992347|
	1,3 beta glucanosyltransferase Gel3	AFUMN1584	Aspergillus fumigatus A1163	B0XT09	544	547	4	0	NODE_2207	gi|229890270|
	1,4 alpha glucan branching enzyme	AFUMN5009	Aspergillus fumigatus A1163	EDP51795	748	747	0	0	NODE_596	gi|159126679|
	1,4 beta D glucan cellobiohydrolyase	AFUMN3779	Aspergillus fumigatus Af293	XP_751044	533	532	0	0	NODE_427	gi|70992391|
	12 oxophytodienoate reductase	AFUMN5719	Aspergillus fumigatus Af293	XP_753224	410	409	0	0	NODE_675	gi|70996939|
	14 alpha sterol demethylase Cyp51B	AFUMN536	Aspergillus fumigatus Af293	XP_749134	525	524	0	0	NODE_151	gi|70987441|
	15 hydroxyprostaglandin dehydrogenase NAD+	AFUMN8269	Aspergillus fumigatus Af293	XP_754671	202	227	26	2.64078e-96	NODE_574	gi|70999908|
	2 amino 3 carboxymuconate 6 semialdehyde decarboxylase	AFUMN2981	Aspergillus fumigatus Af293	XP_756079	398	398	1	0	NODE_318	gi|71002796|
	2 amino 3 carboxymuconate 6 semialdehyde decarboxylase	AFUMN3564	Aspergillus fumigatus Af293	XP_753406	427	426	0	0	NODE_375	gi|70997313|
	2 dehydropantoate 2 reductase	AFUMN368	Aspergillus fumigatus A1163	EDP50747	330	329	0	0	NODE_137	gi|159125630|
	2 dehydropantoate 2 reductase	AFUMN3607	Aspergillus fumigatus A1163	EDP52401	391	414	24	0	NODE_379	gi|159127286|
	2 dehydropantoate 2 reductase	AFUMN3805	Aspergillus fumigatus A1163	EDP47718	711	759	49	0	NODE_432	gi|159122597|
	2 dehydropantoate 2 reductase	AFUMN4546	Aspergillus fumigatus Af293	XP_754967	415	414	0	0	NODE_514	gi|71000567|
	2 dehydropantoate 2 reductase	AFUMN5597	Aspergillus fumigatus A1163	EDP53585	336	335	0	0	NODE_656	gi|159128470|
	2 deoxy D gluconate 3 dehydrogenase	AFUMN2524	Aspergillus fumigatus Af293	XP_752805	266	265	0	0	NODE_273	gi|70996100|
	2 hydroxychromene 2 carboxylate isomerase	AFUMN7287	Aspergillus fumigatus A1163	EDP50166	221	220	0	1.6614e-158	NODE_183	gi|159125049|
	2 hydroxyphytanoyl CoA lyase	AFUMN6657	Aspergillus fumigatus Af293	XP_747326	656	655	0	0	NODE_881	gi|70983598|
	2 isopropylmalate synthase	AFUMN2944	Aspergillus fumigatus Af293	XP_752869	641	643	3	0	NODE_317	gi|70996228|
	2 ketogluconate transporter	AFUMN6421	Aspergillus fumigatus Af293	XP_746473	625	624	0	0	NODE_803	gi|70981889|
	2 methylcitrate dehydratase	AFUMN1347	Aspergillus fumigatus Af293	XP_747704	559	558	0	0	NODE_202	gi|70984382|
	2 oxo acid dehydrogenases acyltransferase	AFUMN1891	Aspergillus fumigatus Af293	XP_751630	461	460	0	0	NODE_231	gi|70993566|
	2 oxoisovalerate dehydrogenase complex alpha subunit	AFUMN8021	Aspergillus fumigatus Af293	XP_750772	210	446	237	1.00209e-111	NODE_442	gi|70991847|
	2,3 diketo 5 methylthio 1 phosphopentane phosphatase	AFUMN5049	Aspergillus fumigatus Af293	XP_748714	295	294	0	0	NODE_598	gi|70986440|
	2,4 dihydroxyhept 2 ene 1,7 dioic acid aldolase	AFUMN6597	Aspergillus fumigatus Af293	XP_752518	282	281	0	0	NODE_86	gi|70995526|
	20S cyclosome subunit APC1/BimE	AFUMN4512	Aspergillus fumigatus Af293	XP_755011	1907	2080	174	0	NODE_514	gi|71000659|
	20S cyclosome subunit APC8	AFUMN1486	Aspergillus fumigatus Af293	XP_748098	690	689	0	0	NODE_207	gi|70985184|
	20S cyclosome subunit BimA/Nuc2/Cdc27	AFUMN5868	Aspergillus fumigatus Af293	XP_755196	810	809	0	0	NODE_691	gi|71001030|
	20S cyclosome subunit Cut9/Cdc16	AFUMN6805	Aspergillus fumigatus Af293	XP_748083	622	621	0	0	NODE_946	gi|70985154|
	20S proteasome maturation Ump1	AFUMN7946	Neosartorya fischeri NRRL 181	XP_001259616	168	204	37	1.30907e-117	NODE_596	gi|119479175|
	26 proteasome complex subunit Sem1	AFUMN8763	Aspergillus fumigatus Af293	XP_001481720	117	83	-33	3.73392e-43	NODE_53	gi|146322560|
	26S proteasome associated ubiquitin C terminal hydrolase	AFUMN4319	Aspergillus fumigatus Af293	XP_752958	317	316	0	0	NODE_499	gi|70996406|
	26S proteasome non ATPase regulatory subunit 9	AFUMN4815	Neosartorya fischeri NRRL 181	XP_001258469	411	218	-192	5.45824e-146	NODE_573	gi|119473015|
	26S proteasome regulatory particle subunit Rpn8	AFUMN6224	Aspergillus fumigatus Af293	XP_750500	351	350	0	0	NODE_75	gi|70991302|
	26S proteasome regulatory subunit Mts4	AFUMN2846	Aspergillus fumigatus Af293	XP_753478	906	905	0	0	NODE_30	gi|70997461|
	26S proteasome regulatory subunit Rpn2	AFUMN8679	Aspergillus fumigatus A1163	EDP50226	103	1139	1037	7.23027e-61	NODE_626	gi|159125109|
	26S proteasome regulatory subunit Rpn2	AFUMN6402	Aspergillus fumigatus A1163	EDP50226	971	1139	169	0	NODE_800	gi|159125109|
	26S proteasome regulatory subunit S5A	AFUMN25	Aspergillus fumigatus Af293	XP_755840	281	280	0	0	NODE_104	gi|71002318|
	2Fe 2S iron sulfur cluster binding	AFUMN7424	Aspergillus fumigatus Af293	XP_747954	202	201	0	4.19443e-149	NODE_946	gi|70984896|
	3 beta hydroxysteroid dehydrogenase/isomerase	AFUMN645	Aspergillus fumigatus A1163	EDP55981	488	487	0	0	NODE_163	gi|159130868|
	3 beta hydroxysteroid dehydrogenase/isomerase	AFUMN2390	Aspergillus fumigatus Af293	XP_756121	335	334	0	0	NODE_262	gi|71002880|
	3 dehydroquinate dehydratase QutE	AFUMN8147	Aspergillus fumigatus Af293	XP_752527	151	150	0	4.7362e-104	NODE_587	gi|70995544|
	3 dehydroshikimate dehydratase	AFUMN5943	Aspergillus fumigatus A1163	EDP49443	354	353	0	0	NODE_708	gi|159124325|
	3 demethylubiquinone 9 3 methyltransferase	AFUMN2276	Aspergillus fumigatus Af293	XP_751789	344	345	2	0	NODE_2616	gi|70993884|
	3 hydroxyacyl CoA dehydrogenase	AFUMN268	Aspergillus fumigatus Af293	XP_748351	303	302	0	0	NODE_135	gi|146323119|
	3 hydroxyacyl CoA dehydrogenase NAD binding domain	AFUMN3708	Neosartorya fischeri NRRL 181	XP_001259685	607	606	0	0	NODE_391	gi|119479313|
	3 hydroxyanthranilate 3,4 dioxygenase	AFUMN7328	Aspergillus fumigatus Af293	XP_756080	211	210	0	5.81403e-156	NODE_318	gi|71002798|
	3 hydroxyanthranilate 3,4 dioxygenase Bna1	AFUMN7566	Aspergillus fumigatus Af293	XP_747271	193	192	0	3.00934e-141	NODE_138	gi|70983488|
	3 hydroxybutyryl CoA dehydrogenase	AFUMN61	Aspergillus fumigatus Af293	XP_746626	339	338	0	0	NODE_1084	gi|70982195|
	3 hydroxyisobutyrate dehydrogenase	AFUMN332	Aspergillus fumigatus Af293	XP_750988	366	365	0	0	NODE_136	gi|70992279|
	3 hydroxyisobutyrate dehydrogenase	AFUMN8824	Aspergillus fumigatus Af293	XP_754672	119	317	199	3.7219e-27	NODE_574	gi|146323382|
	3 hydroxymethyl 3 methylglutaryl Coenzyme A lyase	AFUMN4873	Aspergillus fumigatus A1163	EDP48120	413	412	0	0	NODE_576	gi|159123000|
	3 isopropylmalate dehydratase	AFUMN3719	Aspergillus fumigatus Af293	XP_755459	459	777	319	0	NODE_396	gi|71001556|
	3 isopropylmalate dehydratase	AFUMN4455	Aspergillus fumigatus A1163	EDP54642	324	777	454	0	NODE_512	gi|159129528|
	3 isopropylmalate dehydrogenase	AFUMN5231	Aspergillus fumigatus Af293	XP_751235	369	368	0	0	NODE_614	gi|70992773|
	3 isopropylmalate dehydrogenase Leu2A	AFUMN3591	Aspergillus fumigatus Af293	XP_752944	367	366	0	0	NODE_378	gi|70996378|
	3 ketoacyl acyl carrier protein reductase	AFUMN2358	Aspergillus fumigatus A1163	EDP48338	257	256	0	0	NODE_261	gi|159123218|
	3 ketoacyl acyl carrier protein reductase	AFUMN2491	Aspergillus fumigatus Af293	XP_752808	258	257	0	0	NODE_273	gi|70996106|
	3 ketoacyl CoA ketothiolase Kat1	AFUMN7029	Aspergillus fumigatus Af293	XP_752635	271	418	148	9.02561e-174	NODE_184	gi|70995760|
	3 ketoacyl CoA ketothiolase Kat1	AFUMN8729	Aspergillus fumigatus Af293	XP_752635	84	418	335	5.50959e-50	NODE_60	gi|70995760|
	3 ketoacyl coA thiolase peroxisomal A	AFUMN2278	Aspergillus fumigatus Af293	XP_751733	420	419	0	0	NODE_2616	gi|70993772|
	3 ketoacyl CoA thiolase POT1	AFUMN1811	Aspergillus fumigatus Af293	XP_749100	441	440	0	0	NODE_229	gi|70987243|
	3 ketosphinganine reductase Tsc10	AFUMN6570	Aspergillus fumigatus Af293	XP_752480	368	367	0	0	NODE_865	gi|146322596|
	3 ketosteroid delta 1 dehydrogenase	AFUMN1981	Aspergillus fumigatus Af293	XP_753296	568	567	0	0	NODE_234	gi|70997083|
	3 ketosteroid reductase	AFUMN2609	Aspergillus fumigatus Af293	XP_751680	451	450	0	0	NODE_280	gi|70993666|
	3 methyl 2 oxobutanoate dehydrogenase	AFUMN3018	Aspergillus fumigatus A1163	EDP53514	388	387	0	0	NODE_31	gi|159128399|
	3 methyl 2 oxobutanoate hydroxymethyltransferase PanB	AFUMN5611	Aspergillus fumigatus Af293	XP_750805	356	355	0	0	NODE_658	gi|70991913|
	3 methylcrotonyl CoA carboxylase beta subunit MccB	AFUMN6108	Aspergillus fumigatus Af293	XP_753743	579	578	0	0	NODE_737	gi|70998022|
	3 methylcrotonyl CoA carboxylase subunit alpha MccA	AFUMN6089	Aspergillus fumigatus Af293	XP_753746	755	756	2	0	NODE_737	gi|70998028|
	3 oxo 5 alpha steroid 4 dehydrogenase	AFUMN3952	Aspergillus fumigatus Af293	XP_750296	312	311	0	0	NODE_440	gi|70990894|
	3 oxoacyl acyl carrier protein reductase	AFUMN338	Aspergillus fumigatus Af293	XP_750940	378	376	-1	0	NODE_136	gi|70992183|
	3 oxoacyl acyl carrier protein reductase	AFUMN365	Aspergillus fumigatus Af293	XP_751005	324	323	0	0	NODE_136	gi|70992313|
	3 oxoacyl acyl carrier protein reductase	AFUMN4650	Aspergillus fumigatus Af293	XP_752376	327	326	0	0	NODE_53	gi|70995225|
	3 oxoacyl acyl carrier protein reductase	AFUMN4840	Aspergillus fumigatus Af293	XP_754668	383	382	0	0	NODE_574	gi|70999902|
	3 oxoacyl acyl carrier protein reductase	AFUMN5711	Aspergillus fumigatus A1163	EDP56953	276	275	0	0	NODE_674	gi|159131840|
	3 oxoacyl acyl carrier protein reductase	AFUMN6483	Aspergillus fumigatus Af293	XP_754565	322	321	0	0	NODE_825	gi|70999696|
	3,4 dihydroxy 2 butanone 4 phosphate synthase	AFUMN7157	Aspergillus fumigatus Af293	XP_751191	233	232	0	1.21382e-166	NODE_573	gi|70992685|
	3' 5' exonuclease/helicase Wrn	AFUMN1814	Aspergillus fumigatus Af293	XP_749082	421	419	-1	0	NODE_229	gi|70987206|
	3' exoribonuclease	AFUMN2997	Aspergillus fumigatus Af293	XP_755933	321	320	0	0	NODE_319	gi|71002504|
	3' exoribonuclease	AFUMN6510	Aspergillus fumigatus Af293	XP_747861	412	411	0	0	NODE_852	gi|70984709|
	3' exoribonuclease Rrp42	AFUMN1617	Aspergillus fumigatus Af293	XP_755645	391	390	0	0	NODE_2207	gi|71001928|
	3' phosphoadenosine 5' phosphosulfate reductase Met16	AFUMN4504	Aspergillus fumigatus Af293	XP_754952	309	308	0	0	NODE_514	gi|71000537|
	3'2',5' bisphosphate nucleotidase	AFUMN5619	Aspergillus fumigatus A1163	EDP49475	416	415	0	0	NODE_658	gi|159124357|
	30S ribosomal subunit S4	AFUMN209	Aspergillus fumigatus Af293	XP_750447	470	469	0	0	NODE_126	gi|70991196|
	37 ribosomal protein Rsm10	AFUMN7311	Aspergillus fumigatus Af293	XP_747544	218	217	0	1.95039e-157	NODE_76	gi|146324361|
	37S ribosomal protein Mrp10 mitochondrial	AFUMN8625	Aspergillus fumigatus Af293	XP_750188	102	101	0	7.8675e-68	NODE_355	gi|70990678|
	37S ribosomal protein Mrp17	AFUMN8436	Aspergillus fumigatus Af293	XP_752574	122	121	0	2.51788e-83	NODE_121	gi|70995638|
	37S ribosomal protein Rsm22	AFUMN5367	Aspergillus fumigatus Af293	XP_749364	861	860	0	0	NODE_627	gi|70989029|
	37S ribosomal protein Rsm24	AFUMN2111	Aspergillus fumigatus Af293	XP_751490	384	383	0	0	NODE_242	gi|70993286|
	37S ribosomal protein S12	AFUMN7683	Aspergillus fumigatus Af293	XP_753571	194	193	0	4.51257e-134	NODE_596	gi|70997665|
	37S ribosomal protein S16	AFUMN8599	Aspergillus fumigatus Af293	XP_753801	105	104	0	1.94037e-69	NODE_235	gi|70998144|
	37S ribosomal protein S18	AFUMN7614	Aspergillus fumigatus Af293	XP_749732	191	190	0	4.20563e-138	NODE_98	gi|70989765|
	37S ribosomal protein S24	AFUMN8326	Aspergillus fumigatus Af293	XP_746718	134	133	0	1.382e-91	NODE_236	gi|146324608|
	37S ribosomal protein S25 mitochondrial	AFUMN969	Aspergillus fumigatus A1163	B0Y5R7	259	258	0	0	NODE_183	gi|193806457|
	37S ribosomal protein S5	AFUMN2843	Aspergillus fumigatus Af293	XP_753496	413	412	0	0	NODE_30	gi|70997499|
	37S ribosomal protein S9	AFUMN2805	Aspergillus fumigatus A1163	EDP47530	316	315	0	0	NODE_302	gi|159122409|
	4 aminobutyrate transaminase GatA	AFUMN486	Aspergillus fumigatus Af293	XP_753965	500	499	0	0	NODE_142	gi|70998486|
	4 carboxymuconolactone decarboxylase	AFUMN7722	Aspergillus fumigatus Af293	XP_750119	186	185	0	5.47945e-132	NODE_123	gi|70990540|
	4 coumarate CoA ligase	AFUMN5762	Aspergillus fumigatus Af293	XP_752681	567	566	0	0	NODE_688	gi|70995852|
	4 hydroxybenzoate polyprenyl transferase	AFUMN6135	Aspergillus fumigatus Af293	XP_750617	307	339	33	0	NODE_74	gi|70991537|
	4 hydroxyphenylpyruvate dioxygenase	AFUMN1048	Aspergillus fumigatus Af293	XP_731531	332	388	57	0	NODE_187	gi|70981498|
	4 hydroxyphenylpyruvate dioxygenase	AFUMN2323	Aspergillus fumigatus Af293	XP_751764	407	406	0	0	NODE_2616	gi|70993834|
	4 hydroxyphenylpyruvate dioxygenase	AFUMN4228	Aspergillus fumigatus Af293	XP_754143	340	339	0	0	NODE_485	gi|70998843|
	4 hydroxyphenylpyruvate dioxygenase	AFUMN4327	Aspergillus fumigatus Af293	XP_749552	404	403	0	0	NODE_500	gi|70989405|
	4 hydroxyphenylpyruvate dioxygenase	AFUMN4920	Aspergillus fumigatus Af293	XP_752522	360	359	0	0	NODE_587	gi|70995534|
	4 nitrophenylphosphatase	AFUMN701	Aspergillus fumigatus Af293	XP_754783	325	324	0	0	NODE_1677	gi|71000132|
	4 nitrophenylphosphatase	AFUMN6060	Aspergillus fumigatus Af293	XP_746320	332	331	0	0	NODE_735	gi|70981582|
	4' phosphopantetheinyl transferase NpgA	AFUMN5834	Aspergillus fumigatus A1163	EDP54396	370	357	-12	0	NODE_691	gi|159129282|
	40S ribosomal protein Rps16	AFUMN8226	Aspergillus fumigatus Af293	XP_755383	144	143	0	2.42971e-99	NODE_320	gi|71001404|
	40S ribosomal protein S0	AFUMN4370	Aspergillus fumigatus Af293	XP_754290	298	297	0	0	NODE_508	gi|70999137|
	40S ribosomal protein S10a	AFUMN8520	Aspergillus fumigatus Af293	XP_749350	117	116	0	1.6313e-77	NODE_627	gi|70989001|
	40S ribosomal protein S10b	AFUMN8061	Aspergillus fumigatus Af293	XP_751144	155	155	1	1.03808e-108	NODE_573	gi|70992591|
	40S ribosomal protein S11	AFUMN8165	Aspergillus fumigatus Af293	XP_755377	151	150	0	7.27327e-103	NODE_320	gi|71001392|
	40S ribosomal protein S11	AFUMN7791	Aspergillus fumigatus Af293	XP_749545	177	176	0	7.10579e-128	NODE_500	gi|70989391|
	40S ribosomal protein S12	AFUMN8225	Aspergillus fumigatus Af293	XP_750299	145	144	0	2.24482e-99	NODE_440	gi|70990900|
	40S ribosomal protein S13	AFUMN8170	Aspergillus fumigatus Af293	XP_748980	149	148	0	1.16934e-102	NODE_1733	gi|70986989|
	40S ribosomal protein S13	AFUMN7919	Aspergillus fumigatus Af293	XP_752061	170	169	0	2.39546e-119	NODE_183	gi|70994567|
	40S ribosomal protein S14	AFUMN8523	Aspergillus fumigatus Af293	XP_749362	114	113	0	2.82022e-77	NODE_627	gi|70989025|
	40S ribosomal protein S15	AFUMN8090	Aspergillus fumigatus Af293	XP_755342	154	153	0	5.42999e-107	NODE_390	gi|146322894|
	40S ribosomal protein S17	AFUMN8088	Aspergillus fumigatus Af293	XP_755363	154	212	59	3.13401e-107	NODE_320	gi|71001364|
	40S ribosomal protein S2	AFUMN644	Aspergillus fumigatus A1163	EDP55993	345	344	0	0	NODE_163	gi|159130880|
	40S ribosomal protein S21	AFUMN8697	Aspergillus fumigatus Af293	XP_749492	89	88	0	8.51589e-58	NODE_258	gi|70989285|
	40S ribosomal protein S22	AFUMN8337	Aspergillus fumigatus Af293	XP_752939	131	130	0	4.74111e-91	NODE_378	gi|70996368|
	40S ribosomal protein S25	AFUMN8701	Aspergillus fumigatus Af293	XP_753018	97	93	-3	1.34308e-56	NODE_499	gi|146322664|
	40S ribosomal protein S26	AFUMN8476	Aspergillus fumigatus Af293	XP_750426	120	119	0	2.93272e-80	NODE_190	gi|70991154|
	40S ribosomal protein S3	AFUMN255	Aspergillus fumigatus Af293	XP_750312	267	266	0	0	NODE_1346	gi|70990926|
	40S ribosomal protein S3Ae	AFUMN1165	Aspergillus fumigatus Af293	XP_754085	257	256	0	0	NODE_193	gi|70998726|
	40S ribosomal protein S4	AFUMN7020	Aspergillus fumigatus Af293	XP_754922	240	261	22	3.21629e-174	NODE_514	gi|71000467|
	40S ribosomal protein S5	AFUMN7108	Aspergillus fumigatus Af293	XP_752871	232	231	0	2.1766e-169	NODE_317	gi|70996232|
	40S ribosomal protein S6	AFUMN7120	Aspergillus fumigatus Af293	XP_751747	238	237	0	1.1846e-168	NODE_2616	gi|70993800|
	40S ribosomal protein S7e	AFUMN7526	Aspergillus fumigatus Af293	XP_754546	202	201	0	1.65467e-143	NODE_306	gi|70999658|
	40S ribosomal protein S8	AFUMN7932	Aspergillus fumigatus Af293	XP_750629	171	170	0	2.98719e-118	NODE_74	gi|70991561|
	40S ribosomal protein S8e	AFUMN7528	Aspergillus fumigatus Af293	XP_750180	202	201	0	2.175e-143	NODE_355	gi|70990662|
	40S ribosomal protein S9	AFUMN7065	Aspergillus fumigatus Af293	XP_754909	238	237	0	9.24735e-172	NODE_198	gi|71000429|
	5 aminolevulinic acid synthase HemA	AFUMN3848	Aspergillus fumigatus Af293	XP_754006	641	640	0	0	NODE_433	gi|70998568|
	5 formyltetrahydrofolate cyclo ligase	AFUMN7373	Aspergillus fumigatus Af293	XP_748911	209	208	0	1.4055e-152	NODE_1733	gi|70986847|
	5 oxo L prolinase	AFUMN5077	Aspergillus fumigatus Af293	XP_751307	1282	1281	0	0	NODE_600	gi|70992917|
	5 proFAR isomerase His6	AFUMN3858	Aspergillus fumigatus Af293	XP_754016	257	256	0	0	NODE_433	gi|70998588|
	5' methylthioadenosine phosphorylase Meu1	AFUMN5932	Aspergillus fumigatus Af293	XP_750761	343	342	0	0	NODE_708	gi|70991825|
	5' nucleotidase	AFUMN5088	Aspergillus fumigatus Af293	XP_751305	669	668	0	0	NODE_600	gi|70992913|
	5' nucleotidase	AFUMN5342	Aspergillus fumigatus A1163	EDP49931	420	604	185	0	NODE_6267	gi|159124813|
	50S ribosomal protein L12	AFUMN7778	Aspergillus fumigatus Af293	XP_751851	188	187	0	6.96706e-129	NODE_631	gi|70994008|
	50S ribosomal protein L13	AFUMN7859	Aspergillus fumigatus Af293	XP_755384	171	170	0	1.20693e-123	NODE_320	gi|71001406|
	50S ribosomal protein L14	AFUMN7407	Aspergillus fumigatus A1163	EDP54390	212	227	16	2.61731e-150	NODE_691	gi|159129276|
	50S ribosomal protein L17	AFUMN7634	Aspergillus fumigatus Af293	XP_752308	195	194	0	2.6587e-137	NODE_53	gi|70995084|
	50S ribosomal protein L2	AFUMN1884	Aspergillus fumigatus Af293	XP_751614	405	404	0	0	NODE_231	gi|70993534|
	50S ribosomal protein L24	AFUMN7388	Aspergillus fumigatus Af293	XP_751753	213	212	0	1.07244e-151	NODE_2616	gi|70993812|
	50S ribosomal protein L27	AFUMN6804	Aspergillus fumigatus Af293	XP_747941	296	295	0	0	NODE_946	gi|70984870|
	50S ribosomal protein L3	AFUMN521	Aspergillus fumigatus Af293	XP_752224	318	317	0	0	NODE_1510	gi|146323695|
	50S ribosomal protein L30	AFUMN8680	Aspergillus fumigatus Af293	XP_751778	95	94	0	1.67931e-60	NODE_2616	gi|70993862|
	50S ribosomal protein L36	AFUMN7911	Aspergillus fumigatus Af293	XP_751551	170	169	0	1.20307e-119	NODE_231	gi|70993408|
	50S ribosomal protein L4	AFUMN3557	Aspergillus fumigatus Af293	XP_753373	253	252	0	0	NODE_375	gi|70997242|
	50S ribosomal protein L4	AFUMN7290	Aspergillus fumigatus Af293	XP_755447	218	217	0	1.83594e-158	NODE_748	gi|71001532|
	50S ribosomal protein Mrp49	AFUMN7446	Aspergillus fumigatus Af293	XP_751140	205	204	0	2.99875e-148	NODE_797	gi|70992583|
	50S ribosomal protein YmL27	AFUMN8308	Aspergillus fumigatus Af293	XP_750170	133	132	0	6.23202e-93	NODE_355	gi|70990642|
	50S ribosomal subunit L15	AFUMN140	Aspergillus fumigatus A1163	EDP56428	316	315	0	0	NODE_121	gi|159131315|
	50S ribosomal subunit L30	AFUMN4114	Aspergillus fumigatus Af293	XP_756034	340	339	0	0	NODE_4729	gi|71002706|
	50S ribosomal subunit L7	AFUMN3887	Aspergillus fumigatus A1163	EDP51391	335	334	0	0	NODE_433	gi|159126275|
	6 phosphofructo 2 kinase	AFUMN2889	Aspergillus fumigatus Af293	XP_747567	399	539	141	0	NODE_310	gi|70984094|
	6 phosphofructo 2 kinase 1	AFUMN4775	Aspergillus fumigatus Af293	XP_750470	709	708	0	0	NODE_570	gi|70991242|
	6 phosphofructokinase alpha subunit	AFUMN1682	Aspergillus fumigatus Af293	XP_746361	809	808	0	0	NODE_2208	gi|70981664|
	6 phosphogluconate dehydrogenase	AFUMN1662	Aspergillus fumigatus Af293	XP_755492	296	295	0	0	NODE_2207	gi|71001622|
	6 phosphogluconate dehydrogenase	AFUMN5757	Aspergillus fumigatus Af293	XP_752702	377	376	0	0	NODE_688	gi|70995894|
	6 phosphogluconate dehydrogenase decarboxylating	AFUMN5938	Aspergillus fumigatus Af293	XP_750762	519	518	0	0	NODE_708	gi|70991827|
	6 phosphogluconate dehydrogenase Gnd1	AFUMN3140	Aspergillus fumigatus Af293	XP_750696	509	508	0	0	NODE_333	gi|70991695|
	6 phosphogluconolactonase	AFUMN5906	Aspergillus fumigatus A1163	EDP55639	266	265	0	0	NODE_697	gi|159130526|
	60S acidic ribosomal protein P0	AFUMN1947	Aspergillus fumigatus Af293	XP_753307	248	247	0	0	NODE_234	gi|70997105|
	60S acidic ribosomal protein P1	AFUMN8623	Aspergillus fumigatus Af293	XP_750432	112	111	0	7.80796e-68	NODE_190	gi|70991166|
	60S acidic ribosomal protein P2	AFUMN8630	Aspergillus fumigatus Af293	XP_755343	112	111	0	3.0845e-67	NODE_390	gi|71001324|
	60S ribosomal protein L1	AFUMN7315	Aspergillus fumigatus Af293	XP_752537	218	217	0	8.92314e-157	NODE_587	gi|70995564|
	60S ribosomal protein L10	AFUMN7191	Aspergillus fumigatus Af293	XP_755255	224	223	0	3.12232e-164	NODE_374	gi|71001148|
	60S ribosomal protein L11	AFUMN7826	Aspergillus fumigatus Af293	XP_752052	177	176	0	1.45954e-125	NODE_183	gi|70994548|
	60S ribosomal protein L12	AFUMN7941	Aspergillus fumigatus Af293	XP_750089	171	170	0	9.8331e-118	NODE_123	gi|146322400|
	60S ribosomal protein L13	AFUMN7277	Aspergillus fumigatus Af293	XP_746632	227	226	0	6.46362e-159	NODE_1084	gi|146323659|
	60S ribosomal protein L15	AFUMN7501	Neosartorya fischeri NRRL 181	XP_001265199	204	203	0	4.93423e-145	NODE_355	gi|119496851|
	60S ribosomal protein L17	AFUMN7575	Aspergillus fumigatus Af293	XP_752811	195	194	0	1.94964e-140	NODE_273	gi|70996112|
	60S ribosomal protein L18	AFUMN7819	Aspergillus fumigatus Af293	XP_755074	183	184	2	7.95914e-126	NODE_642	gi|71000786|
	60S ribosomal protein L21	AFUMN8052	Aspergillus fumigatus Af293	XP_754910	159	158	0	2.03947e-109	NODE_198	gi|71000431|
	60S ribosomal protein L22	AFUMN8500	Aspergillus fumigatus Af293	XP_754391	118	117	0	5.63298e-79	NODE_513	gi|70999344|
	60S ribosomal protein L23	AFUMN8261	Neosartorya fischeri NRRL 181	XP_001266066	213	154	-58	1.03626e-96	NODE_284	gi|119498617|
	60S ribosomal protein L24a	AFUMN8066	Aspergillus fumigatus Af293	XP_747833	161	160	0	3.2941e-108	NODE_432	gi|70984653|
	60S ribosomal protein L24b	AFUMN7731	Aspergillus fumigatus Af293	XP_749406	189	188	0	1.68338e-131	NODE_627	gi|70989113|
	60S ribosomal protein L25	AFUMN7565	Aspergillus fumigatus Af293	XP_751925	200	199	0	2.65097e-141	NODE_223	gi|70994156|
	60S ribosomal protein L27a	AFUMN8137	Aspergillus fumigatus Af293	XP_755041	150	149	0	8.6329e-105	NODE_737	gi|71000719|
	60S ribosomal protein L27e	AFUMN8486	Aspergillus fumigatus Af293	XP_750383	170	186	17	1.11723e-79	NODE_253	gi|146322499|
	60S ribosomal protein L28	AFUMN8074	Aspergillus fumigatus Af293	XP_747557	158	157	0	8.12524e-108	NODE_76	gi|70984072|
	60S ribosomal protein L29	AFUMN8787	Aspergillus fumigatus Af293	XP_750061	66	65	0	3.15862e-38	NODE_697	gi|70990424|
	60S ribosomal protein L3	AFUMN1605	Aspergillus fumigatus Af293	XP_755517	422	392	-29	0	NODE_2207	gi|71001672|
	60S ribosomal protein L3	AFUMN5190	Aspergillus fumigatus Af293	XP_752643	364	363	0	0	NODE_60	gi|70995776|
	60S ribosomal protein L30	AFUMN8589	Aspergillus fumigatus Af293	XP_755254	107	106	0	3.42776e-70	NODE_374	gi|71001146|
	60S ribosomal protein L31e	AFUMN8435	Aspergillus fumigatus Af293	XP_751201	124	123	0	2.26532e-83	NODE_573	gi|70992705|
	60S ribosomal protein L32	AFUMN8355	Aspergillus fumigatus Af293	XP_755973	132	131	0	5.22431e-90	NODE_4729	gi|71002584|
	60S ribosomal protein L35	AFUMN8278	Aspergillus fumigatus A1163	EDP56285	143	203	61	2.48165e-95	NODE_53	gi|159131172|
	60S ribosomal protein L35Ae	AFUMN8440	Aspergillus fumigatus Af293	XP_754768	120	119	0	4.88415e-83	NODE_1677	gi|71000102|
	60S ribosomal protein L36	AFUMN7984	Aspergillus fumigatus Af293	XP_752082	167	166	0	1.50079e-114	NODE_183	gi|70994610|
	60S ribosomal protein L37	AFUMN8016	Aspergillus fumigatus Af293	XP_754930	159	158	0	5.11053e-112	NODE_514	gi|71000493|
	60S ribosomal protein L37a	AFUMN8693	Aspergillus fumigatus Af293	XP_756025	93	92	0	6.74871e-58	NODE_4729	gi|71002688|
	60S ribosomal protein L38	AFUMN8739	Aspergillus fumigatus Af293	XP_752041	81	80	0	6.83902e-49	NODE_183	gi|70994526|
	60S ribosomal protein L4	AFUMN6718	Aspergillus fumigatus Af293	XP_748041	374	373	0	0	NODE_946	gi|70985070|
	60S ribosomal protein L44	AFUMN8626	Aspergillus fumigatus Af293	XP_755148	107	109	3	9.69686e-68	NODE_691	gi|146322850|
	60S ribosomal protein L5	AFUMN5185	Aspergillus fumigatus Af293	XP_752659	309	308	0	0	NODE_60	gi|70995808|
	60S ribosomal protein L6	AFUMN5607	Aspergillus fumigatus Af293	XP_750794	254	253	0	0	NODE_658	gi|70991891|
	60S ribosomal protein L6	AFUMN7559	Aspergillus fumigatus Af293	XP_752478	201	200	0	6.1842e-142	NODE_865	gi|70995446|
	60S ribosomal protein L7	AFUMN6938	Aspergillus fumigatus Af293	XP_746575	252	297	46	2.41737e-178	NODE_61	gi|70982093|
	60S ribosomal protein L8	AFUMN3863	Aspergillus fumigatus Af293	XP_753997	255	254	0	0	NODE_433	gi|70998550|
	60S ribosomal protein L9	AFUMN7659	Aspergillus fumigatus Af293	XP_752277	193	192	0	1.21088e-135	NODE_222	gi|70995022|
	60S ribosomal protein Nop16	AFUMN7060	Aspergillus fumigatus Af293	XP_749284	242	241	0	3.52742e-172	NODE_344	gi|70988863|
	60S ribosomal protein Nsa2	AFUMN691	Aspergillus fumigatus Af293	XP_754805	304	303	0	0	NODE_1677	gi|71000180|
	60S ribosomal protein P0	AFUMN1219	Aspergillus fumigatus Af293	XP_750257	314	313	0	0	NODE_197	gi|70990816|
	60S ribosome protein Brx1	AFUMN5335	Aspergillus fumigatus Af293	XP_749971	377	376	0	0	NODE_6267	gi|70990244|
	60S ribosome protein Mak11	AFUMN930	Aspergillus fumigatus A1163	EDP50134	519	518	0	0	NODE_183	gi|159125017|
	60S ribosome protein Nip7	AFUMN7686	Aspergillus fumigatus Af293	XP_756040	186	185	0	6.18832e-134	NODE_4729	gi|71002718|
	60S ribosome protein Rrp14	AFUMN653	Aspergillus fumigatus A1163	EDP55996	528	526	-1	0	NODE_163	gi|159130883|
	60S ribosome protein Sqt1	AFUMN4189	Aspergillus fumigatus Af293	XP_753895	516	515	0	0	NODE_47	gi|70998346|
	67 kDa myosin cross reactive antigen	AFUMN1750	Aspergillus fumigatus A1163	EDP53292	539	538	0	0	NODE_227	gi|159128177|
	67 kDa myosin cross reactive antigen	AFUMN6243	Aspergillus fumigatus A1163	EDP51740	552	606	55	0	NODE_777	gi|159126624|
	8 oxoguanine DNA glycosylase	AFUMN717	Neosartorya fischeri NRRL 181	XP_001261476	453	430	-22	0	NODE_1733	gi|119482896|
	a pheromone processing metallopeptidase Ste23	AFUMN1500	Aspergillus fumigatus Af293	XP_748141	1155	1154	0	0	NODE_207	gi|70985270|
	ABC a pheromone efflux pump AtrD	AFUMN1719	Aspergillus fumigatus A1163	EDP50258	1348	1347	0	0	NODE_223	gi|159125141|
	ABC bile acid transporter	AFUMN3232	Aspergillus fumigatus Af293	XP_749286	1459	1458	0	0	NODE_344	gi|70988867|
	ABC bile acid transporter	AFUMN3455	Aspergillus fumigatus Af293	XP_753821	1528	1527	0	0	NODE_371	gi|70998188|
	ABC bile acid transporter	AFUMN6109	Aspergillus fumigatus Af293	XP_753720	1877	1875	-1	0	NODE_737	gi|70997976|
	ABC drug exporter AbcA	AFUMN5703	Aspergillus fumigatus Af293	XP_753111	1148	1452	305	0	NODE_674	gi|70996712|
	ABC drug exporter AtrF	AFUMN1372	Aspergillus fumigatus A1163	EDP47549	1545	1547	3	0	NODE_202	gi|159122428|
	ABC efflux transporter	AFUMN2775	Aspergillus fumigatus Af293	XP_754651	1300	1299	0	0	NODE_297	gi|70999868|
	ABC fatty acid transporter	AFUMN5199	Aspergillus fumigatus Af293	XP_752661	708	707	0	0	NODE_60	gi|70995812|
	ABC iron exporter Atm1	AFUMN4808	Aspergillus fumigatus Af293	XP_751165	728	727	0	0	NODE_573	gi|70992633|
	ABC metal ion transporter	AFUMN5446	Aspergillus fumigatus Af293	XP_753839	1541	1540	0	0	NODE_629	gi|70998226|
	ABC multidrug transporter	AFUMN15	Aspergillus fumigatus A1163	EDP55018	1500	1499	0	0	NODE_104	gi|159129904|
	ABC multidrug transporter	AFUMN496	Aspergillus fumigatus Af293	XP_751419	1839	1297	-541	0	NODE_144	gi|70993142|
	ABC multidrug transporter	AFUMN1263	Aspergillus fumigatus Af293	XP_754878	1473	1472	0	0	NODE_198	gi|71000367|
	ABC multidrug transporter	AFUMN1323	Aspergillus fumigatus A1163	EDP56905	1574	1600	27	0	NODE_201	gi|159131792|
	ABC multidrug transporter	AFUMN1491	Aspergillus fumigatus Af293	XP_748116	1470	1469	0	0	NODE_207	gi|70985220|
	ABC multidrug transporter	AFUMN1757	Aspergillus fumigatus Af293	XP_748687	1315	1314	0	0	NODE_227	gi|70986386|
	ABC multidrug transporter	AFUMN3002	Aspergillus fumigatus A1163	EDP53519	1425	1424	0	0	NODE_31	gi|159128404|
	ABC multidrug transporter	AFUMN3361	Aspergillus fumigatus A1163	EDP50878	1422	1421	0	0	NODE_362	gi|159125762|
	ABC multidrug transporter	AFUMN3554	Aspergillus fumigatus Af293	XP_753381	1432	1431	0	0	NODE_375	gi|70997260|
	ABC multidrug transporter	AFUMN3643	Aspergillus fumigatus A1163	EDP48945	2057	1453	-603	0	NODE_389	gi|159123826|
	ABC multidrug transporter	AFUMN3835	Aspergillus fumigatus Af293	XP_747768	863	1287	425	0	NODE_432	gi|70984523|
	ABC multidrug transporter	AFUMN4394	Aspergillus fumigatus A1163	EDP50924	1472	1471	0	0	NODE_508	gi|159125808|
	ABC multidrug transporter	AFUMN4671	Aspergillus fumigatus Af293	XP_752405	1408	1458	51	0	NODE_53	gi|146322566|
	ABC multidrug transporter	AFUMN4939	Aspergillus fumigatus Af293	XP_748598	1285	1284	0	0	NODE_58	gi|70986207|
	ABC multidrug transporter	AFUMN5945	Aspergillus fumigatus Af293	XP_751910	1398	1397	0	0	NODE_70	gi|70994126|
	ABC multidrug transporter	AFUMN5914	Aspergillus fumigatus Af293	XP_747730	1286	1285	0	0	NODE_702	gi|70984447|
	ABC multidrug transporter	AFUMN6054	Aspergillus fumigatus Af293	XP_746352	1350	1349	0	0	NODE_735	gi|146323567|
	ABC multidrug transporter	AFUMN6678	Aspergillus fumigatus A1163	EDP47997	1275	1274	0	0	NODE_90	gi|159122877|
	ABC multidrug transporter Mdr1	AFUMN3889	Aspergillus fumigatus Af293	XP_754025	1350	1349	0	0	NODE_433	gi|70998606|
	ABC multidrug transporter Mdr4	AFUMN5189	Aspergillus fumigatus Af293	XP_752639	1086	1330	245	0	NODE_60	gi|70995768|
	ABC multidrug transporter SitT	AFUMN1142	Aspergillus fumigatus Af293	XP_748663	1316	1315	0	0	NODE_191	gi|70986338|
	ABC transporter	AFUMN316	Aspergillus fumigatus Af293	XP_751019	758	757	0	0	NODE_136	gi|70992341|
	ABC transporter	AFUMN1186	Neosartorya fischeri NRRL 181	XP_001262198	1075	1307	233	0	NODE_195	gi|119485528|
	ABC transporter	AFUMN2494	Aspergillus fumigatus Af293	XP_752803	1498	1497	0	0	NODE_273	gi|70996096|
	ABC transporter	AFUMN2887	Aspergillus fumigatus Af293	XP_747569	281	280	0	0	NODE_310	gi|70984098|
	ABC transporter	AFUMN3112	Aspergillus fumigatus A1163	EDP49374	1527	1526	0	0	NODE_333	gi|159124256|
	ABC transporter	AFUMN3399	Aspergillus fumigatus Af293	XP_755735	629	628	0	0	NODE_363	gi|146322996|
	ABC transporter	AFUMN3628	Aspergillus fumigatus Af293	XP_753691	1605	1604	0	0	NODE_388	gi|70997918|
	ABC transporter	AFUMN3629	Aspergillus fumigatus A1163	EDP51690	1486	1485	0	0	NODE_388	gi|159126574|
	ABC transporter	AFUMN4488	Aspergillus clavatus NRRL 1	XP_001271218	803	1363	561	0	NODE_513	gi|121705910|
	ABC transporter	AFUMN5580	Aspergillus fumigatus Af293	XP_753593	923	1493	571	0	NODE_6519	gi|70997713|
	ABC transporter Adp1	AFUMN6140	Aspergillus fumigatus Af293	XP_750621	1088	1088	1	0	NODE_74	gi|70991545|
	ABC1	AFUMN6228	Aspergillus fumigatus A1163	EDP52977	672	671	0	0	NODE_765	gi|159127862|
	acetamidase	AFUMN2231	Aspergillus fumigatus A1163	EDP47483	548	547	0	0	NODE_256	gi|159122362|
	acetamidase	AFUMN4874	Aspergillus fumigatus Af293	XP_746763	580	579	0	0	NODE_576	gi|70982470|
	acetamidase	AFUMN6669	Aspergillus fumigatus Af293	XP_747325	501	500	0	0	NODE_881	gi|70983596|
	acetamidase/formamidase	AFUMN2820	Aspergillus fumigatus Af293	XP_749522	321	320	0	0	NODE_305	gi|70989345|
	acetate CoA ligase	AFUMN2511	Aspergillus fumigatus Af293	XP_747155	722	721	0	0	NODE_273	gi|70983255|
	acetate kinase	AFUMN3179	Aspergillus fumigatus Af293	XP_754544	475	469	-5	0	NODE_336	gi|70999654|
	acetoacetyl CoA synthase	AFUMN117	Aspergillus fumigatus A1163	EDP56422	700	699	0	0	NODE_121	gi|159131309|
	acetoacetyl CoA synthase	AFUMN389	Aspergillus fumigatus Af293	XP_747283	701	700	0	0	NODE_138	gi|70983512|
	acetolactate synthase large subunit	AFUMN6447	Aspergillus fumigatus A1163	EDP52715	753	752	0	0	NODE_825	gi|159127600|
	acetyl CoA acetyltransferase	AFUMN2415	Aspergillus fumigatus Af293	XP_747207	399	398	0	0	NODE_265	gi|70983360|
	acetyl CoA acetyltransferase	AFUMN5089	Aspergillus fumigatus Af293	XP_751294	434	433	0	0	NODE_600	gi|70992891|
	acetyl CoA carboxylase	AFUMN5869	Aspergillus fumigatus A1163	EDP54403	2293	2292	0	0	NODE_691	gi|159129289|
	acetyl coA hydrolase Ach1	AFUMN1704	Aspergillus fumigatus Af293	XP_747359	526	525	0	0	NODE_221	gi|70983664|
	acetyl coenzyme A synthetase FacA	AFUMN2297	Aspergillus fumigatus A1163	EDP50475	671	670	0	0	NODE_2616	gi|159125358|
	acetyl xylan esterase	AFUMN1193	Aspergillus fumigatus Af293	XP_747458	372	371	0	0	NODE_195	gi|70983864|
	acetyl xylan esterase Axe1	AFUMN4891	Aspergillus fumigatus Af293	XP_748362	293	292	0	0	NODE_579	gi|70985713|
	acetylcholinesterase	AFUMN3346	Aspergillus niger CBS 513.88	XP_001390465	485	550	66	0	NODE_362	gi|145235633|
	acetylglutamate kinase	AFUMN3819	Aspergillus fumigatus Af293	XP_747785	907	906	0	0	NODE_432	gi|70984557|
	acetylglutamate synthase	AFUMN1655	Aspergillus fumigatus Af293	XP_755481	717	716	0	0	NODE_2207	gi|146322930|
	acetylornithine aminotransferase	AFUMN1645	Aspergillus fumigatus Af293	XP_755579	488	487	0	0	NODE_2207	gi|71001796|
	acetylornithine aminotransferase	AFUMN7986	Aspergillus fumigatus Af293	XP_746991	182	468	287	2.42069e-114	NODE_246	gi|70982927|
	acetylserotonin methytransferase ASMTL	AFUMN3575	Aspergillus fumigatus Af293	XP_752925	273	272	0	0	NODE_378	gi|70996340|
	acetyltransferase	AFUMN5084	Aspergillus fumigatus A1163	EDP55385	511	510	0	0	NODE_600	gi|159130272|
	acetyltransferase CysE/LacA/LpxA/NodL	AFUMN7500	Aspergillus fumigatus Af293	XP_755177	203	202	0	4.72705e-145	NODE_691	gi|71000992|
	acetyltransferase GNAT	AFUMN6919	Aspergillus fumigatus Af293	XP_751871	241	240	0	2.4049e-179	NODE_1005	gi|70994048|
	acetyltransferase GNAT	AFUMN125	Aspergillus fumigatus Af293	XP_752572	294	293	0	0	NODE_121	gi|70995634|
	acetyltransferase GNAT	AFUMN7802	Aspergillus fumigatus Af293	XP_751437	178	177	0	3.42652e-127	NODE_137	gi|70993180|
	acetyltransferase GNAT	AFUMN7271	Aspergillus fumigatus Af293	XP_753076	221	220	0	3.51413e-159	NODE_201	gi|70996642|
	acetyltransferase GNAT	AFUMN7469	Aspergillus fumigatus Af293	XP_753044	206	205	0	6.62162e-147	NODE_201	gi|146322682|
	acetyltransferase GNAT	AFUMN1640	Aspergillus fumigatus Af293	XP_755482	292	291	0	0	NODE_2207	gi|71001602|
	acetyltransferase GNAT	AFUMN7061	Aspergillus fumigatus Af293	XP_748685	236	235	0	4.25387e-172	NODE_227	gi|70986382|
	acetyltransferase GNAT	AFUMN7546	Aspergillus fumigatus Af293	XP_749014	200	199	0	1.70304e-142	NODE_261	gi|146324832|
	acetyltransferase GNAT	AFUMN2773	Aspergillus fumigatus A1163	EDP52754	280	279	0	0	NODE_297	gi|159127639|
	acetyltransferase GNAT	AFUMN3019	Aspergillus fumigatus Af293	XP_748447	250	249	0	0	NODE_31	gi|70985884|
	acetyltransferase GNAT	AFUMN7593	Aspergillus fumigatus Af293	XP_756087	195	220	26	1.55373e-139	NODE_318	gi|71002812|
	acetyltransferase GNAT	AFUMN7535	Aspergillus fumigatus Af293	XP_751360	198	197	0	5.12271e-143	NODE_326	gi|70993024|
	acetyltransferase GNAT	AFUMN3133	Aspergillus fumigatus Af293	XP_750683	276	275	0	0	NODE_333	gi|70991669|
	acetyltransferase GNAT	AFUMN3375	Aspergillus fumigatus Af293	XP_748295	250	249	0	0	NODE_362	gi|70985578|
	acetyltransferase GNAT	AFUMN7098	Aspergillus fumigatus Af293	XP_752293	233	232	0	5.85395e-170	NODE_364	gi|70995054|
	acetyltransferase GNAT	AFUMN7762	Aspergillus fumigatus Af293	XP_747741	182	181	0	1.26227e-129	NODE_432	gi|70984469|
	acetyltransferase GNAT	AFUMN6990	Aspergillus fumigatus Af293	XP_746845	241	240	0	8.08221e-176	NODE_434	gi|70982634|
	acetyltransferase GNAT	AFUMN7047	Aspergillus fumigatus A1163	EDP47343	257	255	-1	5.3843e-173	NODE_477	gi|159122221|
	acetyltransferase GNAT	AFUMN8112	Neosartorya fischeri NRRL 181	XP_001264101	192	175	-16	5.61282e-106	NODE_499	gi|119494411|
	acetyltransferase GNAT	AFUMN4408	Aspergillus fumigatus Af293	XP_748267	249	248	0	0	NODE_508	gi|70985522|
	acetyltransferase GNAT	AFUMN7343	Aspergillus fumigatus Af293	XP_001481583	218	217	0	3.84416e-155	NODE_518	gi|146323133|
	acetyltransferase GNAT	AFUMN8092	Aspergillus fumigatus Af293	XP_748397	153	155	3	6.50318e-107	NODE_518	gi|70985783|
	acetyltransferase GNAT	AFUMN8024	Aspergillus fumigatus Af293	XP_001481585	158	157	0	2.09741e-111	NODE_518	gi|146323139|
	acetyltransferase GNAT	AFUMN7143	Aspergillus fumigatus A1163	EDP49087	231	230	0	2.48568e-167	NODE_57	gi|159123968|
	acetyltransferase GNAT	AFUMN5145	Aspergillus fumigatus Af293	XP_749193	254	253	0	0	NODE_605	gi|70988671|
	acetyltransferase GNAT	AFUMN5475	Aspergillus fumigatus Af293	XP_754836	385	384	0	0	NODE_62	gi|71000283|
	acetyltransferase GNAT	AFUMN7306	Aspergillus fumigatus Af293	XP_747370	217	276	60	1.52952e-157	NODE_632	gi|70983686|
	acetyltransferase GNAT	AFUMN7887	Aspergillus fumigatus Af293	XP_749174	177	300	124	2.6193e-121	NODE_77	gi|70988631|
	acetyltransferase GNAT	AFUMN7403	Aspergillus fumigatus Af293	XP_746484	208	207	0	1.4697e-150	NODE_803	gi|70981911|
	acetyltransferase GNAT	AFUMN6525	Aspergillus fumigatus A1163	EDP47764	382	381	0	0	NODE_852	gi|159122643|
	acetyltransferase GNAT	AFUMN7267	Aspergillus fumigatus Af293	XP_001481657	221	263	43	1.75586e-159	NODE_870	gi|146322813|
	acetyltransferase GNAT	AFUMN7499	Aspergillus fumigatus A1163	EDP47988	198	197	0	3.89781e-145	NODE_90	gi|159122868|
	acetyltransferase GNAT Nat4	AFUMN928	Aspergillus fumigatus Af293	XP_752005	295	294	0	0	NODE_183	gi|146323751|
	acid phosphatase	AFUMN156	Aspergillus fumigatus Af293	XP_750116	412	387	-24	0	NODE_123	gi|70990534|
	acid phosphatase	AFUMN7425	Aspergillus fumigatus Af293	XP_749528	205	204	0	4.27882e-149	NODE_160	gi|70989357|
	acid phosphatase	AFUMN4170	Aspergillus fumigatus Af293	XP_746553	415	414	0	0	NODE_477	gi|70982049|
	acid phosphatase	AFUMN4300	Aspergillus fumigatus Af293	XP_753014	372	371	0	0	NODE_499	gi|70996518|
	acid phosphatase	AFUMN6045	Aspergillus fumigatus Af293	XP_746350	294	293	0	0	NODE_735	gi|70981642|
	acid phosphatase	AFUMN6475	Aspergillus fumigatus Af293	XP_754597	773	772	0	0	NODE_825	gi|146323404|
	acid phosphatase AphA	AFUMN5545	Aspergillus fumigatus A1163	EDP50982	610	609	0	0	NODE_643	gi|159125866|
	acid phosphatase PHOa	AFUMN198	Aspergillus fumigatus Af293	XP_750107	449	448	0	0	NODE_123	gi|70990516|
	acid sphingomyelinase	AFUMN886	Aspergillus fumigatus Af293	XP_752162	628	627	0	0	NODE_181	gi|70994770|
	aconitase	AFUMN2446	Aspergillus fumigatus A1163	EDP48629	536	811	276	0	NODE_270	gi|159123510|
	aconitate hydratase	AFUMN7174	Aspergillus fumigatus Af293	XP_754806	229	228	0	1.79311e-165	NODE_1677	gi|71000184|
	aconitate hydratase mitochondrial	AFUMN1133	Aspergillus fumigatus Af293	XP_750430	800	799	0	0	NODE_190	gi|70991162|
	aconitate hydratase mitochondrial	AFUMN4788	Aspergillus fumigatus Af293	XP_751171	788	787	0	0	NODE_573	gi|70992645|
	actin	AFUMN74	Aspergillus fumigatus Af293	XP_746628	469	468	0	0	NODE_1084	gi|70982199|
	actin Act1	AFUMN2813	Aspergillus fumigatus Af293	XP_747604	394	393	0	0	NODE_302	gi|70984170|
	actin associated Wsp1	AFUMN3798	Aspergillus fumigatus Af293	XP_747824	643	643	1	0	NODE_432	gi|70984635|
	actin binding protein	AFUMN3429	Aspergillus fumigatus Af293	XP_755760	610	615	6	0	NODE_363	gi|71002158|
	actin binding protein	AFUMN6161	Aspergillus fumigatus Af293	XP_750608	367	366	0	0	NODE_74	gi|70991519|
	actin binding protein	AFUMN8425	Aspergillus fumigatus Af293	XP_746922	135	780	646	3.73908e-84	NODE_857	gi|70982789|
	actin binding protein Fragmin	AFUMN5586	Aspergillus fumigatus Af293	XP_753606	400	399	0	0	NODE_6519	gi|70997742|
	actin bindling protein Sac6	AFUMN4051	Aspergillus fumigatus Af293	XP_755078	647	646	0	0	NODE_466	gi|71000794|
	actin cortical patch component	AFUMN6868	Aspergillus fumigatus Af293	XP_749733	578	577	0	0	NODE_98	gi|70989767|
	actin cortical patch protein Sur7	AFUMN7169	Aspergillus fumigatus Af293	XP_749366	225	239	15	1.01944e-165	NODE_627	gi|70989033|
	actin cytoskeleton organization and biogenesis	AFUMN3465	Aspergillus fumigatus Af293	XP_748747	1283	1282	0	0	NODE_372	gi|70986508|
	actin cytoskeleton organization Cro1	AFUMN2868	Aspergillus fumigatus A1163	EDP51897	839	838	0	0	NODE_30	gi|159126781|
	actin cytoskeleton regulatory complex pan1	AFUMN1776	Aspergillus fumigatus A1163	B0YC95	1468	1467	0	0	NODE_229	gi|205829272|
	actin cytoskeleton VIP1	AFUMN3671	Aspergillus fumigatus A1163	EDP54527	266	265	0	0	NODE_390	gi|159129413|
	actin filament organization App1	AFUMN652	Aspergillus fumigatus Af293	XP_750414	400	399	0	0	NODE_163	gi|70991130|
	actin interacting protein Bud6/Aip3	AFUMN4644	Aspergillus fumigatus Af293	XP_752331	1056	1055	0	0	NODE_53	gi|70995132|
	actin monomer binding	AFUMN4100	Aspergillus fumigatus Af293	XP_756029	312	311	0	0	NODE_4729	gi|71002696|
	actin polymerization Bzz1	AFUMN2594	Aspergillus fumigatus Af293	XP_749256	744	743	0	0	NODE_279	gi|146322732|
	actin related protein 2/3 complex subunit 1A	AFUMN3100	Aspergillus fumigatus Af293	XP_750542	364	363	0	0	NODE_331	gi|70991387|
	actin related protein 2/3 complex subunit ARC19	AFUMN8581	Aspergillus oryzae RIB40	XP_001823881	160	169	10	3.63907e-71	NODE_432	gi|169778833|
	actin related protein ArpA	AFUMN2124	Aspergillus fumigatus Af293	XP_751492	382	381	0	0	NODE_242	gi|70993290|
	actin related protein RO7	AFUMN4395	Aspergillus fumigatus Af293	XP_754297	562	561	0	0	NODE_508	gi|70999151|
	acyl carrier protein	AFUMN7414	Aspergillus fumigatus Af293	XP_750411	210	209	0	1.1226e-149	NODE_163	gi|70991124|
	acyl CoA binding protein	AFUMN999	Aspergillus fumigatus Af293	XP_752598	448	446	-1	0	NODE_184	gi|70995686|
	acyl CoA binding protein	AFUMN8039	Aspergillus fumigatus Af293	XP_755439	159	158	0	4.98042e-110	NODE_748	gi|71001516|
	acyl CoA dehydrogenase	AFUMN318	Aspergillus fumigatus A1163	EDP49661	513	512	0	0	NODE_136	gi|159124543|
	acyl CoA dehydrogenase	AFUMN479	Aspergillus fumigatus Af293	XP_753983	469	468	0	0	NODE_142	gi|70998522|
	acyl CoA dehydrogenase	AFUMN775	Aspergillus fumigatus Af293	XP_748900	248	247	0	0	NODE_1733	gi|70986825|
	acyl CoA dehydrogenase	AFUMN2586	Aspergillus fumigatus Af293	XP_752854	438	437	0	0	NODE_278	gi|70996198|
	acyl CoA dehydrogenase	AFUMN2908	Aspergillus fumigatus Af293	XP_748859	437	436	0	0	NODE_314	gi|70986740|
	acyl CoA dehydrogenase	AFUMN6963	Aspergillus fumigatus Af293	XP_753642	255	647	393	5.64554e-177	NODE_391	gi|146324137|
	acyl CoA dehydrogenase	AFUMN4102	Aspergillus fumigatus Af293	XP_756000	438	437	0	0	NODE_4729	gi|71002638|
	acyl CoA dehydrogenase	AFUMN5998	Aspergillus fumigatus Af293	XP_748512	430	429	0	0	NODE_712	gi|70986020|
	acyl CoA dehydrogenase	AFUMN6244	Aspergillus fumigatus Af293	XP_753642	314	647	334	0	NODE_777	gi|146324137|
	acyl CoA dehydrogenase	AFUMN6400	Aspergillus fumigatus A1163	EDP50227	542	541	0	0	NODE_800	gi|159125110|
	acyl CoA oxidase	AFUMN2176	Aspergillus fumigatus Af293	XP_747031	631	630	0	0	NODE_246	gi|146324669|
	acyl CoA synthetase	AFUMN440	Aspergillus fumigatus A1163	EDP54326	686	685	0	0	NODE_140	gi|159129212|
	acyl CoA thioester hydrolase	AFUMN6503	Aspergillus fumigatus Af293	XP_752120	410	409	0	0	NODE_82	gi|70994686|
	acyl CoA thioesterase	AFUMN151	Aspergillus fumigatus Af293	XP_752573	367	366	0	0	NODE_121	gi|70995636|
	acyl CoA thioesterase	AFUMN8643	Aspergillus fumigatus Af293	XP_747468	119	299	181	2.23542e-66	NODE_195	gi|146324791|
	acyl CoA thioesterase	AFUMN8129	Aspergillus fumigatus Af293	XP_747468	152	299	148	3.1248e-105	NODE_195	gi|146324791|
	acyl CoA thioesterase II	AFUMN2970	Neosartorya fischeri NRRL 181	XP_001264240	351	356	6	0	NODE_317	gi|119494878|
	acyl CoA:6 aminopenicillanic acid acyltransferase	AFUMN4489	Aspergillus fumigatus Af293	XP_754359	325	324	0	0	NODE_513	gi|70999280|
	acyltransferase	AFUMN3866	Aspergillus fumigatus Af293	XP_754044	419	418	0	0	NODE_433	gi|70998644|
	acyltransferase	AFUMN5029	Aspergillus fumigatus A1163	EDP51839	747	746	0	0	NODE_596	gi|159126723|
	acyltransferase	AFUMN5099	Aspergillus fumigatus Af293	XP_751277	509	508	0	0	NODE_600	gi|70992857|
	acyltransferase	AFUMN6399	Aspergillus fumigatus Af293	XP_751974	538	537	0	0	NODE_800	gi|70994264|
	adenine phosphoribosyltransferase 1	AFUMN7332	Aspergillus fumigatus Af293	XP_746701	218	217	0	1.09262e-155	NODE_139	gi|70982346|
	adenosine deaminase	AFUMN3490	Aspergillus fumigatus Af293	XP_755249	355	354	0	0	NODE_374	gi|71001136|
	adenosine deaminase	AFUMN5676	Aspergillus fumigatus Af293	XP_754115	588	587	0	0	NODE_667	gi|146323525|
	adenosine deaminase	AFUMN5795	Aspergillus fumigatus Af293	XP_752694	353	352	0	0	NODE_688	gi|146322642|
	adenosine kinase	AFUMN3872	Aspergillus fumigatus Af293	XP_753994	339	338	0	0	NODE_433	gi|70998544|
	adenosylhomocysteinase	AFUMN4613	Aspergillus fumigatus Af293	XP_752379	447	446	0	0	NODE_53	gi|70995231|
	adenylate cyclase AcyA	AFUMN1042	Aspergillus fumigatus A1163	EDP49421	2160	2159	0	0	NODE_186	gi|159124303|
	adenylate forming enzyme	AFUMN5210	Aspergillus fumigatus A1163	EDP55392	582	581	0	0	NODE_614	gi|159130279|
	adenylate forming enzyme AfeA	AFUMN3536	Aspergillus fumigatus Af293	XP_753401	593	592	0	0	NODE_375	gi|70997303|
	adenylate kinase	AFUMN6206	Aspergillus fumigatus Af293	XP_750499	258	257	0	0	NODE_75	gi|70991300|
	adenylate kinase	AFUMN6734	Aspergillus fumigatus Af293	XP_747979	365	364	0	0	NODE_946	gi|146324016|
	adenylate kinase 2	AFUMN6915	Aspergillus fumigatus Af293	XP_750092	248	247	0	1.39149e-179	NODE_123	gi|70990486|
	adenylosuccinate lyase Ade13	AFUMN1602	Aspergillus fumigatus Af293	XP_755526	484	483	0	0	NODE_2207	gi|146322934|
	adenylosuccinate synthetase AdB	AFUMN3599	Aspergillus fumigatus Af293	XP_752913	425	424	0	0	NODE_378	gi|70996316|
	adenylyl cyclase associated protein cap	AFUMN5188	Aspergillus fumigatus A1163	EDP56512	525	526	2	0	NODE_60	gi|159131399|
	adhesin	AFUMN8473	Aspergillus fumigatus Af293	XP_755346	119	118	0	1.15149e-80	NODE_390	gi|71001330|
	adoMet dependent tRNA methyltransferase MTase complex subunit Trm112	AFUMN8272	Aspergillus fumigatus Af293	XP_750523	139	138	0	6.85621e-96	NODE_719	gi|70991349|
	ADP ATP carrier	AFUMN3958	Neosartorya fischeri NRRL 181	XP_001265129	320	319	0	0	NODE_440	gi|119496711|
	ADP ribosylation factor	AFUMN1333	Aspergillus fumigatus Af293	XP_753065	250	249	0	0	NODE_201	gi|70996620|
	ADP ribosylation factor	AFUMN7798	Aspergillus fumigatus Af293	XP_752866	182	181	0	1.84711e-127	NODE_278	gi|70996222|
	ADP ribosylation factor	AFUMN7839	Aspergillus fumigatus Af293	XP_750718	176	175	0	7.05695e-125	NODE_333	gi|70991739|
	ADP ribosylation factor	AFUMN7782	Aspergillus fumigatus Af293	XP_755431	183	182	0	1.26629e-128	NODE_482	gi|146322910|
	ADP ribosylation factor	AFUMN7736	Aspergillus fumigatus Af293	XP_752539	184	183	0	2.80168e-131	NODE_587	gi|70995568|
	ADP ribosylation factor 6	AFUMN7719	Aspergillus fumigatus Af293	XP_754413	185	184	0	2.81566e-132	NODE_295	gi|70999388|
	ADP ribosylglycohydrolase	AFUMN2090	Aspergillus fumigatus Af293	XP_747049	289	288	0	0	NODE_241	gi|70983043|
	aflatoxin B1 aldehyde reductase GliO	AFUMN5802	Aspergillus fumigatus Af293	XP_752707	351	350	0	0	NODE_688	gi|70995904|
	agmatinase	AFUMN1979	Aspergillus fumigatus Af293	XP_753336	392	391	0	0	NODE_234	gi|70997163|
	agmatinase	AFUMN6183	Aspergillus fumigatus A1163	EDP54226	417	416	0	0	NODE_759	gi|159129112|
	alanine aminotransferase	AFUMN1506	Aspergillus fumigatus Af293	XP_750668	502	501	0	0	NODE_20	gi|70991639|
	alanine racemase	AFUMN82	Aspergillus fumigatus Af293	XP_746615	287	286	0	0	NODE_1084	gi|70982173|
	alanine racemase	AFUMN6540	Aspergillus fumigatus Af293	XP_755826	368	367	0	0	NODE_85	gi|71002290|
	alanyl tRNA synthetase	AFUMN2409	Aspergillus fumigatus A1163	EDP48921	1012	1011	0	0	NODE_265	gi|159123802|
	alanyl tRNA synthetase	AFUMN2442	Aspergillus fumigatus Af293	XP_747509	274	273	0	0	NODE_270	gi|70983967|
	alcohol dehydrogenase	AFUMN1416	Aspergillus fumigatus Af293	XP_746734	267	372	106	0	NODE_204	gi|70982412|
	alcohol dehydrogenase	AFUMN1581	Aspergillus fumigatus Af293	XP_755660	366	365	0	0	NODE_2207	gi|71001958|
	alcohol dehydrogenase	AFUMN1825	Aspergillus fumigatus Af293	XP_749073	368	367	0	0	NODE_229	gi|70987187|
	alcohol dehydrogenase	AFUMN1804	Aspergillus fumigatus A1163	EDP48278	367	366	0	0	NODE_229	gi|159123158|
	alcohol dehydrogenase	AFUMN8730	Aspergillus fumigatus A1163	EDP48145	80	372	293	9.46521e-50	NODE_236	gi|159123025|
	alcohol dehydrogenase	AFUMN2452	Aspergillus fumigatus Af293	XP_746830	354	353	0	0	NODE_271	gi|70982604|
	alcohol dehydrogenase	AFUMN3009	Aspergillus fumigatus Af293	XP_748470	339	338	0	0	NODE_31	gi|70985931|
	alcohol dehydrogenase	AFUMN3886	Aspergillus fumigatus Af293	XP_754009	351	350	0	0	NODE_433	gi|70998574|
	alcohol dehydrogenase	AFUMN4202	Aspergillus fumigatus Af293	XP_755429	352	351	0	0	NODE_482	gi|71001496|
	alcohol dehydrogenase	AFUMN5283	Aspergillus fumigatus Af293	XP_749928	342	341	0	0	NODE_6267	gi|70990158|
	alcohol dehydrogenase	AFUMN5990	Aspergillus fumigatus A1163	EDP53484	389	388	0	0	NODE_712	gi|159128369|
	alcohol dehydrogenase	AFUMN6645	Aspergillus fumigatus A1163	EDP54114	360	359	0	0	NODE_870	gi|159129000|
	alcohol dehydrogenase	AFUMN6820	Aspergillus fumigatus Af293	XP_747951	449	448	0	0	NODE_946	gi|146324030|
	alcohol dehydrogenase Fe containing	AFUMN8028	Aspergillus fumigatus Af293	XP_749583	164	488	325	6.02963e-111	NODE_673	gi|70989467|
	alcohol dehydrogenase Fe containing	AFUMN8197	Neosartorya fischeri NRRL 181	XP_001260080	149	488	340	3.80788e-101	NODE_870	gi|119480103|
	alcohol dehydrogenase Fe containing	AFUMN8332	Aspergillus fumigatus Af293	XP_749583	135	488	354	3.25722e-91	NODE_870	gi|70989467|
	alcohol dehydrogenase zinc containing	AFUMN781	Aspergillus fumigatus Af293	XP_749414	363	362	0	0	NODE_1733	gi|70989129|
	alcohol dehydrogenase zinc containing	AFUMN919	Aspergillus fumigatus Af293	XP_752002	343	342	0	0	NODE_183	gi|70994434|
	alcohol dehydrogenase zinc containing	AFUMN1805	Aspergillus fumigatus Af293	XP_749057	357	369	13	0	NODE_229	gi|70987154|
	alcohol dehydrogenase zinc containing	AFUMN2921	Aspergillus fumigatus A1163	EDP48464	342	341	0	0	NODE_314	gi|159123344|
	alcohol dehydrogenase zinc containing	AFUMN2995	Aspergillus fumigatus Af293	XP_755928	354	353	0	0	NODE_319	gi|146323052|
	alcohol dehydrogenase zinc containing	AFUMN3282	Aspergillus fumigatus Af293	XP_750211	349	348	0	0	NODE_355	gi|70990724|
	alcohol dehydrogenase zinc containing	AFUMN4053	Aspergillus fumigatus Af293	XP_753618	351	350	0	0	NODE_467	gi|70997768|
	alcohol dehydrogenase zinc containing	AFUMN4229	Aspergillus fumigatus Af293	XP_749233	356	355	0	0	NODE_487	gi|70988757|
	alcohol dehydrogenase zinc containing	AFUMN4361	Aspergillus fumigatus Af293	XP_746692	344	343	0	0	NODE_504	gi|70982328|
	alcohol dehydrogenase zinc containing	AFUMN5987	Aspergillus fumigatus A1163	EDP53467	351	350	0	0	NODE_712	gi|159128352|
	aldehyde dehydrogenase	AFUMN601	Aspergillus fumigatus Af293	XP_755901	472	471	0	0	NODE_155	gi|71002440|
	aldehyde dehydrogenase	AFUMN1699	Aspergillus fumigatus Af293	XP_747354	488	487	0	0	NODE_221	gi|70983654|
	aldehyde dehydrogenase	AFUMN2049	Aspergillus fumigatus A1163	EDP47210	488	487	0	0	NODE_239	gi|159122087|
	aldehyde dehydrogenase	AFUMN2107	Aspergillus fumigatus Af293	XP_751481	515	514	0	0	NODE_242	gi|70993268|
	aldehyde dehydrogenase	AFUMN2455	Aspergillus fumigatus Af293	XP_746831	494	493	0	0	NODE_271	gi|70982606|
	aldehyde dehydrogenase	AFUMN3268	Aspergillus fumigatus Af293	XP_746469	485	484	0	0	NODE_353	gi|70981881|
	aldehyde dehydrogenase	AFUMN4145	Aspergillus fumigatus Af293	XP_746556	470	469	0	0	NODE_477	gi|146323633|
	aldehyde dehydrogenase	AFUMN5166	Aspergillus fumigatus Af293	XP_749209	493	492	0	0	NODE_605	gi|70988705|
	aldehyde dehydrogenase Ald3	AFUMN6409	Neosartorya fischeri NRRL 181	XP_001267163	550	552	3	0	NODE_800	gi|119500812|
	aldehyde dehydrogenase AldA	AFUMN2143	Aspergillus fumigatus Af293	XP_751026	462	559	98	0	NODE_244	gi|70992355|
	aldehyde dehydrogenase ALDH	AFUMN2895	Aspergillus fumigatus Af293	XP_746975	499	568	70	0	NODE_312	gi|70982895|
	aldehyde dehydrogenase AldH12	AFUMN2978	Aspergillus fumigatus Af293	XP_756081	496	495	0	0	NODE_318	gi|71002800|
	aldehyde reductase	AFUMN714	Aspergillus fumigatus Af293	XP_749429	296	295	0	0	NODE_1733	gi|146322775|
	aldehyde reductase AKR1	AFUMN362	Aspergillus fumigatus Af293	XP_750915	335	334	0	0	NODE_136	gi|70992133|
	aldehyde reductase AKR1	AFUMN4680	Aspergillus fumigatus Af293	XP_752341	311	310	0	0	NODE_53	gi|70995152|
	aldehyde reductase GliO	AFUMN1464	Aspergillus fumigatus Af293	XP_748140	321	320	0	0	NODE_207	gi|70985268|
	aldehyde reductase I ARI	AFUMN5662	Aspergillus fumigatus A1163	EDP52824	325	324	0	0	NODE_660	gi|159127709|
	aldehyde reductase II	AFUMN6573	Aspergillus fumigatus Af293	XP_752501	330	352	23	0	NODE_865	gi|70995492|
	aldo keto reductase	AFUMN93	Aspergillus fumigatus Af293	XP_749025	356	355	0	0	NODE_117	gi|70987087|
	aldo keto reductase	AFUMN1732	Aspergillus fumigatus Af293	XP_751935	375	374	0	0	NODE_223	gi|70994176|
	aldo keto reductase	AFUMN2345	Aspergillus fumigatus A1163	EDP50492	326	325	0	0	NODE_2616	gi|159125375|
	aldo keto reductase	AFUMN3207	Aspergillus fumigatus A1163	EDP53806	335	334	0	0	NODE_344	gi|159128692|
	aldo keto reductase	AFUMN3763	Aspergillus fumigatus Af293	XP_753807	284	283	0	0	NODE_420	gi|70998156|
	aldo keto reductase AKR	AFUMN3086	Aspergillus fumigatus A1163	EDP51042	319	318	0	0	NODE_325	gi|159125926|
	aldo keto reductase AKR	AFUMN3998	Aspergillus fumigatus Af293	XP_754199	288	287	0	0	NODE_442	gi|70998955|
	aldo keto reductase AKR13	AFUMN2465	Aspergillus fumigatus Af293	XP_753184	342	341	0	0	NODE_272	gi|70996859|
	aldo keto reductase AKR13	AFUMN4276	Aspergillus fumigatus Af293	XP_752963	329	328	0	0	NODE_499	gi|70996416|
	aldo keto reductase AKR13 puatative	AFUMN3919	Aspergillus fumigatus A1163	EDP48017	341	340	0	0	NODE_434	gi|159122897|
	aldo keto reductase YakC	AFUMN2091	Aspergillus fumigatus Af293	XP_747050	328	327	0	0	NODE_241	gi|70983045|
	aldose 1 epimerase	AFUMN85	Aspergillus fumigatus Af293	XP_755029	329	328	0	0	NODE_1110	gi|71000695|
	aldose 1 epimerase	AFUMN4397	Aspergillus fumigatus A1163	EDP52430	412	460	49	0	NODE_508	gi|159127315|
	aldose 1 epimerase	AFUMN4886	Aspergillus fumigatus Af293	XP_001481736	352	351	0	0	NODE_577	gi|146322698|
	alkaline ceramidase	AFUMN7827	Aspergillus fumigatus A1163	EDP53339	180	245	66	1.66989e-125	NODE_501	gi|159128224|
	alkaline dihydroceramidase Ydc1	AFUMN1866	Aspergillus fumigatus Af293	XP_751598	317	316	0	0	NODE_231	gi|70993502|
	alkaline lipase	AFUMN6901	Aspergillus fumigatus Af293	XP_749730	248	247	0	6.53983e-180	NODE_98	gi|70989761|
	alkaline phosphatase	AFUMN5934	Aspergillus fumigatus Af293	XP_750760	640	639	0	0	NODE_708	gi|70991823|
	alkaline phosphatase	AFUMN6327	Aspergillus fumigatus A1163	EDP53971	592	607	16	0	NODE_796	gi|159128857|
	alkaline phosphatase	AFUMN6831	Aspergillus fumigatus A1163	EDP51233	661	660	0	0	NODE_946	gi|159126117|
	alkaline serine protease	AFUMN8397	Aspergillus fumigatus Af293	XP_749473	128	127	0	2.92288e-86	NODE_796	gi|70989247|
	alkaline serine protease Alp1	AFUMN4715	Aspergillus fumigatus Af293	XP_751651	404	403	0	0	NODE_54	gi|70993608|
	alkaline serine protease AorO	AFUMN297	Aspergillus fumigatus A1163	EDP49601	645	644	0	0	NODE_136	gi|159124483|
	alkaline serine protease PR1/allergen F18	AFUMN2351	Aspergillus fumigatus Af293	XP_749017	386	385	0	0	NODE_261	gi|70987070|
	allantoate permease	AFUMN7622	Neosartorya fischeri NRRL 181	XP_001267590	240	538	299	7.15336e-138	NODE_601	gi|119501667|
	allantoate permease	AFUMN8765	Neosartorya fischeri NRRL 181	XP_001267590	75	538	464	7.40909e-43	NODE_601	gi|119501667|
	allantoate permease of the major facilitator	AFUMN2802	Aspergillus fumigatus Af293	XP_748832	534	533	0	0	NODE_29	gi|70986684|
	allantoicase Alc	AFUMN4479	Aspergillus fumigatus Af293	XP_754365	429	428	0	0	NODE_513	gi|70999292|
	allantoinase Dal1	AFUMN5398	Aspergillus fumigatus Af293	XP_749360	509	508	0	0	NODE_627	gi|70989021|
	allergen	AFUMN667	Aspergillus fumigatus Af293	XP_748616	265	264	0	0	NODE_166	gi|70986244|
	allergen	AFUMN7936	Aspergillus fumigatus A1163	EDP50996	167	202	36	3.80844e-118	NODE_643	gi|159125880|
	allergen Asp F3	AFUMN7910	Aspergillus fumigatus Af293	XP_747849	169	168	0	8.58705e-120	NODE_56	gi|70984685|
	allergen Asp F4	AFUMN2821	Aspergillus fumigatus A1163	EDP54040	323	322	0	0	NODE_305	gi|159128926|
	allergen Asp F4	AFUMN5605	Aspergillus fumigatus A1163	EDP53588	358	357	0	0	NODE_656	gi|159128473|
	allergen Asp F7	AFUMN864	Aspergillus fumigatus Af293	XP_752159	271	270	0	0	NODE_181	gi|70994764|
	allergenic cerato platanin Asp F13	AFUMN8096	Aspergillus fumigatus Af293	XP_755595	153	152	0	9.92689e-107	NODE_2207	gi|71001828|
	alpha 1,2 mannosidase	AFUMN90	Aspergillus fumigatus Af293	XP_749038	793	792	0	0	NODE_117	gi|70987115|
	alpha 1,2 mannosidase	AFUMN7451	Aspergillus fumigatus Af293	XP_752444	248	839	592	8.17056e-148	NODE_240	gi|70995374|
	alpha 1,2 mannosidase	AFUMN2075	Aspergillus fumigatus Af293	XP_752444	577	839	263	0	NODE_240	gi|70995374|
	alpha 1,2 mannosidase	AFUMN8223	Aspergillus fumigatus Af293	XP_753592	152	817	666	1.61318e-99	NODE_596	gi|70997711|
	alpha 1,2 mannosidase	AFUMN5016	Aspergillus fumigatus Af293	XP_753592	401	817	417	0	NODE_596	gi|70997711|
	alpha 1,2 mannosidase sub	AFUMN5232	Aspergillus fumigatus A1163	EDP55407	793	792	0	0	NODE_614	gi|159130294|
	alpha 1,2 mannosyltransferase	AFUMN1954	Aspergillus fumigatus Af293	XP_753345	493	492	0	0	NODE_234	gi|70997183|
	alpha 1,2 mannosyltransferase Alg11	AFUMN1122	Aspergillus fumigatus Af293	XP_750438	561	560	0	0	NODE_190	gi|70991178|
	alpha 1,2 mannosyltransferase Alg2	AFUMN1950	Aspergillus fumigatus Af293	XP_753333	471	470	0	0	NODE_234	gi|70997157|
	alpha 1,2 mannosyltransferase Alg9	AFUMN1913	Aspergillus fumigatus Af293	XP_752757	633	632	0	0	NODE_233	gi|70996004|
	alpha 1,2 mannosyltransferase Kre2	AFUMN5012	Aspergillus fumigatus Af293	XP_753570	401	400	0	0	NODE_596	gi|70997663|
	alpha 1,2 mannosyltransferase Kre5	AFUMN2704	Aspergillus fumigatus Af293	XP_753435	507	506	0	0	NODE_293	gi|70997373|
	alpha 1,2 mannosyltransferase Ktr4	AFUMN6738	Aspergillus fumigatus Af293	XP_748068	398	397	0	0	NODE_946	gi|70985124|
	alpha 1,2 mannosyltransferase Mnn2	AFUMN1380	Aspergillus fumigatus A1163	EDP47540	414	493	80	0	NODE_202	gi|159122419|
	alpha 1,2 mannosyltransferase Smp3	AFUMN3871	Aspergillus fumigatus Af293	XP_754027	548	547	0	0	NODE_433	gi|146324061|
	alpha 1,3 glucan synthase	AFUMN4241	Aspergillus fumigatus A1163	EDP53567	2421	2420	0	0	NODE_490	gi|159128452|
	alpha 1,3 glucan synthase Ags2	AFUMN4451	Aspergillus fumigatus Af293	XP_755460	2427	2426	0	0	NODE_512	gi|71001558|
	alpha 1,3 glucan synthase Ags3	AFUMN3589	Aspergillus fumigatus Af293	XP_752912	2413	2412	0	0	NODE_378	gi|70996314|
	alpha 1,3 glucanase	AFUMN4272	Aspergillus fumigatus Af293	XP_747405	475	474	0	0	NODE_496	gi|70983757|
	alpha 1,3 glucanase/mutanase	AFUMN638	Aspergillus fumigatus A1163	EDP54055	497	496	0	0	NODE_160	gi|159128941|
	alpha 1,3 glucanase/mutanase	AFUMN2792	Aspergillus fumigatus A1163	EDP47900	1112	1111	0	0	NODE_298	gi|159122779|
	alpha 1,3 mannosyltransferase	AFUMN5096	Aspergillus fumigatus Af293	XP_751322	489	488	0	0	NODE_600	gi|70992947|
	alpha 1,3 mannosyltransferase Alg3	AFUMN2682	Aspergillus fumigatus Af293	XP_753452	420	419	0	0	NODE_293	gi|70997409|
	alpha 1,6 mannosyltransferase subunit	AFUMN2312	Aspergillus fumigatus A1163	EDP50445	319	318	0	0	NODE_2616	gi|159125328|
	alpha 1,6 mannosyltransferase subunit	AFUMN6555	Aspergillus fumigatus Af293	XP_755824	463	462	0	0	NODE_85	gi|71002286|
	alpha 1,6 mannosyltransferase subunit Ecm39	AFUMN1835	Aspergillus fumigatus Af293	XP_751542	427	575	149	0	NODE_231	gi|70993390|
	alpha 1,6 mannosyltransferase subunit Hoc1	AFUMN5343	Aspergillus fumigatus Af293	XP_749888	305	304	0	0	NODE_6267	gi|70990078|
	alpha 1,6 mannosyltransferase subunit Mnn9	AFUMN3234	Aspergillus fumigatus Af293	XP_749281	396	397	2	0	NODE_344	gi|70988857|
	alpha 1,6 mannosyltransferase subunit Och1	AFUMN2019	Aspergillus fumigatus A1163	EDP51601	426	425	0	0	NODE_235	gi|159126485|
	alpha actinin sarcomeric f actin cross linking	AFUMN3765	Aspergillus fumigatus Af293	XP_753806	646	645	0	0	NODE_420	gi|70998154|
	alpha aminoadipate reductase large subunit	AFUMN2316	Aspergillus fumigatus Af293	XP_751705	1426	1425	0	0	NODE_2616	gi|70993716|
	alpha amylase	AFUMN2940	Aspergillus fumigatus A1163	EDP56751	542	541	0	0	NODE_317	gi|159131638|
	alpha amylase	AFUMN3090	Aspergillus fumigatus Af293	XP_751813	495	494	0	0	NODE_328	gi|70993932|
	alpha amylase	AFUMN4242	Aspergillus fumigatus A1163	EDP53568	265	549	285	0	NODE_490	gi|159128453|
	alpha amylase	AFUMN5157	Aspergillus fumigatus A1163	EDP53736	631	630	0	0	NODE_605	gi|159128622|
	alpha amylase AmyA	AFUMN6328	Aspergillus fumigatus Af293	XP_749458	569	568	0	0	NODE_796	gi|70989217|
	alpha galactosidase	AFUMN1472	Aspergillus fumigatus Af293	XP_748129	427	426	0	0	NODE_207	gi|70985246|
	alpha galactosidase	AFUMN7490	Aspergillus fumigatus A1163	EDP51951	202	201	0	8.04281e-146	NODE_293	gi|159126835|
	alpha galactosidase	AFUMN3820	Aspergillus fumigatus Af293	XP_747822	513	512	0	0	NODE_432	gi|70984631|
	alpha galactosidase	AFUMN4151	Aspergillus fumigatus Af293	XP_001481538	664	663	0	0	NODE_477	gi|146323621|
	alpha galactosidase	AFUMN4749	Aspergillus fumigatus Af293	XP_753271	533	532	0	0	NODE_560	gi|70997033|
	alpha galactosidase	AFUMN5316	Aspergillus fumigatus A1163	EDP49926	407	406	0	0	NODE_6267	gi|159124808|
	alpha galactosidase C	AFUMN4901	Aspergillus fumigatus Af293	XP_747093	729	728	0	0	NODE_57	gi|146324661|
	alpha glucosidase	AFUMN651	Aspergillus fumigatus Af293	XP_750405	849	848	0	0	NODE_163	gi|70991112|
	alpha glucosidase	AFUMN1663	Aspergillus fumigatus A1163	EDP54677	376	604	229	0	NODE_2207	gi|159129563|
	alpha glucosidase	AFUMN4292	Aspergillus fumigatus Af293	XP_752991	882	881	0	0	NODE_499	gi|70996472|
	alpha glucosidase AgdA	AFUMN2283	Aspergillus fumigatus A1163	EDP50389	989	988	0	0	NODE_2616	gi|159125272|
	alpha glucosidase II alpha subunit	AFUMN6722	Aspergillus fumigatus Af293	XP_747994	968	967	0	0	NODE_946	gi|70984976|
	alpha glucosidase/alpha amylase	AFUMN1610	Aspergillus fumigatus A1163	EDP54676	603	655	53	0	NODE_2207	gi|159129562|
	alpha glucuronidase A	AFUMN5713	Aspergillus fumigatus A1163	B0Y2K1	841	840	0	0	NODE_675	gi|294956469|
	alpha ketoglutarate dehydrogenase complex subunit Kgd1	AFUMN2606	Aspergillus fumigatus Af293	XP_751665	1058	1057	0	0	NODE_280	gi|70993636|
	alpha ketoglutarate dependent taurine dioxygenase	AFUMN320	Aspergillus fumigatus Af293	XP_750960	397	396	0	0	NODE_136	gi|70992223|
	alpha ketoglutarate dependent taurine dioxygenase	AFUMN676	Aspergillus fumigatus Af293	XP_754818	304	383	80	0	NODE_1677	gi|146323351|
	alpha ketoglutarate dependent taurine dioxygenase	AFUMN736	Aspergillus fumigatus A1163	EDP48444	372	371	0	0	NODE_1733	gi|159123324|
	alpha ketoglutarate dependent taurine dioxygenase	AFUMN2164	Aspergillus fumigatus A1163	EDP48989	397	396	0	0	NODE_246	gi|159123870|
	alpha ketoglutarate dependent taurine dioxygenase	AFUMN4243	Aspergillus fumigatus A1163	EDP53557	389	388	0	0	NODE_490	gi|159128442|
	alpha L arabinofuranosidase	AFUMN1577	Aspergillus fumigatus Af293	XP_755608	335	332	-2	0	NODE_2207	gi|71001854|
	alpha L arabinofuranosidase	AFUMN3197	Aspergillus fumigatus Af293	XP_751336	507	506	0	0	NODE_342	gi|70992975|
	alpha L arabinofuranosidase	AFUMN4633	Aspergillus fumigatus Af293	XP_752357	501	500	0	0	NODE_53	gi|70995185|
	alpha L arabinofuranosidase A	AFUMN23	Aspergillus fumigatus Af293	XP_755850	657	656	0	0	NODE_104	gi|71002338|
	alpha L rhamnosidase	AFUMN6442	Aspergillus fumigatus A1163	EDP55326	898	897	0	0	NODE_80	gi|159130213|
	alpha L rhamnosidase A	AFUMN5301	Aspergillus fumigatus Af293	XP_749916	677	676	0	0	NODE_6267	gi|70990134|
	alpha L rhamnosidase B	AFUMN2199	Aspergillus fumigatus Af293	XP_750362	684	683	0	0	NODE_253	gi|70991026|
	alpha L rhamnosidase bacterial	AFUMN6375	Neosartorya fischeri NRRL 181	XP_001258340	773	896	124	0	NODE_79	gi|119472483|
	alpha L rhamnosidase C	AFUMN659	Aspergillus fumigatus Af293	XP_748610	814	813	0	0	NODE_166	gi|70986232|
	alpha mannosidase	AFUMN704	Aspergillus fumigatus Af293	XP_754794	1089	1088	0	0	NODE_1677	gi|71000154|
	alpha mannosidase 1A	AFUMN4710	Aspergillus fumigatus A1163	EDP49804	1644	893	-750	0	NODE_546	gi|159124686|
	alpha N acetylglucosamine transferase	AFUMN3649	Aspergillus fumigatus Af293	XP_746938	385	384	0	0	NODE_389	gi|70982821|
	alpha N acetylglucosaminidase	AFUMN3505	Aspergillus fumigatus Af293	XP_755275	525	756	232	0	NODE_374	gi|71001188|
	alpha tubulin suppressor Aats1	AFUMN6022	Aspergillus fumigatus Af293	XP_755403	378	377	0	0	NODE_72	gi|71001444|
	alpha,alpha trehalase TreB/Nth1	AFUMN2117	Aspergillus fumigatus A1163	EDP50705	776	775	0	0	NODE_242	gi|159125588|
	alpha,alpha trehalose glucohydrolase TreA/Ath1	AFUMN730	Aspergillus fumigatus A1163	EDP53429	844	1072	229	0	NODE_1733	gi|159128314|
	alpha,alpha trehalose phosphate synthase subunit	AFUMN4342	Aspergillus fumigatus A1163	EDP54059	919	918	0	0	NODE_500	gi|159128945|
	alpha,alpha trehalose phosphate synthase subunit	AFUMN4322	Aspergillus fumigatus Af293	XP_749533	480	479	0	0	NODE_500	gi|70989367|
	alpha,alpha trehalose phosphate synthase subunit	AFUMN5722	Aspergillus fumigatus Af293	XP_753227	477	476	0	0	NODE_675	gi|146324229|
	alpha,alpha trehalose phosphate synthase subunit	AFUMN6430	Aspergillus fumigatus Af293	XP_746505	476	475	0	0	NODE_803	gi|70981953|
	alpha,alpha trehalose phosphate synthase subunit Tps2	AFUMN866	Aspergillus fumigatus Af293	XP_755036	950	949	0	0	NODE_181	gi|71000709|
	alpha,alpha trehalose phosphate synthase subunit TPS3	AFUMN1789	Aspergillus fumigatus Af293	XP_749114	920	919	0	0	NODE_229	gi|70987272|
	alpha/beta foldhydrolase	AFUMN2809	Aspergillus fumigatus Af293	XP_747614	462	461	0	0	NODE_302	gi|70984192|
	alpha/beta foldhydrolase	AFUMN4841	Aspergillus fumigatus A1163	EDP52803	293	292	0	0	NODE_574	gi|159127688|
	alpha/beta foldhydrolase	AFUMN6594	Aspergillus fumigatus Af293	XP_752505	293	292	0	0	NODE_86	gi|70995500|
	alpha/beta foldhydrolase	AFUMN6836	Neosartorya fischeri NRRL 181	XP_001264857	601	910	310	0	NODE_94	gi|119496167|
	alpha/beta hydrolase	AFUMN113	Aspergillus fumigatus Af293	XP_751524	280	279	0	0	NODE_119	gi|70993354|
	alpha/beta hydrolase	AFUMN173	Aspergillus fumigatus A1163	EDP55732	573	572	0	0	NODE_123	gi|159130619|
	alpha/beta hydrolase	AFUMN551	Aspergillus fumigatus Af293	XP_747531	301	300	0	0	NODE_152	gi|70984012|
	alpha/beta hydrolase	AFUMN563	Aspergillus fumigatus A1163	EDP49943	287	286	0	0	NODE_153	gi|159124825|
	alpha/beta hydrolase	AFUMN809	Aspergillus fumigatus A1163	EDP53953	265	264	0	0	NODE_1733	gi|159128839|
	alpha/beta hydrolase	AFUMN1027	Aspergillus fumigatus A1163	EDP55583	464	520	57	0	NODE_185	gi|159130470|
	alpha/beta hydrolase	AFUMN1482	Aspergillus fumigatus Af293	XP_748111	344	343	0	0	NODE_207	gi|70985210|
	alpha/beta hydrolase	AFUMN2492	Aspergillus fumigatus Af293	XP_747148	386	385	0	0	NODE_273	gi|70983241|
	alpha/beta hydrolase	AFUMN2498	Aspergillus fumigatus Af293	XP_747152	446	445	0	0	NODE_273	gi|70983249|
	alpha/beta hydrolase	AFUMN3005	Aspergillus fumigatus Af293	XP_748449	309	308	0	0	NODE_31	gi|70985888|
	alpha/beta hydrolase	AFUMN3918	Aspergillus fumigatus Af293	XP_746847	344	343	0	0	NODE_434	gi|70982638|
	alpha/beta hydrolase	AFUMN3974	Aspergillus fumigatus Af293	XP_001481706	478	477	0	0	NODE_440	gi|146322469|
	alpha/beta hydrolase	AFUMN4103	Aspergillus fumigatus A1163	EDP55163	407	406	0	0	NODE_4729	gi|159130049|
	alpha/beta hydrolase	AFUMN4220	Aspergillus fumigatus Af293	XP_754125	298	297	0	0	NODE_485	gi|70998807|
	alpha/beta hydrolase	AFUMN5746	Aspergillus fumigatus Af293	XP_748846	298	297	0	0	NODE_682	gi|70986713|
	alpha/beta hydrolase	AFUMN5981	Aspergillus fumigatus Af293	AEN71549	413	416	4	0	NODE_712	gi|345105437|
	alpha/beta hydrolase	AFUMN6144	Aspergillus fumigatus Af293	XP_750599	409	408	0	0	NODE_74	gi|70991501|
	alternative NADH dehydrogenase	AFUMN127	Neosartorya fischeri NRRL 181	XP_001264565	583	571	-11	0	NODE_121	gi|119495566|
	alternative oxidase AlxA	AFUMN6643	Aspergillus fumigatus Af293	XP_749637	353	352	0	0	NODE_870	gi|70989575|
	AM toxin synthetase	AFUMN7484	Aspergillus fumigatus Af293	XP_748538	227	208	-18	3.2928e-146	NODE_1733	gi|70986076|
	AMID mitochondrial oxidoreductase	AFUMN3010	Aspergillus fumigatus Af293	XP_748450	383	382	0	0	NODE_31	gi|70985890|
	Amid NADH oxidoreductase	AFUMN6250	Aspergillus fumigatus Af293	XP_749159	389	414	26	0	NODE_77	gi|70988599|
	amidase	AFUMN1328	Aspergillus fumigatus A1163	EDP56894	506	505	0	0	NODE_201	gi|159131781|
	amidase	AFUMN5074	Aspergillus fumigatus Af293	XP_751315	583	582	0	0	NODE_600	gi|70992933|
	amidase	AFUMN5163	Aspergillus fumigatus Af293	XP_749177	685	684	0	0	NODE_605	gi|70988637|
	amidase	AFUMN5581	Aspergillus fumigatus Af293	XP_753594	612	611	0	0	NODE_6519	gi|70997715|
	amidase	AFUMN6104	Aspergillus fumigatus Af293	XP_753724	534	533	0	0	NODE_737	gi|70997984|
	amidase general	AFUMN2189	Aspergillus fumigatus Af293	XP_754101	579	578	0	0	NODE_249	gi|70998759|
	amidase general	AFUMN7866	Aspergillus fumigatus Af293	XP_752822	182	577	396	2.31185e-123	NODE_278	gi|70996134|
	amidase general	AFUMN5134	Aspergillus fumigatus A1163	EDP47095	537	536	0	0	NODE_601	gi|159121972|
	amidase general	AFUMN5558	Aspergillus fumigatus A1163	EDP50970	554	553	0	0	NODE_643	gi|159125854|
	amidase general GmdA	AFUMN3143	Aspergillus fumigatus Af293	XP_750691	564	563	0	0	NODE_333	gi|70991685|
	amidase general GmdB	AFUMN3360	Aspergillus fumigatus Af293	XP_748292	555	554	0	0	NODE_362	gi|70985572|
	amidohydrolase	AFUMN732	Aspergillus fumigatus A1163	EDP48425	339	338	0	0	NODE_1733	gi|159123305|
	amidohydrolase	AFUMN1395	Aspergillus fumigatus Af293	XP_747706	416	415	0	0	NODE_202	gi|70984386|
	amidohydrolase	AFUMN1694	Aspergillus fumigatus Af293	XP_751049	409	408	0	0	NODE_220	gi|70992401|
	amidohydrolase	AFUMN4943	Aspergillus fumigatus Af293	XP_748601	330	512	183	0	NODE_58	gi|146323215|
	amidohydrolase	AFUMN8371	Aspergillus fumigatus A1163	EDP53371	168	512	345	1.68383e-88	NODE_58	gi|159128256|
	amidohydrolase	AFUMN5560	Aspergillus fumigatus A1163	EDP51000	534	533	0	0	NODE_643	gi|159125884|
	amidohydrolase	AFUMN6577	Aspergillus fumigatus Af293	XP_752490	461	460	0	0	NODE_865	gi|70995470|
	amidophosphoribosyltransferase	AFUMN1365	Aspergillus fumigatus Af293	XP_747702	584	583	0	0	NODE_202	gi|70984376|
	amine oxidase	AFUMN1808	Aspergillus fumigatus Af293	XP_749090	706	705	0	0	NODE_229	gi|70987222|
	amine oxidase flavin containing	AFUMN2087	Aspergillus fumigatus A1163	EDP49064	493	492	0	0	NODE_241	gi|159123945|
	amine oxidase flavin containing	AFUMN4416	Aspergillus fumigatus Af293	XP_754271	456	484	29	0	NODE_508	gi|70999099|
	amine oxidase flavin containing	AFUMN4469	Aspergillus fumigatus A1163	EDP52537	508	507	0	0	NODE_513	gi|159127422|
	amine oxidase flavin containing	AFUMN5525	Aspergillus fumigatus A1163	EDP50967	466	465	0	0	NODE_643	gi|159125851|
	amino acid N acetyltransferase subunit Mak10	AFUMN3520	Aspergillus fumigatus Af293	XP_755266	724	723	0	0	NODE_374	gi|71001170|
	amino acid permease	AFUMN294	Aspergillus fumigatus Af293	XP_750994	559	558	0	0	NODE_136	gi|70992291|
	amino acid permease	AFUMN1049	Aspergillus fumigatus Af293	XP_001481438	304	445	142	0	NODE_187	gi|146324263|
	amino acid permease	AFUMN1180	Aspergillus fumigatus Af293	XP_747411	515	514	0	0	NODE_195	gi|70983769|
	amino acid permease	AFUMN1182	Aspergillus fumigatus Af293	XP_747459	264	553	290	0	NODE_195	gi|70983866|
	amino acid permease	AFUMN1713	Aspergillus fumigatus Af293	XP_752279	529	528	0	0	NODE_222	gi|70995026|
	amino acid permease	AFUMN2499	Aspergillus fumigatus A1163	EDP49124	519	518	0	0	NODE_273	gi|159124005|
	amino acid permease	AFUMN2784	Aspergillus fumigatus Af293	XP_754648	431	430	0	0	NODE_297	gi|70999862|
	amino acid permease	AFUMN3358	Aspergillus fumigatus Af293	XP_748303	404	403	0	0	NODE_362	gi|70985594|
	amino acid permease	AFUMN3617	Aspergillus fumigatus Af293	XP_753695	489	488	0	0	NODE_388	gi|70997926|
	amino acid permease	AFUMN4160	Aspergillus fumigatus Af293	XP_746538	540	535	-4	0	NODE_477	gi|70982019|
	amino acid permease	AFUMN5014	Aspergillus fumigatus A1163	EDP51834	358	357	0	0	NODE_596	gi|159126718|
	amino acid permease	AFUMN5567	Aspergillus fumigatus Af293	XP_748191	567	566	0	0	NODE_643	gi|70985370|
	amino acid permease	AFUMN6972	Aspergillus fumigatus Af293	XP_748503	290	317	28	1.56077e-176	NODE_712	gi|70986000|
	amino acid permease	AFUMN6025	Aspergillus fumigatus A1163	EDP54576	563	562	0	0	NODE_72	gi|159129462|
	amino acid permease	AFUMN6415	Aspergillus fumigatus Af293	XP_746508	493	492	0	0	NODE_803	gi|70981959|
	amino acid permease	AFUMN6807	Aspergillus fumigatus Af293	XP_748063	555	554	0	0	NODE_946	gi|146324002|
	amino acid permease Can1	AFUMN3022	Aspergillus fumigatus Af293	XP_748477	569	568	0	0	NODE_31	gi|70985946|
	amino acid permease Dip5	AFUMN3511	Aspergillus fumigatus A1163	EDP54415	564	563	0	0	NODE_374	gi|159129301|
	amino acid permease Gap1	AFUMN1771	Aspergillus fumigatus A1163	EDP48269	584	583	0	0	NODE_229	gi|159123149|
	amino acid transporter	AFUMN980	Aspergillus fumigatus Af293	XP_752049	745	744	0	0	NODE_183	gi|70994542|
	amino acid transporter	AFUMN2186	Aspergillus fumigatus Af293	XP_746300	316	315	0	0	NODE_247	gi|70981542|
	amino acid transporter	AFUMN2240	Aspergillus fumigatus Af293	XP_747579	615	614	0	0	NODE_256	gi|70984118|
	amino acid transporter	AFUMN2384	Aspergillus fumigatus A1163	EDP55280	597	596	0	0	NODE_262	gi|159130166|
	amino acid transporter	AFUMN2441	Aspergillus fumigatus A1163	EDP48621	474	473	0	0	NODE_270	gi|159123502|
	amino acid transporter	AFUMN2535	Aspergillus fumigatus A1163	EDP49128	544	543	0	0	NODE_273	gi|159124009|
	amino acid transporter	AFUMN2495	Aspergillus fumigatus A1163	EDP49136	433	432	0	0	NODE_273	gi|159124017|
	amino acid transporter	AFUMN2985	Aspergillus fumigatus Af293	XP_756083	475	474	0	0	NODE_318	gi|71002804|
	amino acid transporter	AFUMN4407	Aspergillus fumigatus Af293	XP_753709	457	456	0	0	NODE_508	gi|70997954|
	amino acid transporter	AFUMN4417	Aspergillus fumigatus Af293	XP_752127	481	480	0	0	NODE_508	gi|70994700|
	amino acid transporter	AFUMN5116	Aspergillus fumigatus A1163	EDP47083	590	559	-30	0	NODE_601	gi|159121960|
	amino acid transporter	AFUMN6263	Aspergillus fumigatus A1163	EDP53696	581	580	0	0	NODE_77	gi|159128582|
	aminoacyl tRNA hydrolase	AFUMN7616	Aspergillus fumigatus Af293	XP_749341	197	197	1	5.44638e-138	NODE_627	gi|70988982|
	aminoalcoholphosphotransferase	AFUMN4521	Aspergillus fumigatus Af293	XP_754941	390	389	0	0	NODE_514	gi|71000515|
	aminomethyl transferase	AFUMN3555	Aspergillus fumigatus Af293	XP_753409	448	447	0	0	NODE_375	gi|70997319|
	aminopeptidase	AFUMN1724	Aspergillus fumigatus Af293	XP_751922	954	953	0	0	NODE_223	gi|70994150|
	aminopeptidase	AFUMN2653	Aspergillus fumigatus A1163	EDP51281	901	967	67	0	NODE_289	gi|159126165|
	aminopeptidase	AFUMN5037	Aspergillus fumigatus A1163	EDP53272	392	391	0	0	NODE_598	gi|159128157|
	aminopeptidase	AFUMN5451	Aspergillus fumigatus Af293	XP_753831	655	654	0	0	NODE_629	gi|70998210|
	aminopeptidase	AFUMN6260	Aspergillus fumigatus Af293	XP_749158	525	524	0	0	NODE_77	gi|70988597|
	aminopeptidase Y	AFUMN5602	Aspergillus fumigatus Af293	XP_748386	502	501	0	0	NODE_656	gi|146323131|
	aminotransferase	AFUMN1056	Aspergillus fumigatus Af293	XP_731516	399	398	0	0	NODE_187	gi|70981468|
	aminotransferase	AFUMN1061	Aspergillus fumigatus A1163	EDP47861	439	438	0	0	NODE_187	gi|159122740|
	aminotransferase	AFUMN1058	Neosartorya fischeri NRRL 181	XP_001257307	703	408	-294	0	NODE_187	gi|119467001|
	aminotransferase	AFUMN1351	Aspergillus fumigatus A1163	EDP47619	415	414	0	0	NODE_202	gi|159122498|
	aminotransferase	AFUMN2480	Aspergillus fumigatus Af293	XP_752818	447	446	0	0	NODE_273	gi|70996126|
	aminotransferase	AFUMN2935	Aspergillus fumigatus Af293	XP_754156	471	470	0	0	NODE_316	gi|70998869|
	aminotransferase	AFUMN3905	Aspergillus fumigatus Af293	XP_746861	392	391	0	0	NODE_434	gi|70982666|
	aminotransferase	AFUMN5113	Aspergillus fumigatus Af293	XP_746393	420	419	0	0	NODE_601	gi|70981728|
	aminotransferase	AFUMN6515	Aspergillus fumigatus A1163	EDP47779	412	396	-15	0	NODE_852	gi|159122658|
	aminotransferase class III	AFUMN1322	Aspergillus fumigatus Af293	XP_753049	476	475	0	0	NODE_201	gi|70996588|
	aminotransferase class III	AFUMN4917	Aspergillus fumigatus A1163	EDP48525	467	466	0	0	NODE_586	gi|159123405|
	aminotransferase class V	AFUMN4669	Aspergillus fumigatus Af293	XP_752314	387	386	0	0	NODE_53	gi|70995096|
	aminotransferase classes I and II	AFUMN2093	Aspergillus fumigatus Af293	XP_747048	384	383	0	0	NODE_241	gi|70983041|
	aminotransferase classes I and II	AFUMN2303	Aspergillus fumigatus Af293	XP_751684	488	512	25	0	NODE_2616	gi|70993674|
	aminotransferase classes I and II	AFUMN3371	Aspergillus fumigatus Af293	XP_748300	444	443	0	0	NODE_362	gi|70985588|
	aminotransferase GliI	AFUMN6279	Aspergillus fumigatus A1163	EDP49539	437	435	-1	0	NODE_795	gi|159124421|
	aminotransferase LolT	AFUMN1630	Aspergillus fumigatus Af293	XP_001481672	454	453	0	0	NODE_2207	gi|146322966|
	ammonium transporter MeaA	AFUMN6191	Aspergillus fumigatus A1163	EDP54239	563	562	0	0	NODE_759	gi|159129125|
	ammonium transporter Mep2	AFUMN2077	Aspergillus fumigatus Af293	XP_752458	441	440	0	0	NODE_240	gi|70995404|
	AMP binding	AFUMN1161	Aspergillus fumigatus Af293	XP_750348	576	575	0	0	NODE_192	gi|70990998|
	AMP binding	AFUMN2954	Aspergillus fumigatus A1163	EDP56738	1862	1861	0	0	NODE_317	gi|159131625|
	AMP binding enzyme	AFUMN2009	Aspergillus fumigatus A1163	EDP51590	571	570	0	0	NODE_235	gi|159126474|
	AMP binding enzyme	AFUMN3344	Aspergillus fumigatus Af293	XP_747916	709	708	0	0	NODE_359	gi|70984820|
	AMP binding enzyme	AFUMN4740	Aspergillus fumigatus Af293	XP_753230	548	533	-14	0	NODE_560	gi|146324227|
	AMP binding enzyme	AFUMN4854	Aspergillus fumigatus Af293	XP_746779	615	614	0	0	NODE_576	gi|70982502|
	AMP binding enzyme	AFUMN5179	Aspergillus fumigatus A1163	EDP50829	708	596	-111	0	NODE_607	gi|159125712|
	AMP binding enzyme	AFUMN5289	Aspergillus fumigatus A1163	EDP49902	545	544	0	0	NODE_6267	gi|159124784|
	AMP binding enzyme	AFUMN6583	Aspergillus fumigatus Af293	XP_752496	656	655	0	0	NODE_865	gi|146322602|
	AMP deaminase	AFUMN3613	Aspergillus fumigatus A1163	EDP48924	950	950	1	0	NODE_387	gi|159123805|
	anaphase promoting complex component Cut20/Apc4	AFUMN3584	Aspergillus fumigatus Af293	XP_752937	736	735	0	0	NODE_378	gi|70996364|
	anaphase promoting complex subunit 10 APC10	AFUMN3602	Aspergillus fumigatus Af293	XP_752943	455	454	0	0	NODE_378	gi|70996376|
	anaphase promoting complex subunit Apc5	AFUMN4510	Aspergillus fumigatus Af293	XP_754986	769	768	0	0	NODE_514	gi|146323281|
	anaphase promoting complex subunit ApcB	AFUMN6630	Aspergillus fumigatus Af293	XP_749651	906	894	-11	0	NODE_870	gi|70989603|
	anion exchange	AFUMN3169	Aspergillus fumigatus Af293	XP_754531	680	679	0	0	NODE_336	gi|70999628|
	anion exchange	AFUMN5951	Aspergillus fumigatus Af293	XP_751908	602	601	0	0	NODE_70	gi|70994122|
	annexin ANXC3.1	AFUMN1178	Aspergillus fumigatus Af293	XP_747470	465	464	0	0	NODE_195	gi|70983888|
	annexin ANXC3.2	AFUMN3413	Aspergillus fumigatus Af293	XP_755722	447	446	0	0	NODE_363	gi|71002082|
	annexin ANXC4	AFUMN1270	Aspergillus fumigatus A1163	EDP53032	887	886	0	0	NODE_198	gi|159127917|
	anthranilate phosphoribosyltransferase	AFUMN1854	Aspergillus fumigatus Af293	XP_751633	430	429	0	0	NODE_231	gi|70993572|
	anthranilate synthase component I	AFUMN6355	Aspergillus fumigatus Af293	XP_751136	514	517	4	0	NODE_797	gi|70992575|
	anthranilate synthase multifunctional protein TrpC	AFUMN5776	Aspergillus fumigatus A1163	EDP56546	765	764	0	0	NODE_688	gi|159131433|
	antibiotic biosynthesis monooxygenase	AFUMN8556	Aspergillus fumigatus Af293	XP_752569	108	107	0	3.60624e-73	NODE_121	gi|70995628|
	antigenic cell wall galactomannoprotein	AFUMN7844	Aspergillus fumigatus Af293	XP_746369	185	184	0	2.29069e-124	NODE_2208	gi|70981680|
	antigenic mitochondrial protein HSP60	AFUMN3488	Aspergillus fumigatus Af293	XP_755263	588	587	0	0	NODE_374	gi|71001164|
	antigenic thaumatin	AFUMN7947	Aspergillus fumigatus Af293	XP_747035	168	167	0	3.75156e-117	NODE_246	gi|70983015|
	antiviral protein Ski3	AFUMN5631	Aspergillus fumigatus A1163	EDP52858	1430	1429	0	0	NODE_660	gi|159127743|
	anucleate primary sterigmata ApsB	AFUMN887	Aspergillus fumigatus Af293	XP_755031	1638	1637	0	0	NODE_181	gi|71000699|
	AP 1 adaptor complex subunit beta	AFUMN5660	Neosartorya fischeri NRRL 181	XP_001263544	752	751	0	0	NODE_660	gi|119492147|
	AP 1 adaptor complex subunit gamma	AFUMN1154	Aspergillus fumigatus Af293	XP_750353	804	803	0	0	NODE_192	gi|70991008|
	AP 1 adaptor complex subunit mu	AFUMN3614	Aspergillus fumigatus Af293	XP_753673	447	446	0	0	NODE_388	gi|70997882|
	AP 2 adaptor complex subunit alpha	AFUMN51	Aspergillus fumigatus Af293	XP_746616	940	939	0	0	NODE_1084	gi|70982175|
	AP 2 adaptor complex subunit beta	AFUMN3035	Aspergillus fumigatus Af293	XP_755367	719	718	0	0	NODE_320	gi|71001372|
	AP 2 adaptor complex subunit mu	AFUMN5457	Aspergillus fumigatus Af293	XP_753843	446	445	0	0	NODE_629	gi|70998234|
	AP 3 adaptor complex subunit beta	AFUMN2849	Aspergillus fumigatus Af293	XP_753513	844	843	0	0	NODE_30	gi|70997537|
	AP 3 adaptor complex subunit mu	AFUMN2099	Neosartorya fischeri NRRL 181	XP_001266700	622	621	0	0	NODE_242	gi|119499886|
	AP 3 adaptor complex subunit sigma	AFUMN7716	Aspergillus fumigatus Af293	XP_751179	186	185	0	2.23522e-132	NODE_573	gi|70992661|
	AP 3 complex subunit delta	AFUMN639	Aspergillus fumigatus A1163	EDP48204	406	953	548	0	NODE_162	gi|159123084|
	aquaglyceroporin	AFUMN1030	Aspergillus fumigatus Af293	XP_750737	336	335	0	0	NODE_186	gi|70991777|
	aquaglyceroporin	AFUMN5135	Aspergillus fumigatus A1163	EDP47128	353	448	96	0	NODE_601	gi|159122005|
	aquaporin	AFUMN4139	Aspergillus fumigatus Af293	XP_746526	314	313	0	0	NODE_477	gi|146323615|
	arabinanase	AFUMN2037	Aspergillus fumigatus Af293	XP_731479	417	416	0	0	NODE_238	gi|70981394|
	arabinogalactan endo 1,4 beta galactosidase GalA	AFUMN210	Aspergillus fumigatus Af293	XP_750440	382	381	0	0	NODE_126	gi|70991182|
	arabinosidase	AFUMN5174	Aspergillus fumigatus Af293	XP_749202	344	482	139	0	NODE_605	gi|70988689|
	arachidonate 5 lipoxygenase	AFUMN3275	Aspergillus fumigatus A1163	EDP47436	609	608	0	0	NODE_353	gi|159122314|
	arginase	AFUMN1087	Aspergillus fumigatus Af293	XP_754476	325	324	0	0	NODE_189	gi|70999514|
	arginine biosynthesis bifunctional protein ArgJ	AFUMN8207	Aspergillus fumigatus Af293	XP_753824	150	466	317	8.94687e-101	NODE_629	gi|70998194|
	arginine metabolism regulation protein III	AFUMN2879	Aspergillus fumigatus Af293	XP_753504	419	480	62	0	NODE_30	gi|70997517|
	arginine N methyltransferase Rmt2	AFUMN3504	Aspergillus fumigatus A1163	EDP54440	425	424	0	0	NODE_374	gi|159129326|
	arginine rich protein	AFUMN7843	Neosartorya fischeri NRRL 181	XP_001264547	798	767	-30	1.45674e-124	NODE_121	gi|119495529|
	arginine transporter	AFUMN3336	Aspergillus fumigatus Af293	XP_747917	565	564	0	0	NODE_359	gi|70984822|
	arginine tRNA protein transferase	AFUMN1627	Neosartorya fischeri NRRL 181	XP_001260766	441	449	9	0	NODE_2207	gi|119481475|
	argininosuccinate lyase	AFUMN5472	Aspergillus fumigatus A1163	EDP52960	441	440	0	0	NODE_62	gi|159127845|
	argininosuccinate synthase	AFUMN4340	Aspergillus fumigatus Af293	XP_749563	417	416	0	0	NODE_500	gi|146322787|
	arginyl tRNA synthetase	AFUMN3378	Aspergillus fumigatus Af293	XP_755736	659	646	-12	0	NODE_363	gi|146322998|
	armadillo repeat protein	AFUMN229	Aspergillus fumigatus A1163	EDP56040	994	993	0	0	NODE_126	gi|159130927|
	aromatic amino acid aminotransferase	AFUMN6765	Aspergillus fumigatus Af293	XP_748044	596	595	0	0	NODE_946	gi|70985076|
	aromatic aminotransferase Aro8	AFUMN3401	Aspergillus fumigatus Af293	XP_755696	527	526	0	0	NODE_363	gi|71002030|
	aromatic ring opening dioxygenase	AFUMN3920	Aspergillus fumigatus Af293	XP_746866	346	345	0	0	NODE_434	gi|70982676|
	aromatic ring opening dioxygenase LigB subunit	AFUMN3797	Aspergillus fumigatus Af293	XP_747781	352	351	0	0	NODE_432	gi|70984549|
	arrestin	AFUMN119	Aspergillus fumigatus Af293	XP_752568	817	814	-2	0	NODE_121	gi|70995626|
	arrestin	AFUMN281	Aspergillus fumigatus Af293	XP_750943	402	401	0	0	NODE_136	gi|70992189|
	arrestin or S antigen N terminal	AFUMN2029	Aspergillus fumigatus Af293	XP_746727	483	603	121	0	NODE_236	gi|146324602|
	arrestin or S antigen N terminal	AFUMN3531	Aspergillus fumigatus Af293	XP_753399	526	525	0	0	NODE_375	gi|70997299|
	arsenate reductase Arc2	AFUMN8011	Aspergillus fumigatus Af293	XP_751216	159	158	0	1.02486e-112	NODE_365	gi|70992735|
	arsenic resistance protein ArsH	AFUMN8287	Aspergillus fumigatus Af293	XP_747513	170	307	138	1.4889e-94	NODE_270	gi|70983975|
	arsenite efflux transporter ArsB	AFUMN17	Aspergillus fumigatus Af293	XP_755843	752	751	0	0	NODE_104	gi|146323028|
	arsenite efflux transporter ArsB	AFUMN5730	Aspergillus fumigatus Af293	XP_750326	383	382	0	0	NODE_680	gi|146322477|
	arsenite resistance protein Ars2	AFUMN6533	Aspergillus fumigatus Af293	XP_755803	918	917	0	0	NODE_85	gi|146323024|
	arsenite translocating ATPase ArsA	AFUMN1100	Aspergillus fumigatus Af293	XP_754484	341	340	0	0	NODE_189	gi|146323430|
	aryl alcohol dehydrogenase	AFUMN5142	Aspergillus fumigatus Af293	XP_746395	602	601	0	0	NODE_601	gi|70981732|
	aryl alcohol dehydrogenase AAD	AFUMN7876	Aspergillus fumigatus A1163	EDP53712	179	329	151	1.72628e-122	NODE_605	gi|159128598|
	aryl alcohol dehydrogenase Aad14	AFUMN3718	Aspergillus fumigatus Af293	XP_755458	385	384	0	0	NODE_396	gi|71001554|
	aryl alcohol oxidase; vanillyl alcohol oxidase	AFUMN4850	Aspergillus fumigatus A1163	EDP52798	481	412	-68	0	NODE_574	gi|159127683|
	arylesterase/monoxygenase	AFUMN1561	Aspergillus fumigatus Af293	XP_755637	320	319	0	0	NODE_2207	gi|71001912|
	arylsulfatase	AFUMN718	Aspergillus fumigatus Af293	XP_748552	600	599	0	0	NODE_1733	gi|70986108|
	arylsulfatase	AFUMN3660	Aspergillus fumigatus Af293	XP_746954	599	598	0	0	NODE_389	gi|70982853|
	arylsulfatase	AFUMN6364	Aspergillus fumigatus Af293	XP_753359	646	645	0	0	NODE_797	gi|70997211|
	Asp hemolysin	AFUMN8242	Aspergillus fumigatus Af293	XP_001481532	140	139	0	6.44083e-98	NODE_353	gi|146323603|
	asparaginase	AFUMN2872	Aspergillus fumigatus Af293	XP_753493	443	442	0	0	NODE_30	gi|70997493|
	asparaginase	AFUMN4344	Aspergillus fumigatus Af293	XP_749560	462	461	0	0	NODE_500	gi|70989421|
	asparagine synthase related protein	AFUMN1902	Aspergillus fumigatus A1163	EDP50606	588	587	0	0	NODE_231	gi|159125489|
	asparagine synthetase Asn2	AFUMN4420	Aspergillus fumigatus A1163	EDP50066	640	639	0	0	NODE_508	gi|159124949|
	asparaginyl tRNA synthetase Slm5	AFUMN4843	Aspergillus fumigatus Af293	XP_754656	573	572	0	0	NODE_574	gi|70999878|
	aspartate aminotransferase	AFUMN3311	Aspergillus fumigatus Af293	XP_750165	445	444	0	0	NODE_355	gi|70990632|
	aspartate semialdehyde dehydrogenase	AFUMN4563	Aspergillus fumigatus Af293	XP_754923	364	363	0	0	NODE_514	gi|71000471|
	aspartate transaminase	AFUMN3694	Aspergillus fumigatus Af293	XP_755298	471	469	-1	0	NODE_390	gi|71001234|
	aspartate transaminase	AFUMN3842	Aspergillus fumigatus Af293	XP_747828	413	412	0	0	NODE_432	gi|70984643|
	aspartic endopeptidase	AFUMN2992	Aspergillus fumigatus Af293	XP_755930	429	428	0	0	NODE_319	gi|146323054|
	aspartic endopeptidase AP1	AFUMN3783	Aspergillus fumigatus A1163	EDP47655	1051	459	-591	0	NODE_432	gi|159122534|
	aspartic endopeptidase Pep1/aspergillopepsin F	AFUMN1949	Aspergillus fumigatus Af293	XP_753324	396	395	0	0	NODE_234	gi|70997139|
	aspartic endopeptidase Pep2	AFUMN1090	Aspergillus fumigatus Af293	XP_754479	399	398	0	0	NODE_189	gi|70999520|
	aspartic type endopeptidase	AFUMN3021	Aspergillus fumigatus Af293	XP_748443	440	439	0	0	NODE_31	gi|146323147|
	aspartic type endopeptidase CtsD	AFUMN6500	Aspergillus fumigatus Af293	XP_752122	468	474	7	0	NODE_82	gi|70994690|
	aspartic type endopeptidase OpsB	AFUMN6231	Aspergillus fumigatus Af293	XP_747542	486	485	0	0	NODE_76	gi|70984040|
	aspartokinase	AFUMN2623	Aspergillus fumigatus Af293	XP_754072	493	518	26	0	NODE_284	gi|70998700|
	aspartyl aminopeptidase	AFUMN690	Aspergillus fumigatus Af293	XP_754785	505	504	0	0	NODE_1677	gi|71000136|
	aspartyl tRNA synthetase	AFUMN966	Aspergillus fumigatus Af293	XP_751992	685	680	-4	0	NODE_183	gi|70994380|
	aspartyl tRNA synthetase cytoplasmic	AFUMN1742	Aspergillus fumigatus Af293	XP_750007	948	947	0	0	NODE_226	gi|70990316|
	aspartyl tRNA synthetase Dps1	AFUMN5368	Aspergillus fumigatus Af293	XP_749394	556	555	0	0	NODE_627	gi|70989089|
	aspergillopepsin	AFUMN660	Aspergillus fumigatus Af293	XP_748619	270	269	0	0	NODE_166	gi|70986250|
	aspergillopepsin	AFUMN1542	Aspergillus fumigatus Af293	XP_746812	278	277	0	0	NODE_219	gi|70982568|
	assimilatory sulfite reductase	AFUMN3997	Aspergillus fumigatus Af293	XP_750781	1047	1046	0	0	NODE_442	gi|70991865|
	AT DNA binding protein	AFUMN7694	Aspergillus fumigatus Af293	XP_754033	249	250	2	2.17383e-133	NODE_433	gi|70998622|
	AT DNA binding protein	AFUMN4402	Aspergillus fumigatus A1163	EDP52431	1182	1181	0	0	NODE_508	gi|159127316|
	AT DNA binding protein Thy28	AFUMN7056	Aspergillus fumigatus Af293	XP_751968	320	277	-42	1.51324e-172	NODE_800	gi|70994242|
	AT hook motif protein	AFUMN8210	Neosartorya fischeri NRRL 181	XP_001262817	928	897	-30	1.02787e-100	NODE_576	gi|119489034|
	ATP binding protein	AFUMN334	Aspergillus fumigatus Af293	XP_750951	382	381	0	0	NODE_136	gi|70992205|
	ATP binding protein	AFUMN2070	Aspergillus fumigatus Af293	XP_752430	294	293	0	0	NODE_240	gi|70995345|
	ATP binding protein	AFUMN4718	Aspergillus fumigatus A1163	EDP50545	408	407	0	0	NODE_54	gi|159125428|
	ATP binding protein	AFUMN6095	Aspergillus fumigatus A1163	EDP51652	965	1007	43	0	NODE_737	gi|159126536|
	ATP citrate lyase subunit 1	AFUMN283	Neosartorya fischeri NRRL 181	XP_001258190	658	657	0	0	NODE_136	gi|119471597|
	ATP citrate lyase subunit Acl	AFUMN341	Aspergillus fumigatus Af293	XP_750954	487	486	0	0	NODE_136	gi|70992211|
	ATP dependent Clp protease	AFUMN5353	Aspergillus fumigatus Af293	XP_749967	641	638	-2	0	NODE_6267	gi|70990236|
	ATP dependent Clp protease proteolytic subunit ClpP	AFUMN7836	Aspergillus fumigatus Af293	XP_754781	176	175	0	5.13943e-125	NODE_1677	gi|71000128|
	ATP dependent DNA ligase	AFUMN1453	Aspergillus fumigatus Af293	XP_748099	913	912	0	0	NODE_207	gi|70985186|
	ATP dependent protease CrgA	AFUMN3036	Aspergillus fumigatus Af293	XP_755380	627	626	0	0	NODE_320	gi|71001398|
	ATP dependent RNA helicase	AFUMN2100	Aspergillus fumigatus Af293	XP_751498	623	622	0	0	NODE_242	gi|146323887|
	ATP dependent RNA helicase	AFUMN2218	Aspergillus fumigatus A1163	EDP55958	473	472	0	0	NODE_253	gi|159130845|
	ATP dependent RNA helicase	AFUMN3435	Aspergillus fumigatus Af293	XP_752291	640	639	0	0	NODE_364	gi|70995050|
	ATP dependent RNA helicase	AFUMN3978	Aspergillus fumigatus Af293	XP_750779	796	795	0	0	NODE_442	gi|70991861|
	ATP dependent RNA helicase	AFUMN4933	Aspergillus fumigatus Af293	XP_749760	504	503	0	0	NODE_588	gi|70989821|
	ATP dependent RNA helicase	AFUMN5859	Aspergillus fumigatus Af293	XP_755130	1456	1455	0	0	NODE_691	gi|71000898|
	ATP dependent RNA helicase Dbp1	AFUMN913	Aspergillus fumigatus A1163	EDP50144	675	674	0	0	NODE_183	gi|159125027|
	ATP dependent RNA helicase Dbp10	AFUMN288	Aspergillus fumigatus Af293	XP_750996	870	869	0	0	NODE_136	gi|70992295|
	ATP dependent RNA helicase dbp2	AFUMN6034	Neosartorya fumigata	Q4X195	550	547	-2	0	NODE_72	gi|91206537|
	ATP dependent RNA helicase Dbp5	AFUMN2591	Aspergillus fumigatus Af293	XP_749257	490	489	0	0	NODE_279	gi|146322734|
	ATP dependent RNA helicase Dbp7	AFUMN5030	Aspergillus fumigatus A1163	EDP51841	1051	758	-292	0	NODE_596	gi|159126725|
	ATP dependent RNA helicase Dbp8	AFUMN3180	Aspergillus fumigatus Af293	XP_754530	527	526	0	0	NODE_336	gi|70999626|
	ATP dependent RNA helicase Dbp9	AFUMN3416	Aspergillus fumigatus Af293	XP_755731	650	649	0	0	NODE_363	gi|71002100|
	ATP dependent RNA helicase Dob1	AFUMN894	Aspergillus fumigatus Af293	XP_752110	1083	1082	0	0	NODE_183	gi|70994666|
	ATP dependent RNA helicase Drs1	AFUMN2587	Aspergillus fumigatus Af293	XP_752868	830	830	1	0	NODE_278	gi|70996226|
	ATP dependent RNA helicase Hrh1	AFUMN3499	Aspergillus fumigatus Af293	XP_755257	822	821	0	0	NODE_374	gi|71001152|
	ATP dependent RNA helicase Mrh4	AFUMN5822	Aspergillus fumigatus Af293	XP_755183	632	631	0	0	NODE_691	gi|71001004|
	ATP dependent RNA helicase Rok1	AFUMN4280	Aspergillus fumigatus Af293	XP_752995	740	739	0	0	NODE_499	gi|70996480|
	ATP dependent RNA helicase Sub2	AFUMN3792	Aspergillus fumigatus Af293	XP_747814	449	448	0	0	NODE_432	gi|70984615|
	ATP dependent rRNA helicase spb4	AFUMN4375	Neosartorya fumigata	Q4WYJ7	641	640	0	0	NODE_508	gi|91208168|
	ATP depentend DNA helicase	AFUMN2835	Aspergillus fumigatus A1163	EDP54048	1002	1001	0	0	NODE_305	gi|159128934|
	ATP phosphoribosyltransferase His1	AFUMN1792	Aspergillus fumigatus Af293	XP_749060	317	316	0	0	NODE_229	gi|70987160|
	ATP sulphurylase	AFUMN4569	Aspergillus fumigatus Af293	XP_754953	575	574	0	0	NODE_514	gi|71000539|
	ATP synthase assembly protein Atp10	AFUMN4667	Aspergillus fumigatus Af293	XP_752415	361	360	0	0	NODE_53	gi|70995313|
	ATP synthase assembly protein Atp11	AFUMN2400	Aspergillus fumigatus Af293	XP_749043	348	347	0	0	NODE_263	gi|70987125|
	ATP synthase D chain mitochondrial	AFUMN6981	Aspergillus fumigatus Af293	XP_747696	246	255	10	3.92567e-176	NODE_202	gi|70984364|
	ATP synthase delta chain mitochondrial	AFUMN8022	Aspergillus fumigatus Af293	XP_750060	166	165	0	1.00275e-111	NODE_697	gi|70990422|
	ATP synthase F1 beta subunit	AFUMN5022	Aspergillus fumigatus Af293	XP_753589	520	519	0	0	NODE_596	gi|70997705|
	ATP synthase gamma chain mitochondrial	AFUMN182	Aspergillus fumigatus Af293	XP_750101	298	297	0	0	NODE_123	gi|146322408|
	ATP synthase oligomycin sensitivity conferral protein	AFUMN7244	Aspergillus fumigatus Af293	XP_755572	228	227	0	6.60239e-161	NODE_2207	gi|71001782|
	ATP synthase subunit ATP9	AFUMN8103	Aspergillus fumigatus Af293	XP_751890	158	157	0	1.89027e-106	NODE_338	gi|70994086|
	ATP synthase subunit E	AFUMN7180	Aspergillus fumigatus Af293	XP_747868	233	232	0	5.64744e-165	NODE_852	gi|70984723|
	ATP/GTP binding protein	AFUMN7658	Aspergillus fumigatus Af293	XP_748373	188	187	0	1.09154e-135	NODE_717	gi|70985735|
	ATPase	AFUMN2668	Aspergillus fumigatus Af293	XP_754245	1304	1303	0	0	NODE_290	gi|70999047|
	ATPase AAA	AFUMN821	Aspergillus fumigatus Af293	XP_001481430	1010	1009	0	0	NODE_1733	gi|146324856|
	ATPase AAA	AFUMN8728	Neosartorya fischeri NRRL 181	XP_001257312	129	1065	937	1.9984e-50	NODE_187	gi|119467011|
	ATPase AAA	AFUMN1436	Aspergillus fumigatus A1163	EDP48879	1657	1654	-2	0	NODE_205	gi|159123760|
	ATPase AAA	AFUMN2343	Aspergillus fumigatus Af293	XP_751754	459	458	0	0	NODE_2616	gi|70993814|
	ATPase AAA	AFUMN2288	Aspergillus fumigatus Af293	XP_751711	540	539	0	0	NODE_2616	gi|70993728|
	ATPase AAA	AFUMN2662	Aspergillus fumigatus A1163	EDP47220	760	759	0	0	NODE_28	gi|159122098|
	ATPase AAA	AFUMN5741	Aspergillus fumigatus Af293	XP_748843	427	631	205	0	NODE_682	gi|146324886|
	ATPase AAA	AFUMN6354	Aspergillus fumigatus Af293	XP_751134	903	802	-100	0	NODE_797	gi|70992571|
	ATPase AAA Rix7	AFUMN3434	Aspergillus fumigatus Af293	XP_752288	737	784	48	0	NODE_364	gi|70995044|
	ATPase AAA Rvb2/Reptin	AFUMN1023	Aspergillus fumigatus Af293	XP_749991	470	469	0	0	NODE_185	gi|70990284|
	ATPase ABC	AFUMN4278	Aspergillus fumigatus A1163	EDP56857	780	779	0	0	NODE_499	gi|159131744|
	ATPase BCS1	AFUMN6548	Aspergillus fumigatus Af293	XP_755808	519	574	56	0	NODE_85	gi|71002254|
	ATPase H /K alpha subunit	AFUMN4378	Aspergillus fumigatus Af293	XP_748266	1048	1047	0	0	NODE_508	gi|70985520|
	ATPase membrane spanning	AFUMN5247	Aspergillus fumigatus Af293	XP_746586	420	419	0	0	NODE_61	gi|70982115|
	ATPase Na/K alpha 1 subunit	AFUMN1829	Aspergillus fumigatus A1163	EDP48296	1106	1105	0	0	NODE_229	gi|159123176|
	ATPase P	AFUMN1021	Aspergillus fumigatus Af293	XP_749997	960	959	0	0	NODE_185	gi|70990296|
	ATPase P	AFUMN1164	Aspergillus fumigatus Af293	XP_754078	1264	1263	0	0	NODE_193	gi|70998712|
	ATPase P	AFUMN2069	Aspergillus fumigatus A1163	EDP56321	1433	1432	0	0	NODE_240	gi|159131208|
	ATPase PP loop	AFUMN3315	Aspergillus fumigatus Af293	XP_750220	421	420	0	0	NODE_355	gi|70990742|
	ATPase type V B subunit	AFUMN1652	Aspergillus fumigatus Af293	XP_755656	507	506	0	0	NODE_2207	gi|71001950|
	ATPase type V F subunit	AFUMN8427	Aspergillus fumigatus Af293	XP_755466	125	124	0	7.65785e-84	NODE_512	gi|71001570|
	ATPase type V proteolipid subunit Ppa1	AFUMN7700	Aspergillus fumigatus Af293	XP_755891	200	199	0	4.90597e-133	NODE_155	gi|71002420|
	ATPase_c H	AFUMN2232	Aspergillus fumigatus A1163	EDP47502	1765	1764	0	0	NODE_256	gi|159122381|
	aureobasidin resistance protein Aur1	AFUMN2762	Aspergillus fumigatus Af293	XP_754623	437	436	0	0	NODE_297	gi|70999812|
	autophagic death protein Aut7/IDI 7	AFUMN8485	Aspergillus fumigatus Af293	XP_750493	119	118	0	1.11525e-79	NODE_75	gi|70991288|
	autophagic serine protease Alp2	AFUMN6093	Aspergillus fumigatus Af293	XP_753718	496	495	0	0	NODE_737	gi|70997972|
	autophagocytosis protein Aut1	AFUMN3462	Aspergillus fumigatus Af293	XP_753819	354	353	0	0	NODE_371	gi|70998182|
	autophagy protein Apg16	AFUMN7930	Aspergillus fumigatus Af293	XP_753439	173	172	0	1.74216e-118	NODE_293	gi|70997381|
	autophagy protein Apg5	AFUMN6156	Aspergillus fumigatus Af293	XP_750597	327	326	0	0	NODE_74	gi|70991497|
	autophagy protein Apg6	AFUMN6663	Neosartorya fischeri NRRL 181	XP_001262062	541	541	1	0	NODE_881	gi|119484566|
	autophagy protein Apg9	AFUMN4703	Aspergillus fumigatus Af293	XP_751113	952	951	0	0	NODE_546	gi|70992529|
	autophagy protein Atg13	AFUMN6621	Aspergillus fumigatus Af293	XP_749608	959	958	0	0	NODE_870	gi|70989517|
	autophagy protein Atg20	AFUMN3390	Aspergillus fumigatus A1163	EDP54918	637	636	0	0	NODE_363	gi|159129804|
	autophagy protein Atg22	AFUMN4443	Aspergillus fumigatus Af293	XP_755470	525	524	0	0	NODE_512	gi|71001578|
	autophagy protein Atg22	AFUMN6866	Aspergillus fumigatus Af293	XP_749746	610	609	0	0	NODE_98	gi|70989793|
	autophagy protein Atg27	AFUMN2953	Aspergillus fumigatus Af293	XP_752894	334	333	0	0	NODE_317	gi|70996278|
	autophagy regulatory protein Atg2	AFUMN4819	Aspergillus fumigatus A1163	EDP55461	2161	2160	0	0	NODE_573	gi|159130348|
	autophagy related lipase Atg15	AFUMN4210	Aspergillus fumigatus A1163	EDP54610	647	648	2	0	NODE_482	gi|159129496|
	autophagy ubiquitin activating enzyme ApgG	AFUMN4938	Aspergillus fumigatus Af293	XP_749754	724	723	0	0	NODE_588	gi|70989809|
	auxin efflux carrier	AFUMN1477	Aspergillus fumigatus Af293	XP_748103	423	422	0	0	NODE_207	gi|70985194|
	auxin efflux carrier	AFUMN4277	Aspergillus fumigatus Af293	XP_752960	568	567	0	0	NODE_499	gi|70996410|
	benzoate 4 monooxygenase cytochrome P450	AFUMN22	Aspergillus fumigatus Af293	XP_755858	520	519	0	0	NODE_104	gi|71002354|
	benzoate 4 monooxygenase cytochrome P450	AFUMN6283	Neosartorya fischeri NRRL 181	XP_001258097	452	516	65	0	NODE_795	gi|119470880|
	benzodiazepine receptor	AFUMN7850	Aspergillus fumigatus Af293	XP_748464	178	177	0	3.28686e-124	NODE_31	gi|70985919|
	beta 1,4 mannosyltransferase Alg1	AFUMN5085	Aspergillus fumigatus Af293	XP_751292	462	461	0	0	NODE_600	gi|70992887|
	beta 1,6 glucan boisynthesis protein Knh1	AFUMN447	Aspergillus fumigatus Af293	XP_755094	260	259	0	0	NODE_140	gi|71000826|
	beta 1,6 glucan synthetase Kre6	AFUMN1578	Aspergillus fumigatus A1163	EDP54700	661	660	0	0	NODE_2207	gi|159129586|
	beta 1,6 glucanase Neg1	AFUMN2434	Aspergillus fumigatus Af293	XP_747510	489	488	0	0	NODE_270	gi|70983969|
	beta alanine synthase	AFUMN4791	Aspergillus fumigatus Af293	XP_751145	503	502	0	0	NODE_573	gi|146324506|
	beta alanine synthase	AFUMN6258	Aspergillus fumigatus A1163	EDP53698	393	457	65	0	NODE_77	gi|159128584|
	beta fructofuranosidase	AFUMN2599	Aspergillus fumigatus A1163	EDP53788	515	514	0	0	NODE_279	gi|159128674|
	beta galactosidase	AFUMN270	Aspergillus fumigatus Af293	XP_748360	1012	1011	0	0	NODE_135	gi|70985709|
	beta galactosidase	AFUMN1321	Aspergillus fumigatus Af293	XP_753037	750	1015	266	0	NODE_201	gi|70996564|
	beta galactosidase	AFUMN1928	Aspergillus fumigatus Af293	XP_752787	1025	1024	0	0	NODE_233	gi|70996064|
	beta galactosidase	AFUMN2459	Aspergillus fumigatus A1163	EDP52184	1056	1055	0	0	NODE_272	gi|159127068|
	beta galactosidase	AFUMN3097	Aspergillus fumigatus Af293	XP_750558	984	983	0	0	NODE_331	gi|70991419|
	beta galactosidase	AFUMN4369	Aspergillus fumigatus A1163	EDP50913	522	565	44	0	NODE_508	gi|159125797|
	beta glucosidase	AFUMN237	Aspergillus fumigatus A1163	EDP51456	798	797	0	0	NODE_133	gi|159126340|
	beta glucosidase	AFUMN263	Aspergillus fumigatus A1163	EDP53635	834	833	0	0	NODE_135	gi|159128520|
	beta glucosidase	AFUMN2151	Aspergillus fumigatus Af293	XP_746996	807	806	0	0	NODE_246	gi|70982937|
	beta glucosidase	AFUMN2573	Aspergillus fumigatus Af293	XP_752840	484	483	0	0	NODE_278	gi|70996170|
	beta glucosidase	AFUMN3195	Aspergillus fumigatus A1163	EDP48645	581	583	3	0	NODE_341	gi|159123526|
	beta glucosidase	AFUMN4299	Aspergillus fumigatus Af293	XP_753006	498	497	0	0	NODE_499	gi|70996502|
	beta glucosidase	AFUMN4468	Aspergillus fumigatus Af293	XP_754361	489	488	0	0	NODE_513	gi|70999284|
	beta glucosidase	AFUMN5092	Aspergillus fumigatus Af293	XP_751323	830	829	0	0	NODE_600	gi|70992949|
	beta glucosidase	AFUMN5917	Aspergillus fumigatus Af293	XP_747720	1034	1033	0	0	NODE_702	gi|70984414|
	beta glucosidase	AFUMN5935	Aspergillus fumigatus A1163	EDP49439	889	888	0	0	NODE_708	gi|159124321|
	beta glucosidase	AFUMN6445	Aspergillus fumigatus A1163	EDP55327	524	503	-20	0	NODE_80	gi|159130214|
	beta glucosidase A	AFUMN5733	Aspergillus fumigatus A1163	B0XPE1	874	873	0	0	NODE_680	gi|296439516|
	beta glucosidase I	AFUMN1206	Aspergillus fumigatus A1163	B0Y3M6	839	838	0	0	NODE_196	gi|298351538|
	beta glucosidase K	AFUMN3252	Aspergillus fumigatus A1163	B0YBJ3	517	766	250	0	NODE_3461	gi|298351540|
	beta glucosidase L	AFUMN767	Aspergillus fumigatus A1163	B0YB65	740	739	0	0	NODE_1733	gi|298351541|
	beta glucosidase M	AFUMN5710	Aspergillus fumigatus A1163	B0XPB8	582	769	188	0	NODE_674	gi|298351543|
	beta lactamase	AFUMN2471	Aspergillus fumigatus Af293	XP_753206	439	438	0	0	NODE_272	gi|70996903|
	beta lactamase	AFUMN8070	Aspergillus fumigatus Af293	XP_753661	158	383	226	6.78111e-108	NODE_388	gi|70997858|
	beta lactamase	AFUMN7610	Aspergillus fumigatus Af293	XP_753661	200	383	184	2.82069e-138	NODE_388	gi|70997858|
	beta lactamase	AFUMN4179	Aspergillus fumigatus Af293	XP_753884	359	358	0	0	NODE_47	gi|70998324|
	beta lactamase	AFUMN4896	Aspergillus fumigatus Af293	XP_747079	494	493	0	0	NODE_57	gi|70983103|
	beta mannosidase	AFUMN4859	Aspergillus fumigatus Af293	XP_746800	846	845	0	0	NODE_576	gi|70982544|
	beta mannosidase A	AFUMN4001	Aspergillus fumigatus A1163	B0Y7S2	802	926	125	0	NODE_442	gi|298351724|
	beta N acetylglucosaminidase	AFUMN1541	Aspergillus fumigatus Af293	XP_747213	932	931	0	0	NODE_218	gi|146324731|
	beta N acetylglucosaminidase	AFUMN2740	Aspergillus fumigatus A1163	EDP52575	815	814	0	0	NODE_295	gi|159127460|
	beta N acetylhexosaminidase NagA	AFUMN411	Aspergillus fumigatus Af293	XP_747307	693	600	-92	0	NODE_138	gi|70983560|
	beta N hexosaminidase	AFUMN5149	Aspergillus fumigatus Af293	XP_749201	708	747	40	0	NODE_605	gi|70988687|
	beta xylosidase	AFUMN5337	Aspergillus fumigatus Af293	XP_749873	532	531	0	0	NODE_6267	gi|70990048|
	beta xylosidase	AFUMN5970	Aspergillus fumigatus Af293	XP_748529	772	771	0	0	NODE_712	gi|70986056|
	beta xylosidase XylA	AFUMN1296	Aspergillus fumigatus Af293	XP_753060	793	792	0	0	NODE_201	gi|70996610|
	betaine aldehyde dehydrogenase BadH	AFUMN6165	Aspergillus fumigatus Af293	XP_747215	482	499	18	0	NODE_754	gi|70983376|
	bifunctional catalase peroxidase Cat2	AFUMN2163	Aspergillus fumigatus Af293	XP_747039	760	759	0	0	NODE_246	gi|70983023|
	bifunctional fatty acid transporter/acyl CoA synthetase FAT1	AFUMN4449	Aspergillus fumigatus Af293	XP_755469	635	634	0	0	NODE_512	gi|71001576|
	bifunctional purine biosynthetic protein Ade1	AFUMN2810	Aspergillus fumigatus A1163	EDP47512	818	817	0	0	NODE_302	gi|159122391|
	bifunctional pyrimidine biosynthesis protein PyrABCN	AFUMN330	Aspergillus fumigatus Af293	XP_751015	2254	2253	0	0	NODE_136	gi|70992333|
	bifunctional tryptophan synthase TRPB	AFUMN1579	Aspergillus fumigatus A1163	EDP54828	736	735	0	0	NODE_2207	gi|159129714|
	biotin apo protein ligase	AFUMN3516	Aspergillus fumigatus A1163	EDP54485	715	714	0	0	NODE_374	gi|159129371|
	biotin dependent 2 oxo acid dehydrogenases acyltransferase	AFUMN4253	Aspergillus fumigatus Af293	XP_749801	477	476	0	0	NODE_491	gi|70989904|
	biotin synthase	AFUMN1350	Aspergillus fumigatus Af293	XP_747710	416	415	0	0	NODE_202	gi|70984394|
	bis5' nucleosyl tetraphosphatase	AFUMN387	Aspergillus fumigatus Af293	XP_747305	415	428	14	0	NODE_138	gi|70983556|
	blue light inducible protein Bli 3	AFUMN7435	Aspergillus fumigatus Af293	XP_752774	207	206	0	8.60504e-149	NODE_233	gi|70996038|
	branched chain amino acid aminotransferase	AFUMN4733	Aspergillus fumigatus Af293	XP_748821	324	323	0	0	NODE_552	gi|70986662|
	branched chain amino acid aminotransferase	AFUMN5307	Aspergillus fumigatus Af293	XP_749918	380	379	0	0	NODE_6267	gi|70990138|
	branched chain amino acid aminotransferase cytosolic	AFUMN520	Aspergillus fumigatus Af293	XP_752208	388	411	24	0	NODE_1510	gi|70994862|
	branched chain amino acid aminotransferase cytosolic	AFUMN3031	Aspergillus fumigatus Af293	XP_755375	398	397	0	0	NODE_320	gi|71001388|
	bromodomain associated	AFUMN836	Aspergillus fumigatus Af293	XP_001481636	350	349	0	0	NODE_174	gi|146323506|
	bromodomain associated	AFUMN7320	Aspergillus fumigatus Af293	XP_755821	218	217	0	1.91904e-156	NODE_85	gi|71002280|
	c 14 sterol reductase	AFUMN256	Aspergillus fumigatus Af293	XP_750321	519	518	0	0	NODE_1346	gi|70990944|
	c 14 sterol reductase	AFUMN5885	Aspergillus fumigatus Af293	XP_750065	507	498	-8	0	NODE_697	gi|70990432|
	c 2428 sterol reductase	AFUMN228	Aspergillus fumigatus Af293	XP_750461	576	571	-4	0	NODE_126	gi|146322516|
	c 2428 sterol reductase	AFUMN5717	Aspergillus fumigatus A1163	EDP52170	472	471	0	0	NODE_675	gi|159127054|
	C 3 sterol dehydrogenase/C 4 decarboxylase	AFUMN2976	Aspergillus fumigatus A1163	EDP55243	378	377	0	0	NODE_318	gi|159130129|
	C 3 sterol dehydrogenase/C 4 decarboxylase	AFUMN6552	Aspergillus fumigatus Af293	XP_755836	413	412	0	0	NODE_85	gi|71002310|
	C 4 methyl sterol oxidase	AFUMN3642	Aspergillus fumigatus Af293	XP_746962	303	302	0	0	NODE_389	gi|70982869|
	C 4 methyl sterol oxidase	AFUMN6935	Aspergillus fumigatus Af293	XP_749252	246	245	0	1.61455e-178	NODE_71	gi|70988797|
	C 4 methyl sterol oxidase Erg25	AFUMN2660	Aspergillus fumigatus Af293	XP_746668	247	296	50	0	NODE_28	gi|70982279|
	C 5 cytosine methyltransferase DmtA	AFUMN1368	Aspergillus fumigatus A1163	EDP47610	629	628	0	0	NODE_202	gi|159122489|
	C 8 sterol isomerase Erg 1	AFUMN6890	Aspergillus fumigatus Af293	XP_750221	240	239	0	2.46849e-180	NODE_355	gi|70990744|
	C type cyclin Fic1	AFUMN609	Aspergillus fumigatus Af293	XP_755914	303	302	0	0	NODE_155	gi|71002466|
	C1 tetrahydrofolate synthase	AFUMN5657	Aspergillus fumigatus Af293	XP_754750	1019	939	-79	0	NODE_660	gi|71000066|
	C4 dicarboxylate transporter/malic acid transport protein	AFUMN399	Aspergillus fumigatus Af293	XP_747269	394	393	0	0	NODE_138	gi|70983484|
	C4 dicarboxylate transporter/malic acid transport protein	AFUMN844	Neosartorya fischeri NRRL 181	XP_001263000	388	412	25	0	NODE_174	gi|119490174|
	C4 dicarboxylate transporter/malic acid transport protein	AFUMN2368	Aspergillus fumigatus Af293	XP_756101	365	364	0	0	NODE_262	gi|71002840|
	CaaX farnesyltransferase alpha subunit Ram2	AFUMN921	Aspergillus fumigatus Af293	XP_752045	354	353	0	0	NODE_183	gi|70994534|
	CaaX farnesyltransferase beta subunit Ram1	AFUMN2348	Aspergillus fumigatus A1163	EDP50405	520	519	0	0	NODE_2616	gi|159125288|
	CaaX prenyl protease Ste24	AFUMN929	Aspergillus fumigatus Af293	XP_752066	457	465	9	0	NODE_183	gi|146323731|
	CaaX prenyl proteinase Rce1	AFUMN2243	Aspergillus fumigatus Af293	XP_747589	353	352	0	0	NODE_256	gi|70984140|
	cactin	AFUMN6330	Aspergillus fumigatus Af293	XP_749441	569	568	0	0	NODE_796	gi|70989183|
	CAF1 ribonuclease	AFUMN4126	Aspergillus fumigatus Af293	XP_756033	574	573	0	0	NODE_4729	gi|71002704|
	caffeine induced death protein Cid2	AFUMN7611	Aspergillus fumigatus Af293	XP_751638	195	194	0	3.15176e-138	NODE_54	gi|70993582|
	calcineurin binding protein	AFUMN1607	Aspergillus fumigatus A1163	EDP54809	289	288	0	0	NODE_2207	gi|159129695|
	calcineurin Ca2+ binding regulatory subunit CnaB	AFUMN7664	Aspergillus fumigatus Af293	XP_747624	194	193	0	3.20068e-135	NODE_356	gi|70984212|
	calcineurin catalytic subunit CnaA	AFUMN4574	Aspergillus fumigatus Af293	XP_753703	559	558	0	0	NODE_516	gi|70997942|
	calcium binding modulator protein Alg2	AFUMN5629	Aspergillus fumigatus Af293	XP_754761	326	323	-2	0	NODE_660	gi|146323360|
	calcium binding protein Caleosin	AFUMN7024	Aspergillus fumigatus Af293	XP_753279	247	333	87	5.67791e-174	NODE_560	gi|70997049|
	calcium channel subunit Cch1	AFUMN6587	Aspergillus fumigatus Af293	XP_752476	2126	2125	0	0	NODE_865	gi|70995442|
	calcium channel subunit Mid1	AFUMN3868	Aspergillus fumigatus Af293	XP_754048	643	642	0	0	NODE_433	gi|70998652|
	calcium dependent mitochondrial carrier protein	AFUMN592	Aspergillus fumigatus A1163	EDP55082	586	585	0	0	NODE_155	gi|159129968|
	calcium homeostasis protein Regucalcin	AFUMN6397	Aspergillus fumigatus Af293	XP_751966	282	281	0	0	NODE_800	gi|70994238|
	calcium ion transporter Vcx1	AFUMN3278	Aspergillus fumigatus Af293	XP_750174	457	462	6	0	NODE_355	gi|146322434|
	calcium permeasemembrane transporter	AFUMN65	Aspergillus fumigatus Af293	XP_746653	1118	1117	0	0	NODE_1084	gi|70982249|
	calcium proton exchanger	AFUMN7171	Aspergillus fumigatus Af293	XP_749662	227	226	0	1.15826e-165	NODE_519	gi|70989625|
	calcium sensor NCS 1	AFUMN7703	Aspergillus fumigatus Af293	XP_751298	222	190	-31	7.28778e-133	NODE_600	gi|70992899|
	calcium translocating P type ATPasePMCA type,	AFUMN6455	Aspergillus fumigatus A1163	EDP52678	996	1202	207	0	NODE_825	gi|159127563|
	calcium transporter	AFUMN1872	Aspergillus fumigatus Af293	XP_751578	305	304	0	0	NODE_231	gi|70993462|
	calcium transporting ATPase Pmc1	AFUMN2449	Aspergillus fumigatus Af293	XP_746828	1045	1077	33	0	NODE_271	gi|70982600|
	calcium/calmodulin dependent protein kinase	AFUMN3386	Aspergillus fumigatus Af293	XP_755701	435	434	0	0	NODE_363	gi|71002040|
	calcium/calmodulin dependent protein kinase	AFUMN3611	Aspergillus fumigatus A1163	EDP54010	618	645	28	0	NODE_380	gi|159128896|
	calcium/calmodulin dependent protein kinase	AFUMN3895	Aspergillus fumigatus Af293	XP_754034	688	687	0	0	NODE_433	gi|70998624|
	calcium/calmodulin dependent protein kinase	AFUMN4846	Aspergillus fumigatus Af293	XP_754664	395	394	0	0	NODE_574	gi|70999894|
	calcium/calmodulin dependent protein kinase	AFUMN7637	Aspergillus fumigatus Af293	XP_748596	187	186	0	3.68166e-137	NODE_58	gi|70986203|
	calcium/mangenease P type ATPase	AFUMN6195	Aspergillus fumigatus Af293	XP_749715	1062	1061	0	0	NODE_759	gi|70989731|
	calmodulin	AFUMN7356	Aspergillus fumigatus Af293	XP_750043	217	216	0	5.42901e-154	NODE_697	gi|70990388|
	calmodulin binding protein Sha1	AFUMN1221	Aspergillus fumigatus Af293	XP_750241	1016	1015	0	0	NODE_197	gi|70990784|
	calmodulin CaM	AFUMN8175	Coccidioides immitis RS	XP_001248642	150	149	0	1.88641e-102	NODE_631	gi|119196077|
	calpain	AFUMN3132	Aspergillus fumigatus Af293	XP_750688	834	833	0	0	NODE_333	gi|70991679|
	calpain protease PalBory	AFUMN193	Aspergillus fumigatus Af293	XP_750095	806	805	0	0	NODE_123	gi|70990492|
	calponin homology	AFUMN2121	Aspergillus fumigatus Af293	XP_751506	622	621	0	0	NODE_242	gi|70993318|
	cAMP dependent protein kinase	AFUMN2197	Aspergillus fumigatus Af293	XP_750389	875	875	1	0	NODE_253	gi|70991080|
	cAMP dependent protein kinase catalytic subunit	AFUMN2001	Aspergillus fumigatus A1163	EDP51600	397	396	0	0	NODE_235	gi|159126484|
	cAMP dependent protein kinase catalytic subunit PkaC1	AFUMN1672	Aspergillus fumigatus A1163	EDP54729	492	490	-1	0	NODE_2207	gi|159129615|
	cAMP dependent protein kinase pathway protein Som1	AFUMN6858	Aspergillus fumigatus A1163	EDP48171	785	784	0	0	NODE_97	gi|159123051|
	cAMP dependent protein kinase regulatory subunit PkaR	AFUMN2781	Aspergillus fumigatus Af293	XP_754619	414	413	0	0	NODE_297	gi|70999804|
	camp independent regulatory protein	AFUMN3329	Aspergillus fumigatus Af293	XP_747629	481	480	0	0	NODE_356	gi|70984224|
	cAMP mediated signaling protein Sok1	AFUMN920	Aspergillus fumigatus Af293	XP_752098	596	595	0	0	NODE_183	gi|70994642|
	cAMP receptor	AFUMN1540	Aspergillus fumigatus Af293	XP_001481495	414	413	0	0	NODE_217	gi|146324040|
	cAMP receptor Car4	AFUMN4582	Aspergillus fumigatus Af293	XP_748399	356	355	0	0	NODE_518	gi|70985787|
	cAMP regulated phosphoprotein Igo1	AFUMN7975	Aspergillus fumigatus Af293	XP_752263	168	167	0	5.48008e-115	NODE_94	gi|70994974|
	cAMP specific phosphodiesterase	AFUMN2576	Aspergillus fumigatus Af293	XP_752858	524	523	0	0	NODE_278	gi|146322652|
	cap binding protein	AFUMN4868	Aspergillus fumigatus Af293	XP_746784	269	268	0	0	NODE_576	gi|70982512|
	capsular associated protein	AFUMN850	Aspergillus fumigatus Af293	XP_753878	627	632	6	0	NODE_176	gi|70998312|
	capsular associated protein	AFUMN3969	Aspergillus fumigatus Af293	XP_750279	998	979	-18	0	NODE_440	gi|70990860|
	capsule associated protein CAP1	AFUMN3963	Aspergillus fumigatus Af293	XP_001481707	592	591	0	0	NODE_440	gi|146322471|
	capsule associated protein CAP1	AFUMN4199	Aspergillus fumigatus A1163	EDP50318	519	739	221	0	NODE_481	gi|159125201|
	capsule polysaccharide synthase Cps1	AFUMN2894	Aspergillus fumigatus Af293	XP_001481400	603	602	0	0	NODE_312	gi|146324703|
	carbamoyl phosphate synthase large subunit	AFUMN3687	Aspergillus fumigatus Af293	XP_755340	1176	1175	0	0	NODE_390	gi|71001318|
	carbamoyl phosphate synthase small subunit	AFUMN462	Aspergillus fumigatus A1163	EDP51428	454	453	0	0	NODE_142	gi|159126312|
	carbohydrate kinase	AFUMN42	Neosartorya fischeri NRRL 181	XP_001262333	606	615	10	0	NODE_1084	gi|119486694|
	carbohydrate kinase Mak32	AFUMN5195	Aspergillus fumigatus Af293	XP_752645	396	395	0	0	NODE_60	gi|70995780|
	carbohydrate kinase pfkB	AFUMN5	Aspergillus fumigatus Af293	XP_751875	328	327	0	0	NODE_1005	gi|70994056|
	carbon catabolite repression protein CreD	AFUMN3121	Aspergillus fumigatus Af293	XP_750681	615	614	0	0	NODE_333	gi|70991665|
	carbonate dehydratase	AFUMN7771	Aspergillus fumigatus Af293	XP_001481413	182	181	0	3.06058e-129	NODE_195	gi|146324787|
	carbonic anhydrase	AFUMN7121	Aspergillus fumigatus Af293	XP_001481412	229	228	0	1.2137e-168	NODE_195	gi|146324785|
	carbonic anhydrase	AFUMN7988	Aspergillus fumigatus A1163	EDP50320	166	165	0	3.19661e-114	NODE_481	gi|159125203|
	carbonic anhydrase Nce103	AFUMN2347	Aspergillus fumigatus Af293	XP_751704	288	287	0	0	NODE_2616	gi|70993714|
	carbonyl reductase	AFUMN4575	Aspergillus fumigatus Af293	XP_753699	295	294	0	0	NODE_516	gi|70997934|
	carboxy cis, cis muconate cyclase	AFUMN28	Aspergillus fumigatus Af293	XP_751041	378	377	0	0	NODE_1050	gi|70992385|
	carboxylesterase	AFUMN197	Aspergillus fumigatus Af293	XP_750080	556	594	39	0	NODE_123	gi|70990462|
	carboxylesterase	AFUMN310	Aspergillus fumigatus Af293	XP_750966	496	495	0	0	NODE_136	gi|70992235|
	carboxylesterase	AFUMN924	Aspergillus fumigatus Af293	XP_752053	560	559	0	0	NODE_183	gi|70994551|
	carboxylesterase	AFUMN1758	Aspergillus fumigatus Af293	XP_748680	308	307	0	0	NODE_227	gi|70986372|
	carboxylesterase	AFUMN4763	Aspergillus fumigatus Af293	XP_753283	594	593	0	0	NODE_560	gi|70997057|
	carboxylesterase	AFUMN5286	Aspergillus fumigatus Af293	XP_749881	375	493	119	0	NODE_6267	gi|70990064|
	carboxylesterase	AFUMN5643	Aspergillus fumigatus A1163	EDP52835	473	687	215	0	NODE_660	gi|159127720|
	carboxylesterase	AFUMN5635	Aspergillus fumigatus Af293	XP_754697	551	551	1	0	NODE_660	gi|70999960|
	carboxylesterase	AFUMN5843	Aspergillus fumigatus Af293	XP_755184	542	541	0	0	NODE_691	gi|71001006|
	carboxylic acid transport protein	AFUMN3492	Aspergillus fumigatus Af293	XP_755279	512	511	0	0	NODE_374	gi|71001196|
	carboxypeptidase 2	AFUMN2219	Aspergillus fumigatus	AAR96054	437	553	117	0	NODE_254	gi|40850662|
	carboxypeptidase CpyA/Prc1	AFUMN5218	Aspergillus fumigatus Af293	XP_751230	544	543	0	0	NODE_614	gi|70992763|
	carboxypeptidase S1	AFUMN4187	Aspergillus fumigatus A1163	EDP51480	614	613	0	0	NODE_47	gi|159126364|
	carboxypeptidase S1	AFUMN5520	Aspergillus fumigatus Af293	XP_748222	489	488	0	0	NODE_643	gi|70985432|
	carboxypeptidase Y	AFUMN2475	Aspergillus fumigatus A1163	EDP52189	473	472	0	0	NODE_272	gi|159127073|
	carboxypeptidase Y	AFUMN4467	Aspergillus fumigatus A1163	EDP52531	460	459	0	0	NODE_513	gi|159127416|
	carboxyphosphonoenolpyruvate phosphonomutase	AFUMN2829	Aspergillus fumigatus Af293	XP_749514	307	306	0	0	NODE_305	gi|70989329|
	carboxyphosphonoenolpyruvate phosphonomutase	AFUMN4178	Aspergillus fumigatus A1163	EDP51470	272	271	0	0	NODE_47	gi|159126354|
	carboxyphosphonoenolpyruvate phosphonomutase	AFUMN5152	Aspergillus fumigatus Af293	XP_749190	327	326	0	0	NODE_605	gi|70988663|
	carboxyvinyl carboxyphosphonate phosphorylmutase	AFUMN6111	Aspergillus fumigatus Af293	XP_749148	345	344	0	0	NODE_738	gi|70988575|
	carnitine acetyl transferase	AFUMN1009	Aspergillus fumigatus Af293	XP_752603	826	825	0	0	NODE_184	gi|70995696|
	carnitine acetyl transferase	AFUMN1668	Aspergillus fumigatus A1163	EDP54759	645	644	0	0	NODE_2207	gi|159129645|
	casein kinase I	AFUMN395	Aspergillus fumigatus Af293	XP_747287	337	336	0	0	NODE_138	gi|70983520|
	casein kinase I	AFUMN4038	Aspergillus fumigatus Af293	XP_750580	442	523	82	0	NODE_448	gi|70991463|
	casein kinase I	AFUMN5389	Aspergillus fumigatus Af293	XP_749388	384	383	0	0	NODE_627	gi|70989077|
	casein kinase II beta subunit CKB1	AFUMN526	Aspergillus fumigatus Af293	XP_752206	365	364	0	0	NODE_1510	gi|70994858|
	casein kinase II beta subunit CKB2	AFUMN4665	Neosartorya fischeri NRRL 181	XP_001264771	295	294	0	0	NODE_53	gi|119495995|
	catabolite degradation protein	AFUMN1465	Aspergillus fumigatus Af293	XP_748102	375	374	0	0	NODE_207	gi|70985192|
	catalase	AFUMN1391	Aspergillus fumigatus	AAB47761	750	749	0	0	NODE_202	gi|1843578|
	catalase	AFUMN6259	Aspergillus fumigatus Af293	XP_749156	463	573	111	0	NODE_77	gi|70988593|
	catalase Cat	AFUMN2367	Aspergillus fumigatus Af293	XP_756140	521	520	0	0	NODE_262	gi|71002918|
	catechol dioxygenase	AFUMN661	Aspergillus fumigatus Af293	XP_748625	312	311	0	0	NODE_166	gi|70986262|
	catechol dioxygenase	AFUMN735	Aspergillus fumigatus Af293	XP_749426	288	287	0	0	NODE_1733	gi|70989153|
	catechol dioxygenase	AFUMN1933	Aspergillus fumigatus Af293	XP_752797	330	329	0	0	NODE_233	gi|70996084|
	catecholamine O methyltransferase	AFUMN6249	Aspergillus fumigatus Af293	XP_749151	280	279	0	0	NODE_77	gi|70988581|
	cation chloride cotransporter	AFUMN932	Aspergillus fumigatus Af293	XP_752048	1229	1228	0	0	NODE_183	gi|146323735|
	cation diffusion facilitator	AFUMN1057	Aspergillus fumigatus Af293	XP_731511	539	538	0	0	NODE_187	gi|70981458|
	cation diffusion facilitator 1	AFUMN2528	Aspergillus fumigatus Af293	XP_752814	518	517	0	0	NODE_273	gi|70996118|
	cation diffusion facilitatormetal ion transporter	AFUMN2914	Aspergillus fumigatus Af293	XP_748854	402	401	0	0	NODE_314	gi|146324880|
	cation efflux protein	AFUMN150	Aspergillus fumigatus Af293	XP_752577	464	463	0	0	NODE_121	gi|70995644|
	cation efflux protein	AFUMN3157	Aspergillus fumigatus Af293	XP_753657	400	399	0	0	NODE_334	gi|70997850|
	cation transport protein ChaC	AFUMN5639	Aspergillus fumigatus Af293	XP_754759	306	305	0	0	NODE_660	gi|146323362|
	CCAAT binding factor complex subunit HapC	AFUMN7203	Aspergillus fumigatus Af293	XP_750134	224	223	0	1.83764e-163	NODE_123	gi|70990570|
	CCAAT binding factor complex subunit HapE	AFUMN6234	Aspergillus fumigatus Af293	XP_747547	272	271	0	0	NODE_76	gi|70984052|
	CCAAT binding transcription factor subunit HAPB	AFUMN6536	Aspergillus fumigatus Af293	XP_755804	369	368	0	0	NODE_85	gi|71002246|
	CCAAT box binding transcription factor	AFUMN2076	Aspergillus fumigatus Af293	XP_752441	1113	1112	0	0	NODE_240	gi|70995368|
	CCCH and RING finger protein Znf183	AFUMN5447	Aspergillus fumigatus Af293	XP_753864	339	339	1	0	NODE_629	gi|70998280|
	Cdc48 dependent protein degradation adaptor protein Shp1	AFUMN6754	Aspergillus fumigatus Af293	XP_747983	395	394	0	0	NODE_946	gi|70984954|
	CDF zinc transporter Msc2	AFUMN5090	Aspergillus fumigatus A1163	EDP55368	879	877	-1	0	NODE_600	gi|159130255|
	CDK activating kinase assembly factor MAT1	AFUMN1729	Aspergillus fumigatus Af293	XP_751934	380	379	0	0	NODE_223	gi|146323767|
	CDP diacylglycerol glycerol 3 phosphate 3 phosphatidyltransferase	AFUMN463	Aspergillus fumigatus Af293	XP_753980	533	569	37	0	NODE_142	gi|70998516|
	CDP diacylglycerol inositol 3 phosphatidyltransferase PIS	AFUMN3596	Aspergillus fumigatus Af293	XP_752945	256	255	0	0	NODE_378	gi|70996380|
	CECR1 adenosine deaminase	AFUMN4779	Aspergillus fumigatus Af293	XP_751195	575	574	0	0	NODE_573	gi|70992693|
	cell associated beta galactosidase	AFUMN4756	Aspergillus fumigatus A1163	EDP52141	931	976	46	0	NODE_560	gi|159127025|
	cell cycle checkpoint protein Hus1	AFUMN1381	Aspergillus fumigatus Af293	XP_747680	374	373	0	0	NODE_202	gi|70984330|
	cell cycle checkpoint protein kinase	AFUMN8050	Aspergillus fumigatus A1163	EDP48215	157	409	253	1.47576e-109	NODE_151	gi|159123095|
	cell cycle checkpoint protein Rad17	AFUMN2035	Aspergillus fumigatus A1163	EDP48928	723	722	0	0	NODE_237	gi|159123809|
	cell cycle control protein Cdc123	AFUMN1354	Aspergillus fumigatus Af293	XP_747672	418	417	0	0	NODE_202	gi|70984314|
	cell cycle control protein Cwf15	AFUMN8007	Aspergillus fumigatus Af293	XP_755221	236	240	5	4.98455e-113	NODE_374	gi|71001080|
	cell cycle control protein Cwf19	AFUMN4721	Aspergillus fumigatus Af293	XP_751647	707	713	7	0	NODE_54	gi|70993600|
	cell cycle control protein Cwf2	AFUMN464	Aspergillus fumigatus Af293	XP_753957	415	414	0	0	NODE_142	gi|70998470|
	cell cycle control protein Cwf22	AFUMN5887	Aspergillus fumigatus Af293	XP_750051	880	881	2	0	NODE_697	gi|70990404|
	cell cycle control protein Cwf23	AFUMN3552	Aspergillus fumigatus Af293	XP_753408	442	441	0	0	NODE_375	gi|70997317|
	cell cycle control protein Cwf26	AFUMN6429	Aspergillus fumigatus Af293	XP_746502	345	344	0	0	NODE_803	gi|70981947|
	cell cycle control protein Cwf4	AFUMN4639	Aspergillus fumigatus Af293	XP_752386	677	676	0	0	NODE_53	gi|70995249|
	cell cycle control protein Cwf8	AFUMN1969	Aspergillus fumigatus A1163	EDP52087	477	476	0	0	NODE_234	gi|159126971|
	cell cycle control protein tyrosine phosphatase Mih1	AFUMN3134	Aspergillus fumigatus A1163	EDP49389	560	559	0	0	NODE_333	gi|159124271|
	cell cycle inhibitor Nif1	AFUMN5872	Aspergillus fumigatus A1163	EDP55618	756	756	1	0	NODE_697	gi|159130505|
	cell cycle protein kinase	AFUMN626	Aspergillus fumigatus Af293	XP_755047	465	464	0	0	NODE_15	gi|71000731|
	cell cycle regulatory protein	AFUMN2301	Aspergillus fumigatus A1163	EDP50429	878	877	0	0	NODE_2616	gi|159125312|
	cell cycle regulatory protein Cks/Suc1	AFUMN8616	Aspergillus fumigatus Af293	XP_747199	104	103	0	2.19704e-68	NODE_265	gi|146324719|
	cell cycle regulatory protein Srw1	AFUMN693	Aspergillus fumigatus Af293	XP_754786	604	603	0	0	NODE_1677	gi|71000138|
	cell differentiation and development protein Fsr1	AFUMN6172	Aspergillus fumigatus Af293	XP_748164	794	793	0	0	NODE_758	gi|70985316|
	cell differentiation protein Rcd1	AFUMN1892	Aspergillus fumigatus Af293	XP_751592	395	394	0	0	NODE_231	gi|70993490|
	cell division control protein 14	AFUMN5809	Neosartorya fischeri NRRL 181	XP_001264443	296	295	0	0	NODE_688	gi|119495311|
	cell division control protein 2 kinase	AFUMN3118	Aspergillus fumigatus Af293	XP_750689	324	323	0	0	NODE_333	gi|70991681|
	cell division control protein Cdc15	AFUMN6471	Aspergillus fumigatus Af293	XP_754594	945	944	0	0	NODE_825	gi|146323408|
	cell division control protein Cdc25	AFUMN3063	Aspergillus fumigatus A1163	EDP55130	832	1251	420	0	NODE_322	gi|159130016|
	cell division control protein Cdc25	AFUMN3067	Aspergillus fumigatus A1163	EDP55130	283	1251	969	0	NODE_322	gi|159130016|
	cell division control protein Cdc31	AFUMN2272	Aspergillus fumigatus Af293	XP_751713	259	258	0	0	NODE_2616	gi|70993732|
	cell division control protein Cdc4	AFUMN4804	Aspergillus fumigatus A1163	EDP55477	1080	1079	0	0	NODE_573	gi|159130364|
	cell division control protein Cdc48	AFUMN4093	Aspergillus fumigatus Af293	XP_756045	820	819	0	0	NODE_4729	gi|71002728|
	cell division control protein Cdc5	AFUMN4431	Aspergillus fumigatus Af293	XP_749683	793	792	0	0	NODE_50	gi|70989667|
	cell division control protein Cdc6	AFUMN1781	Aspergillus fumigatus Af293	XP_749078	648	647	0	0	NODE_229	gi|70987197|
	cell division cycle protein Cdc20	AFUMN2571	Aspergillus fumigatus A1163	EDP56709	620	619	0	0	NODE_278	gi|159131596|
	cell division protein kinase Ctk1	AFUMN5761	Aspergillus fumigatus Af293	XP_752730	335	334	0	0	NODE_688	gi|70995950|
	cell morphogenesis protein Las1	AFUMN3711	Aspergillus fumigatus Af293	XP_753368	377	376	0	0	NODE_394	gi|70997231|
	cell morphogenesis protein PAG1	AFUMN303	Aspergillus fumigatus A1163	EDP49674	2578	2577	0	0	NODE_136	gi|159124556|
	cell morphogenesis protein Sog2	AFUMN979	Aspergillus fumigatus Af293	XP_752100	974	972	-1	0	NODE_183	gi|70994646|
	cell polarity protein	AFUMN2824	Aspergillus fumigatus A1163	EDP54028	942	941	0	0	NODE_305	gi|159128914|
	cell polarity protein Alp11	AFUMN6225	Aspergillus fumigatus Af293	XP_750504	275	274	0	0	NODE_75	gi|70991310|
	cell polarity protein Tea1	AFUMN5376	Aspergillus fumigatus A1163	EDP53916	1497	1496	0	0	NODE_627	gi|159128802|
	cell surface metalloreductase FreA	AFUMN6690	Aspergillus fumigatus Af293	XP_753163	530	529	0	0	NODE_91	gi|70996817|
	cell surface protein	AFUMN367	Aspergillus fumigatus Af293	XP_001481575	254	253	0	0	NODE_137	gi|146323911|
	cell surface protein	AFUMN7806	Aspergillus fumigatus Af293	XP_748657	187	186	0	5.90586e-127	NODE_191	gi|146323229|
	cell surface protein	AFUMN7086	Aspergillus fumigatus Af293	XP_746370	247	246	0	2.6511e-170	NODE_2208	gi|70981682|
	cell surface protein	AFUMN7426	Aspergillus fumigatus A1163	EDP52841	378	404	27	4.5245e-149	NODE_660	gi|159127726|
	cell surface protein Mas1	AFUMN2526	Aspergillus fumigatus Af293	XP_747144	313	312	0	0	NODE_273	gi|146324645|
	cell surface receptor/MFS transporter FLVCR	AFUMN2284	Aspergillus fumigatus Af293	XP_751689	492	491	0	0	NODE_2616	gi|70993684|
	cell wall anchored protein	AFUMN5787	Aspergillus fumigatus A1163	EDP56614	545	561	17	0	NODE_688	gi|159131501|
	cell wall biogenesis protein	AFUMN8488	Aspergillus fumigatus Af293	XP_749619	117	116	0	2.02708e-79	NODE_870	gi|70989539|
	cell wall biogenesis protein Ecm15	AFUMN8503	Aspergillus fumigatus Af293	XP_751836	116	115	0	1.04655e-78	NODE_631	gi|70993978|
	cell wall biogenesis protein Mhp1	AFUMN5180	Aspergillus fumigatus Af293	XP_752660	1193	1194	2	0	NODE_60	gi|146322634|
	cell wall biogenesis protein phosphatase Ssd1	AFUMN6591	Aspergillus fumigatus Af293	XP_752507	1379	1378	0	0	NODE_86	gi|70995504|
	cell wall biogenesis protein/glutathione transferase Gto1	AFUMN594	Aspergillus fumigatus Af293	XP_755912	435	434	0	0	NODE_155	gi|71002462|
	cell wall cysteine rich protein	AFUMN5165	Aspergillus fumigatus Af293	XP_749176	706	705	0	0	NODE_605	gi|70988635|
	cell wall galactomannoprotein Mp2/allergen F17	AFUMN8619	Aspergillus fumigatus A1163	EDP54167	416	414	-1	5.18946e-68	NODE_870	gi|159129053|
	cell wall glucanase	AFUMN1041	Aspergillus fumigatus Af293	XP_750740	451	450	0	0	NODE_186	gi|70991783|
	cell wall glucanase	AFUMN4842	Aspergillus fumigatus Af293	XP_754695	364	363	0	0	NODE_574	gi|146323378|
	cell wall glucanase	AFUMN6092	Aspergillus fumigatus Af293	XP_753759	689	688	0	0	NODE_737	gi|70998054|
	cell wall glucanase Scw11	AFUMN1697	Aspergillus fumigatus Af293	XP_747362	573	616	44	0	NODE_221	gi|70983670|
	cell wall glucanase Utr2	AFUMN6337	Aspergillus fumigatus Af293	XP_749447	444	443	0	0	NODE_796	gi|70989195|
	cell wall glucanase/allergen F16	AFUMN3841	Aspergillus fumigatus Af293	XP_747754	358	357	0	0	NODE_432	gi|70984495|
	cell wall glycosyl hydrolase Dfg5	AFUMN5107	Aspergillus fumigatus Af293	XP_746394	454	453	0	0	NODE_601	gi|70981730|
	cell wall glycosyl hydrolase YteR	AFUMN6560	Aspergillus fumigatus A1163	EDP54966	383	384	2	0	NODE_85	gi|159129852|
	cell wall integrity signaling protein Lsp1/Pil1	AFUMN1511	Aspergillus fumigatus Af293	XP_750643	350	349	0	0	NODE_20	gi|70991589|
	cell wall organization protein/glutathione transferase Gto3	AFUMN2905	Aspergillus fumigatus Af293	XP_748864	346	345	0	0	NODE_314	gi|70986750|
	cell wall proline rich protein	AFUMN5806	Aspergillus fumigatus A1163	EDP56583	919	916	-2	0	NODE_688	gi|159131470|
	cell wall protein	AFUMN709	Aspergillus fumigatus Af293	XP_754803	630	615	-14	0	NODE_1677	gi|71000172|
	cell wall protein	AFUMN8597	Aspergillus fumigatus A1163	EDP52651	270	267	-2	1.52478e-69	NODE_189	gi|159127536|
	cell wall protein	AFUMN8783	Neosartorya fischeri NRRL 181	XP_001259868	208	334	127	5.97147e-40	NODE_371	gi|119479679|
	cell wall protein	AFUMN7815	Aspergillus fumigatus Af293	XP_748434	181	180	0	4.03748e-126	NODE_490	gi|70985857|
	cell wall protein PhiA	AFUMN7718	Aspergillus fumigatus	CAM54066	186	185	0	2.69186e-132	NODE_166	gi|133920236|
	cell wall serine threonine rich galactomannoprotein Mp1	AFUMN6418	Aspergillus fumigatus Af293	XP_746510	285	284	0	0	NODE_803	gi|70981963|
	cellobiohydrolase	AFUMN5978	Aspergillus fumigatus Af293	XP_748511	455	454	0	0	NODE_712	gi|70986018|
	cellobiohydrolase celD	AFUMN6138	Aspergillus fumigatus Af293	XP_750600	453	452	0	0	NODE_74	gi|70991503|
	cellobiose dehydrogenase	AFUMN8779	Aspergillus fumigatus Af293	XP_756097	76	805	730	1.4114e-40	NODE_641	gi|71002832|
	cellobiose dehydrogenase	AFUMN6009	Aspergillus fumigatus Af293	XP_749254	821	820	0	0	NODE_71	gi|70988801|
	cellobiose dehydrogenase	AFUMN6241	Aspergillus fumigatus A1163	EDP55266	424	805	382	0	NODE_770	gi|159130152|
	cellobiose dehydrogenase	AFUMN6700	Aspergillus fumigatus A1163	EDP48732	410	414	5	0	NODE_92	gi|159123613|
	cellular morphogenesis protein Bud22	AFUMN5936	Aspergillus fumigatus Af293	XP_750769	449	448	0	0	NODE_708	gi|70991841|
	cellular morphogenesis protein Rax2	AFUMN725	Aspergillus fumigatus A1163	EDP48376	1204	1203	0	0	NODE_1733	gi|159123256|
	cellular morphogenesis regulator DopA	AFUMN6634	Aspergillus fumigatus A1163	EDP54152	775	1863	1089	0	NODE_870	gi|159129038|
	cellular morphogenesis regulator DopA	AFUMN6620	Aspergillus fumigatus Af293	XP_749633	423	1675	1253	0	NODE_870	gi|70989567|
	cellulase	AFUMN2456	Aspergillus fumigatus Af293	XP_753201	393	392	0	0	NODE_272	gi|70996893|
	cellulase CelA/allergen Asp F7	AFUMN5438	Aspergillus fumigatus Af293	XP_753833	345	344	0	0	NODE_629	gi|70998214|
	cellulose binding GDSL lipase/acylhydrolase	AFUMN5160	Aspergillus fumigatus A1163	EDP53715	374	382	9	0	NODE_605	gi|159128601|
	centromere protein Cse4	AFUMN7847	Aspergillus fumigatus Af293	XP_747612	181	180	0	2.65778e-124	NODE_302	gi|70984188|
	ceramide glucosyltransferase	AFUMN3627	Aspergillus fumigatus Af293	XP_753684	555	554	0	0	NODE_388	gi|70997904|
	ceramide synthase membrane component LAG1	AFUMN329	Aspergillus fumigatus A1163	EDP49621	441	440	0	0	NODE_136	gi|159124503|
	CFIA complex component Rna14	AFUMN1104	Aspergillus fumigatus Af293	XP_754517	1030	1029	0	0	NODE_189	gi|70999600|
	channel protein Izh3	AFUMN6137	Aspergillus fumigatus Af293	XP_750609	501	500	0	0	NODE_74	gi|70991521|
	chaperone/heat shock protein Hsp12	AFUMN8707	Neosartorya fischeri NRRL 181	XP_001258388	90	89	0	2.38321e-54	NODE_797	gi|119472610|
	chaperonin	AFUMN8449	Aspergillus fumigatus Af293	XP_750958	123	122	0	1.8098e-82	NODE_136	gi|70992219|
	chaperonin GroES/Cpn10	AFUMN8519	Aspergillus fumigatus A1163	EDP48724	116	115	0	1.50118e-77	NODE_92	gi|159123605|
	checkpoint protein kinase	AFUMN672	Aspergillus fumigatus Af293	XP_754804	855	841	-13	0	NODE_1677	gi|71000174|
	checkpoint protein kinase SldA	AFUMN3151	Aspergillus fumigatus Af293	XP_750702	1228	1227	0	0	NODE_333	gi|70991707|
	chitin binding Peritrophin A	AFUMN8695	Aspergillus fumigatus Af293	XP_746863	89	88	0	7.97679e-58	NODE_434	gi|70982670|
	chitin binding protein	AFUMN2487	Aspergillus fumigatus Af293	XP_752813	285	290	6	0	NODE_273	gi|70996116|
	chitin biosynthesis protein Chs5	AFUMN3789	Aspergillus fumigatus Af293	XP_747827	464	457	-6	0	NODE_432	gi|70984641|
	chitin biosynthesis protein Chs7	AFUMN139	Aspergillus fumigatus Af293	XP_752571	332	331	0	0	NODE_121	gi|70995632|
	chitin deacetylase	AFUMN295	Aspergillus fumigatus Af293	XP_750931	488	487	0	0	NODE_136	gi|70992165|
	chitin synthase	AFUMN3947	Aspergillus fumigatus Af293	XP_755676	1757	1756	0	0	NODE_439	gi|71001990|
	chitin synthase A	AFUMN3210	Aspergillus fumigatus Af293	XP_749322	934	933	0	0	NODE_344	gi|70988943|
	chitin synthase activator Chs3	AFUMN3447	Aspergillus fumigatus Af293	XP_747363	722	721	0	0	NODE_366	gi|70983672|
	chitin synthase activator Chs3	AFUMN3788	Aspergillus fumigatus Af293	XP_747782	873	872	0	0	NODE_432	gi|70984551|
	chitin synthase activator Chs3	AFUMN6098	Aspergillus fumigatus Af293	XP_755043	727	726	0	0	NODE_737	gi|146323267|
	chitin synthase B	AFUMN67	Aspergillus fumigatus Af293	XP_746604	1085	1084	0	0	NODE_1084	gi|70982151|
	chitin synthase C	AFUMN4406	Aspergillus fumigatus A1163	EDP50922	857	856	0	0	NODE_508	gi|159125806|
	chitin synthase ChsE	AFUMN3939	Aspergillus fumigatus A1163	EDP54849	1849	1848	0	0	NODE_439	gi|159129735|
	chitin synthase ChsG	AFUMN827	Aspergillus fumigatus Af293	XP_754184	912	911	0	0	NODE_174	gi|70998925|
	chitin synthase D	AFUMN1014	Aspergillus fumigatus A1163	EDP56496	790	725	-64	0	NODE_184	gi|159131383|
	chitin synthase F	AFUMN5513	Aspergillus fumigatus Af293	XP_747364	1183	1182	0	0	NODE_632	gi|70983674|
	chitinase	AFUMN7383	Talaromyces stipitatus ATCC 10500	XP_002479605	419	425	7	5.51693e-152	NODE_173	gi|242780484|
	chitinase	AFUMN8650	Aspergillus kawachii IFO 4308	GAA83719	163	1462	1300	3.07967e-65	NODE_353	gi|358367100|
	chitinase	AFUMN6725	Aspergillus fumigatus	AAO61685	808	825	18	0	NODE_946	gi|28974510|
	chitinase class III	AFUMN7270	Aspergillus fumigatus A1163	EDP48356	239	449	211	2.72669e-159	NODE_686	gi|159123236|
	chitinase class III	AFUMN6776	Aspergillus fumigatus A1163	EDP51232	320	383	64	0	NODE_946	gi|159126116|
	chitinase class III	AFUMN6789	Aspergillus fumigatus A1163	EDP51201	370	369	0	0	NODE_946	gi|159126085|
	chitinase class V	AFUMN487	Aspergillus fumigatus A1163	EDP51434	953	1225	273	0	NODE_142	gi|159126318|
	chitinase class V	AFUMN5527	Aspergillus fumigatus A1163	EDP50988	581	1126	546	0	NODE_643	gi|159125872|
	chitinase class V Chi100	AFUMN6746	Aspergillus fumigatus A1163	EDP51242	1423	1423	1	0	NODE_946	gi|159126126|
	chitosanase	AFUMN6943	Aspergillus fumigatus Af293	XP_747113	243	242	0	5.32259e-178	NODE_273	gi|70983171|
	chitosanase CsnC	AFUMN4218	Aspergillus fumigatus Af293	XP_754126	345	344	0	0	NODE_485	gi|146323521|
	CHL4 chromosome segregation protein	AFUMN871	Aspergillus fumigatus Af293	XP_752172	471	470	0	0	NODE_181	gi|70994790|
	chlorohydrolase	AFUMN4147	Aspergillus fumigatus Af293	XP_746564	544	543	0	0	NODE_477	gi|70982071|
	chlorohydrolase	AFUMN5118	Aspergillus fumigatus Af293	XP_746410	529	528	0	0	NODE_601	gi|70981762|
	choline dehydrogenase	AFUMN3347	Aspergillus fumigatus A1163	EDP50909	679	678	0	0	NODE_362	gi|159125793|
	choline kinase	AFUMN4305	Aspergillus fumigatus Af293	XP_752959	701	700	0	0	NODE_499	gi|70996408|
	choline oxidase CodA	AFUMN3929	Aspergillus fumigatus Af293	XP_747216	277	542	266	0	NODE_436	gi|70983378|
	choline oxidase CodA	AFUMN8740	Aspergillus fumigatus Af293	XP_747216	82	542	461	8.31688e-49	NODE_754	gi|70983378|
	choline sulfatase	AFUMN3439	Aspergillus fumigatus Af293	XP_751220	590	589	0	0	NODE_365	gi|70992743|
	choline transport protein	AFUMN27	Aspergillus fumigatus Af293	XP_755849	515	514	0	0	NODE_104	gi|71002336|
	choline transport protein	AFUMN1739	Aspergillus fumigatus Af293	XP_751937	531	530	0	0	NODE_223	gi|70994180|
	choline transport protein	AFUMN2966	Aspergillus fumigatus Af293	XP_752899	512	511	0	0	NODE_317	gi|70996288|
	choline transport protein Ctr	AFUMN6741	Aspergillus fumigatus Af293	XP_748049	492	491	0	0	NODE_946	gi|70985086|
	choline transporter Hnm1	AFUMN388	Aspergillus fumigatus Af293	XP_747297	527	526	0	0	NODE_138	gi|70983540|
	cholinephosphate cytidylyl transferase	AFUMN3436	Aspergillus fumigatus Af293	XP_752296	485	484	0	0	NODE_364	gi|70995060|
	cholinesterase	AFUMN4851	Aspergillus fumigatus A1163	EDP48119	734	733	0	0	NODE_576	gi|159122999|
	chorismate mutase	AFUMN1957	Aspergillus fumigatus A1163	EDP52050	267	266	0	0	NODE_234	gi|159126934|
	chorismate mutase/prephenate dehydratase	AFUMN2622	Aspergillus fumigatus Af293	XP_754063	314	313	0	0	NODE_284	gi|70998682|
	chorismate synthase	AFUMN227	Aspergillus fumigatus Af293	XP_750443	413	412	0	0	NODE_126	gi|70991188|
	chromate ion transporter	AFUMN3652	Aspergillus fumigatus Af293	XP_746941	492	491	0	0	NODE_389	gi|70982827|
	chromatin assembly factor 1 subunit A	AFUMN6756	Aspergillus fumigatus Af293	XP_747972	633	632	0	0	NODE_946	gi|70984932|
	chromatin assembly factor 1 subunit B	AFUMN4350	Aspergillus fumigatus Af293	XP_749535	645	644	0	0	NODE_500	gi|70989371|
	chromatin assembly factor 1 subunit C	AFUMN6726	Aspergillus fumigatus Af293	XP_748030	437	436	0	0	NODE_946	gi|70985048|
	chromatin remodeling and histone acetyltransferase complexes subunit Arp4	AFUMN6875	Aspergillus fumigatus Af293	XP_749740	467	466	0	0	NODE_98	gi|70989781|
	chromatin remodeling complex subunit Arp5	AFUMN6433	Aspergillus fumigatus Af293	XP_746488	758	757	0	0	NODE_803	gi|70981919|
	chromatin remodeling complex subunit Arp8	AFUMN4208	Aspergillus fumigatus Af293	XP_755432	721	720	0	0	NODE_482	gi|71001502|
	chromatin remodeling complex subunit Arp9	AFUMN742	Aspergillus fumigatus A1163	EDP53424	688	687	0	0	NODE_1733	gi|159128309|
	chromatin remodeling complex subunit Chd3	AFUMN2102	Aspergillus fumigatus A1163	EDP50696	1510	1509	0	0	NODE_242	gi|159125579|
	chromatin remodeling complex subunit Rsc9	AFUMN2365	Aspergillus fumigatus Af293	XP_750672	686	685	0	0	NODE_2628	gi|70991647|
	chromatin structure remodeling complex protein RSC3	AFUMN5961	Aspergillus fumigatus Af293	XP_748518	766	765	0	0	NODE_712	gi|70986032|
	chromodomain helicase Chd1	AFUMN4606	Aspergillus fumigatus Af293	XP_752395	1524	1523	0	0	NODE_53	gi|70995269|
	chromosomal organization and DNA repair protein Mms21	AFUMN1530	Aspergillus fumigatus Af293	XP_750661	498	497	0	0	NODE_20	gi|70991625|
	chromosome condensation protein CrcB	AFUMN3066	Aspergillus fumigatus A1163	EDP55127	437	436	0	0	NODE_322	gi|159130013|
	chromosome segregation protein BIR1	AFUMN1911	Aspergillus fumigatus Af293	XP_752777	870	870	1	0	NODE_233	gi|70996044|
	chromosome segregation protein Cse1	AFUMN1399	Aspergillus fumigatus A1163	EDP47583	984	983	0	0	NODE_202	gi|159122462|
	chromosome segregation protein Pcs1	AFUMN5252	Aspergillus fumigatus Af293	XP_746585	530	529	0	0	NODE_61	gi|70982113|
	chromosome segregation protein SepB	AFUMN6217	Aspergillus fumigatus Af293	XP_750479	842	841	0	0	NODE_75	gi|70991260|
	chromosome segregation protein SudA	AFUMN3411	Aspergillus fumigatus Af293	XP_755741	1200	1199	0	0	NODE_363	gi|71002120|
	CipC antibiotic response protein	AFUMN8373	Aspergillus fumigatus Af293	XP_753706	131	130	0	2.88448e-88	NODE_508	gi|70997948|
	citrate lyase beta subunit	AFUMN110	Aspergillus fumigatus Af293	XP_751528	324	327	4	0	NODE_119	gi|70993362|
	citrate synthase	AFUMN593	Aspergillus fumigatus Af293	XP_001481680	434	433	0	0	NODE_155	gi|146323032|
	citrate synthase Cit1	AFUMN3341	Aspergillus fumigatus Af293	XP_747920	475	474	0	0	NODE_359	gi|70984828|
	citrate synthase Cit1	AFUMN5922	Aspergillus fumigatus Af293	XP_747718	466	465	0	0	NODE_702	gi|70984410|
	class I alpha mannosidase	AFUMN5477	Aspergillus fumigatus Af293	XP_751819	642	641	0	0	NODE_631	gi|70993944|
	class II aldolase/adducin	AFUMN6937	Aspergillus fumigatus Af293	XP_751548	241	240	0	2.09968e-178	NODE_231	gi|70993402|
	class II aldolase/adducin	AFUMN2778	Aspergillus fumigatus Af293	XP_754639	300	299	0	0	NODE_297	gi|146323386|
	class II aldolase/adducin	AFUMN3011	Aspergillus fumigatus Af293	XP_748454	292	291	0	0	NODE_31	gi|70985898|
	class III chitinase	AFUMN1232	Aspergillus fumigatus Af293	XP_754895	330	329	0	0	NODE_198	gi|146323325|
	class III chitinase ChiA2	AFUMN2485	Aspergillus fumigatus Af293	XP_747135	335	334	0	0	NODE_273	gi|70983215|
	class V chitinase	AFUMN1101	Aspergillus fumigatus Af293	XP_754491	451	450	0	0	NODE_189	gi|146323424|
	class V chitinase	AFUMN4256	Aspergillus fumigatus Af293	XP_750818	683	682	0	0	NODE_495	gi|146324443|
	class V chitinase	AFUMN5225	Aspergillus fumigatus Af293	XP_751248	1383	1378	-4	0	NODE_614	gi|70992799|
	class V chitinase	AFUMN5897	Aspergillus fumigatus Af293	XP_750029	372	371	0	0	NODE_697	gi|146322380|
	class V chitinase	AFUMN6303	Aspergillus fumigatus Af293	XP_750867	861	969	109	0	NODE_795	gi|146324465|
	class V chitinase ChiB1	AFUMN2088	Aspergillus fumigatus Af293	XP_747065	434	433	0	0	NODE_241	gi|70983075|
	class V myosin Myo4	AFUMN2624	Aspergillus fumigatus Af293	XP_754076	1530	1529	0	0	NODE_284	gi|70998708|
	clathrin coated vesicle protein	AFUMN7707	Aspergillus fumigatus Af293	XP_751527	192	191	0	1.38618e-132	NODE_119	gi|70993360|
	clathrin coated vesicle protein	AFUMN8212	Aspergillus fumigatus Af293	XP_754559	152	151	0	1.34427e-100	NODE_825	gi|70999684|
	clathrin coated vesiclec protein Bud7	AFUMN4963	Aspergillus fumigatus Af293	XP_754341	713	712	0	0	NODE_593	gi|70999239|
	clathrin heavy chain	AFUMN914	Aspergillus fumigatus Af293	XP_752055	1694	1693	0	0	NODE_183	gi|70994555|
	clathrin light chain	AFUMN7072	Aspergillus fumigatus Af293	XP_751824	243	242	0	3.04348e-171	NODE_631	gi|70993954|
	cleavage and polyadenylation specific factor 5	AFUMN1492	Aspergillus fumigatus Af293	XP_748139	279	334	56	0	NODE_207	gi|70985266|
	cleavage and polyadenylation specificity factor subunit A	AFUMN2413	Aspergillus fumigatus Af293	XP_747211	1402	1401	0	0	NODE_265	gi|146324727|
	cleavage and polyadenylation specifity factor 73 kDa subunit	AFUMN1318	Aspergillus fumigatus Af293	XP_753048	873	872	0	0	NODE_201	gi|70996586|
	cleavage and polyadenylylation specificity factor	AFUMN2770	Aspergillus fumigatus A1163	EDP52776	1014	1013	0	0	NODE_297	gi|159127661|
	cleavage and polyadenylylation specificity factor subunit Fip1	AFUMN291	Aspergillus fumigatus Af293	XP_750957	339	338	0	0	NODE_136	gi|70992217|
	coactivator bridging factor 1 Mbf1	AFUMN8078	Aspergillus fumigatus Af293	XP_754752	155	154	0	1.05177e-107	NODE_660	gi|71000070|
	coatomer subunit alpha	AFUMN5644	Aspergillus fumigatus A1163	EDP52855	1213	1212	0	0	NODE_660	gi|159127740|
	coatomer subunit beta	AFUMN2062	Aspergillus fumigatus Af293	XP_752462	956	955	0	0	NODE_240	gi|70995412|
	coatomer subunit delta	AFUMN3598	Aspergillus fumigatus Af293	XP_752952	519	591	73	0	NODE_378	gi|70996394|
	coatomer subunit gamma	AFUMN5408	Aspergillus fumigatus Af293	XP_749391	917	916	0	0	NODE_627	gi|70989083|
	coatomer subunit zeta	AFUMN7551	Aspergillus fumigatus Af293	XP_755252	202	201	0	3.00185e-142	NODE_374	gi|71001142|
	cobalamin independent methionine synthase MetH/D	AFUMN934	Aspergillus fumigatus Af293	XP_752090	775	774	0	0	NODE_183	gi|70994626|
	cochaperone Pam16	AFUMN8298	Neosartorya fischeri NRRL 181	XP_001261338	139	138	0	1.13817e-93	NODE_229	gi|119482620|
	coenzyme A synthetase	AFUMN885	Aspergillus fumigatus Af293	XP_752141	530	529	0	0	NODE_181	gi|70994728|
	coenzyme A transferase	AFUMN203	Aspergillus fumigatus Af293	XP_750161	505	504	0	0	NODE_123	gi|70990624|
	coenzyme A transferase	AFUMN5043	Aspergillus fumigatus Af293	XP_748723	530	526	-3	0	NODE_598	gi|70986458|
	coenzyme Q ubiquinone biosynthesis protein Coq4	AFUMN4535	Aspergillus fumigatus Af293	XP_754965	286	285	0	0	NODE_514	gi|71000563|
	cofactor for methionyl and glutamyl tRNA synthetases	AFUMN2988	Aspergillus fumigatus A1163	EDP55100	446	445	0	0	NODE_319	gi|159129986|
	cofilin	AFUMN8392	Neosartorya fischeri NRRL 181	XP_001259631	154	159	6	1.35302e-86	NODE_596	gi|119479205|
	cohesin complex subunit Psm1	AFUMN685	Aspergillus fumigatus A1163	EDP52912	1597	1289	-307	0	NODE_1677	gi|159127797|
	competence/damage inducible protein CinA	AFUMN7891	Aspergillus fumigatus Af293	XP_755119	174	173	0	4.30619e-121	NODE_611	gi|71000876|
	complex I intermediate associated protein Cia30	AFUMN4565	Aspergillus fumigatus Af293	XP_754984	349	348	0	0	NODE_514	gi|71000605|
	condensin complex component cnd1	AFUMN628	Aspergillus fumigatus Af293	XP_755048	1119	1118	0	0	NODE_15	gi|71000733|
	condensin complex component cnd2	AFUMN1782	Aspergillus fumigatus Af293	XP_749119	880	880	1	0	NODE_229	gi|70987282|
	conidial hydrophobin Hyp1/RodA	AFUMN8082	Aspergillus fumigatus Af293	XP_753681	160	159	0	1.23858e-107	NODE_388	gi|70997898|
	conidial hydrophobin RodB	AFUMN8288	Aspergillus fumigatus Af293	XP_753093	141	140	0	1.80592e-94	NODE_201	gi|70996676|
	conidial pigment biosynthesis oxidase Arb2	AFUMN2982	Aspergillus fumigatus Af293	XP_756088	588	587	0	0	NODE_318	gi|146323096|
	conidial pigment biosynthesis scytalone dehydratase Arp1	AFUMN7897	Aspergillus fumigatus Af293	XP_756093	169	168	0	7.49983e-121	NODE_318	gi|71002824|
	conidial pigment polyketide synthase PksP/Alb1	AFUMN2973	Aspergillus fumigatus Af293	XP_756095	1571	2146	576	0	NODE_318	gi|71002828|
	conidiation specific protein Con 10	AFUMN8723	Aspergillus fumigatus Af293	XP_747756	84	83	0	3.75173e-51	NODE_432	gi|70984499|
	conidiation specific protein Con 10	AFUMN8422	Aspergillus fumigatus Af293	XP_747961	126	125	0	3.18555e-84	NODE_946	gi|70984910|
	conidiophore development protein HymA	AFUMN4491	Aspergillus fumigatus Af293	XP_754373	397	396	0	0	NODE_513	gi|70999308|
	COP9 signalosome subunit 1 CsnA	AFUMN386	Aspergillus fumigatus Af293	XP_747294	483	482	0	0	NODE_138	gi|70983534|
	COP9 signalosome subunit 2 CsnB	AFUMN4509	Aspergillus fumigatus Af293	XP_754936	505	504	0	0	NODE_514	gi|71000505|
	COP9 signalosome subunit 6 CsnF	AFUMN4183	Aspergillus fumigatus A1163	EDP51473	400	399	0	0	NODE_47	gi|159126357|
	COP9 signalosome subunit 7 CsnG	AFUMN1876	Aspergillus fumigatus A1163	EDP50619	322	321	0	0	NODE_231	gi|159125502|
	COP9 signalosome subunit CsnD	AFUMN1703	Aspergillus fumigatus Af293	XP_747352	412	417	6	0	NODE_221	gi|70983650|
	COP9 signalosome subunit CsnE	AFUMN3074	Aspergillus fumigatus Af293	XP_755961	335	334	0	0	NODE_322	gi|146323056|
	COP9 subunit 3	AFUMN5518	Aspergillus fumigatus Af293	XP_755070	498	497	0	0	NODE_642	gi|146322844|
	COPI coated vesicle protein	AFUMN8414	Aspergillus fumigatus Af293	XP_753522	133	132	0	1.29639e-84	NODE_30	gi|70997555|
	COPI vesicle coat beta' subunit	AFUMN6033	Aspergillus fumigatus Af293	XP_755394	856	855	0	0	NODE_72	gi|71001426|
	COPII coated vesicle membrane protein Erv46	AFUMN1213	Aspergillus fumigatus Af293	XP_750261	439	438	0	0	NODE_197	gi|70990824|
	COPII coated vesicle protein Erv41	AFUMN3217	Aspergillus fumigatus Af293	XP_749289	379	379	1	0	NODE_344	gi|70988875|
	COPII coated vesicle protein SurF4/Erv29	AFUMN149	Aspergillus fumigatus Af293	XP_752543	304	303	0	0	NODE_121	gi|70995576|
	COPII vesicle coat protein Sec16	AFUMN1352	Aspergillus fumigatus Af293	XP_747681	1833	1832	0	0	NODE_202	gi|70984332|
	COPII vesicles protein Yip3	AFUMN7905	Aspergillus fumigatus Af293	XP_750554	175	174	0	3.21267e-120	NODE_331	gi|70991411|
	copper amine oxidase	AFUMN845	Aspergillus fumigatus A1163	EDP52300	672	671	0	0	NODE_174	gi|159127185|
	copper amine oxidase	AFUMN5595	Aspergillus fumigatus A1163	EDP53591	666	665	0	0	NODE_656	gi|159128476|
	copper amine oxidase 1	AFUMN5791	Aspergillus fumigatus	CAF32066	580	686	107	0	NODE_688	gi|42820753|
	copper fist DNA binding	AFUMN1521	Aspergillus fumigatus A1163	EDP49347	666	665	0	0	NODE_20	gi|159124229|
	copper resistance associated P type ATPase	AFUMN4980	Aspergillus fumigatus Af293	XP_754347	1255	1254	0	0	NODE_593	gi|70999251|
	copper resistance protein Crd2	AFUMN8717	Aspergillus fumigatus Af293	XP_001481547	90	111	22	3.09141e-52	NODE_1084	gi|146323651|
	copper transporter Ctr	AFUMN7325	Aspergillus fumigatus Af293	XP_754258	219	218	0	4.12475e-156	NODE_106	gi|70999073|
	copper transporter Ctr	AFUMN6909	Aspergillus fumigatus Af293	XP_754796	243	242	0	8.88448e-180	NODE_1677	gi|71000158|
	copper transporter Ctr	AFUMN2819	Aspergillus fumigatus Af293	XP_749505	258	257	0	0	NODE_305	gi|70989311|
	copper transporter Ctr	AFUMN7657	Aspergillus fumigatus Af293	XP_747796	188	187	0	1.09154e-135	NODE_432	gi|70984579|
	copper transporting ATPase	AFUMN1855	Aspergillus fumigatus Af293	XP_751569	1188	1187	0	0	NODE_231	gi|70993444|
	coproporphyrinogen III oxidase	AFUMN6214	Aspergillus fumigatus Af293	XP_750494	370	440	71	0	NODE_75	gi|70991290|
	CorA metal ion transporter	AFUMN1684	Aspergillus fumigatus A1163	EDP47148	400	399	0	0	NODE_2208	gi|159122025|
	CorA metal ion transporter	AFUMN3560	Aspergillus fumigatus A1163	EDP51998	561	560	0	0	NODE_375	gi|159126882|
	CorA metal ion transporter	AFUMN3881	Aspergillus fumigatus A1163	EDP51333	664	663	0	0	NODE_433	gi|159126217|
	CorA metal ion transporter	AFUMN5851	Aspergillus fumigatus Af293	XP_755142	877	877	1	0	NODE_691	gi|71000922|
	COX1 assembly protein Shy1	AFUMN4508	Aspergillus fumigatus Af293	XP_754972	290	289	0	0	NODE_514	gi|71000577|
	CTP synthase	AFUMN751	Aspergillus fumigatus Af293	XP_748988	582	581	0	0	NODE_1733	gi|70987006|
	Cu,Zn superoxide dismutase SOD1	AFUMN8031	Aspergillus fumigatus Af293	XP_753715	159	158	0	6.96498e-111	NODE_508	gi|70997966|
	cullin binding protein CanA	AFUMN335	Aspergillus fumigatus A1163	EDP49613	1041	1240	200	0	NODE_136	gi|159124495|
	cupin	AFUMN8359	Aspergillus fumigatus Af293	XP_754262	128	127	0	2.94019e-89	NODE_106	gi|146323486|
	cupin	AFUMN6209	Aspergillus fumigatus Af293	XP_750505	635	634	0	0	NODE_75	gi|146322529|
	curved DNA binding protein 42 kDa protein	AFUMN4095	Aspergillus fumigatus Af293	XP_756019	427	426	0	0	NODE_4729	gi|71002676|
	cutinase	AFUMN7379	Aspergillus fumigatus Af293	XP_751420	215	214	0	3.01108e-152	NODE_144	gi|70993144|
	cutinase	AFUMN4685	Aspergillus fumigatus A1163	EDP54944	364	366	3	0	NODE_543	gi|159129830|
	cutinase	AFUMN7335	Aspergillus fumigatus Af293	XP_746507	218	217	0	1.30161e-155	NODE_803	gi|70981957|
	cyanamide hydratase	AFUMN2911	Aspergillus fumigatus Af293	XP_748883	260	259	0	0	NODE_314	gi|70986789|
	cyanate hydratase	AFUMN8053	Aspergillus fumigatus A1163	B0XV83	155	154	0	2.07968e-109	NODE_4729	gi|317376130|
	cyanide hydratase/nitrilase	AFUMN2984	Aspergillus fumigatus A1163	EDP55254	358	357	0	0	NODE_318	gi|159130140|
	cyclic nucleotide binding	AFUMN6321	Aspergillus fumigatus A1163	EDP53978	901	900	0	0	NODE_796	gi|159128864|
	cyclin	AFUMN216	Aspergillus fumigatus A1163	EDP56037	439	438	0	0	NODE_126	gi|159130924|
	cyclin	AFUMN3460	Aspergillus fumigatus Af293	XP_753820	301	300	0	0	NODE_371	gi|70998186|
	cyclin	AFUMN6495	Aspergillus fumigatus A1163	EDP52742	560	1022	463	0	NODE_825	gi|159127627|
	cyclin Ccl1	AFUMN232	Aspergillus fumigatus Af293	XP_753931	434	433	0	0	NODE_133	gi|70998418|
	cyclin Clg1	AFUMN2772	Aspergillus fumigatus Af293	XP_754616	476	475	0	0	NODE_297	gi|70999798|
	cyclin dependent kinase inhibitor Pho81	AFUMN524	Aspergillus fumigatus Af293	XP_752222	976	975	0	0	NODE_1510	gi|70994890|
	cyclin dependent protein kinase complex component Pcl7	AFUMN2401	Aspergillus fumigatus A1163	EDP48303	535	534	0	0	NODE_263	gi|159123183|
	cyclin dependent protein kinase complex component Pcl8	AFUMN453	Aspergillus fumigatus A1163	EDP54314	254	254	1	0	NODE_140	gi|159129200|
	cyclin dependent protein kinase PhoA	AFUMN6743	Aspergillus fumigatus Af293	XP_747931	387	389	3	0	NODE_946	gi|70984850|
	cyclin dependent protein kinase regulator Pho80	AFUMN220	Aspergillus fumigatus Af293	XP_750454	397	396	0	0	NODE_126	gi|70991210|
	cyclin dependent protein kinase Sgv1	AFUMN1162	Aspergillus fumigatus Af293	XP_754079	581	580	0	0	NODE_193	gi|70998714|
	cyclin Pcl1	AFUMN3319	Aspergillus fumigatus Af293	XP_750224	428	427	0	0	NODE_355	gi|70990750|
	cyclohexanone monooxygenase	AFUMN3467	Aspergillus fumigatus Af293	XP_755274	544	601	58	0	NODE_374	gi|71001186|
	cyclophilin type peptidyl prolyl cis trans isomerase	AFUMN2145	Aspergillus fumigatus Af293	XP_746715	460	459	0	0	NODE_245	gi|70982374|
	cyclopropane fatty acyl phospholipid synthase	AFUMN1822	Aspergillus fumigatus Af293	XP_749089	520	519	0	0	NODE_229	gi|70987220|
	cystathionine beta lyase	AFUMN4247	Aspergillus fumigatus Af293	XP_748438	417	416	0	0	NODE_490	gi|70985865|
	cystathionine beta lyase MetG	AFUMN5261	Aspergillus fumigatus Af293	XP_001481546	444	443	0	0	NODE_61	gi|146323645|
	cystathionine beta synthase	AFUMN446	Aspergillus fumigatus A1163	EDP54310	535	534	0	0	NODE_140	gi|159129196|
	cystathionine beta synthase beta thionase	AFUMN7814	Aspergillus fumigatus Af293	XP_754772	179	178	0	3.91875e-126	NODE_1677	gi|71000110|
	cystathionine gamma lyase	AFUMN1437	Aspergillus fumigatus Af293	XP_747241	413	412	0	0	NODE_205	gi|70983428|
	cystathionine gamma synthase	AFUMN629	Neosartorya fischeri NRRL 181	XP_001263897	594	601	8	0	NODE_15	gi|119493414|
	cystathionine gamma synthase	AFUMN4877	Aspergillus fumigatus Af293	XP_746773	400	399	0	0	NODE_576	gi|70982490|
	cysteine binding protein FliY	AFUMN5699	Aspergillus fumigatus Af293	XP_749582	544	540	-3	0	NODE_673	gi|70989465|
	cysteine dioxygenase	AFUMN7043	Aspergillus fumigatus Af293	XP_753216	236	235	0	3.04438e-173	NODE_675	gi|70996923|
	cysteine dioxygenase Cdo1	AFUMN7288	Aspergillus fumigatus Af293	XP_750306	217	216	0	1.66452e-158	NODE_440	gi|70990914|
	cysteine hydrolase	AFUMN7313	Aspergillus fumigatus Af293	XP_748639	217	216	0	5.51692e-157	NODE_426	gi|70986290|
	cysteine protease OUT	AFUMN2110	Aspergillus fumigatus A1163	EDP50708	332	331	0	0	NODE_242	gi|159125591|
	cysteine protease OUT	AFUMN6071	Aspergillus fumigatus Af293	XP_755046	341	340	0	0	NODE_737	gi|71000729|
	cysteine protease OUT extracellular	AFUMN2856	Aspergillus fumigatus Af293	XP_753519	476	528	53	0	NODE_30	gi|70997549|
	cysteine rich secreted protein	AFUMN2448	Aspergillus fumigatus Af293	XP_746825	344	343	0	0	NODE_271	gi|70982594|
	cysteine synthase	AFUMN6666	Aspergillus fumigatus Af293	XP_747323	402	401	0	0	NODE_881	gi|70983592|
	cysteine synthase B	AFUMN5253	Aspergillus fumigatus Af293	XP_746580	527	526	0	0	NODE_61	gi|70982103|
	cysteine synthase o acetylserine thiol lyase csase	AFUMN1484	Aspergillus fumigatus Af293	XP_748124	372	371	0	0	NODE_207	gi|70985236|
	cysteinyl tRNA synthetase	AFUMN3625	Aspergillus fumigatus Af293	XP_753678	730	808	79	0	NODE_388	gi|70997892|
	cytidine deaminase	AFUMN8403	Aspergillus fumigatus Af293	XP_746827	129	128	0	1.43415e-85	NODE_271	gi|70982598|
	cytidine deaminase	AFUMN8111	Aspergillus fumigatus Af293	XP_746930	152	151	0	5.29588e-106	NODE_418	gi|70982805|
	cytidylyltransferase	AFUMN935	Aspergillus fumigatus Af293	XP_752095	290	289	0	0	NODE_183	gi|70994636|
	cytochrome b5	AFUMN8711	Aspergillus fumigatus Af293	XP_755107	85	84	0	4.79424e-54	NODE_140	gi|71000852|
	cytochrome b5	AFUMN8296	Aspergillus fumigatus A1163	EDP52159	138	137	0	6.32939e-94	NODE_560	gi|159127043|
	cytochrome b5	AFUMN8322	Aspergillus fumigatus Af293	XP_749603	136	217	82	7.82295e-92	NODE_870	gi|70989507|
	cytochrome b5 reductase	AFUMN3704	Aspergillus fumigatus Af293	XP_753636	472	471	0	0	NODE_391	gi|70997808|
	cytochrome b5 reductase	AFUMN5047	Aspergillus fumigatus Af293	XP_748717	480	479	0	0	NODE_598	gi|70986446|
	cytochrome b561	AFUMN7133	Aspergillus fumigatus A1163	EDP52488	239	238	0	5.84911e-168	NODE_513	gi|159127373|
	cytochrome c	AFUMN7022	Aspergillus fumigatus A1163	EDP54814	236	235	0	5.40284e-174	NODE_2207	gi|159129700|
	cytochrome c heme lyase	AFUMN43	Aspergillus fumigatus Af293	XP_001481551	331	330	0	0	NODE_1084	gi|146323665|
	cytochrome c mitochondrial import factor Cyc2	AFUMN2245	Aspergillus fumigatus Af293	XP_747580	382	381	0	0	NODE_256	gi|70984122|
	cytochrome c oxidase assembly protein Cox11	AFUMN7170	Aspergillus fumigatus Af293	XP_755558	227	226	0	1.12086e-165	NODE_2207	gi|71001754|
	cytochrome c oxidase assembly protein cox15	AFUMN1527	Aspergillus fumigatus Af293	XP_750658	504	503	0	0	NODE_20	gi|70991619|
	cytochrome c oxidase assembly protein Pet191	AFUMN2692	Aspergillus fumigatus A1163	EDP51953	408	408	1	0	NODE_293	gi|159126837|
	cytochrome c oxidase assembly protein Pet191	AFUMN8498	Neosartorya fischeri NRRL 181	XP_001259791	118	117	0	4.52822e-79	NODE_737	gi|119479525|
	cytochrome c oxidase copper chaperone Cox17	AFUMN8748	Aspergillus fumigatus Af293	XP_754842	77	76	0	8.04259e-47	NODE_569	gi|71000295|
	cytochrome c oxidase subunit V	AFUMN7555	Aspergillus fumigatus A1163	EDP51797	197	196	0	4.98777e-142	NODE_596	gi|159126681|
	cytochrome c oxidase subunit Va	AFUMN8051	Aspergillus fumigatus Af293	XP_748067	159	158	0	1.73112e-109	NODE_946	gi|70985122|
	cytochrome c oxidase subunit VIa	AFUMN8256	Aspergillus fumigatus Af293	XP_754987	137	136	0	6.441e-97	NODE_514	gi|146323279|
	cytochrome c peroxidase	AFUMN5223	Aspergillus fumigatus Af293	XP_751233	323	322	0	0	NODE_614	gi|70992769|
	cytochrome c peroxidase Ccp1	AFUMN5950	Aspergillus fumigatus Af293	XP_751914	367	366	0	0	NODE_70	gi|70994134|
	cytochrome c subunit	AFUMN8173	Aspergillus fumigatus A1163	EDP50092	150	149	0	1.43553e-102	NODE_183	gi|159124975|
	cytochrome c subunit Vb	AFUMN7600	Aspergillus fumigatus A1163	EDP53961	192	191	0	3.04389e-139	NODE_1733	gi|159128847|
	cytochrome c1 heme lyase	AFUMN948	Aspergillus fumigatus Af293	XP_752114	288	287	0	0	NODE_183	gi|70994674|
	cytochrome c1/Cyt1	AFUMN5325	Aspergillus fumigatus Af293	XP_749957	320	319	0	0	NODE_6267	gi|70990216|
	cytochrome p450	AFUMN2530	Aspergillus fumigatus Af293	XP_747129	499	498	0	0	NODE_273	gi|70983203|
	cytochrome p450	AFUMN2506	Aspergillus fumigatus A1163	EDP49134	400	497	98	0	NODE_273	gi|159124015|
	cytochrome p450	AFUMN2527	Aspergillus fumigatus Af293	XP_001481394	534	533	0	0	NODE_273	gi|146324659|
	cytochrome p450	AFUMN3512	Aspergillus fumigatus A1163	EDP54484	518	517	0	0	NODE_374	gi|159129370|
	cytochrome p450	AFUMN4699	Aspergillus fumigatus Af293	XP_755777	376	375	0	0	NODE_543	gi|71002192|
	cytochrome p450	AFUMN4686	Aspergillus fumigatus Af293	XP_755776	499	498	0	0	NODE_543	gi|71002190|
	cytochrome p450	AFUMN7323	Aspergillus fumigatus Af293	XP_754666	244	558	315	3.77317e-156	NODE_574	gi|70999898|
	cytochrome p450	AFUMN5214	Aspergillus fumigatus A1163	EDP55390	519	518	0	0	NODE_614	gi|159130277|
	cytochrome p450	AFUMN5522	Aspergillus fumigatus Af293	XP_748206	506	505	0	0	NODE_643	gi|70985400|
	cytochrome p450	AFUMN6114	Aspergillus fumigatus Af293	XP_747185	560	559	0	0	NODE_740	gi|146324627|
	cytochrome p450	AFUMN6121	Aspergillus fumigatus Af293	XP_747182	527	526	0	0	NODE_740	gi|70983309|
	cytochrome p450	AFUMN6227	Aspergillus fumigatus Af293	XP_750481	561	560	0	0	NODE_75	gi|70991264|
	cytochrome p450	AFUMN7588	Aspergillus fumigatus Af293	XP_752504	201	551	351	1.38382e-139	NODE_86	gi|70995498|
	cytochrome p450	AFUMN6730	Aspergillus fumigatus Af293	XP_748081	467	466	0	0	NODE_946	gi|70985150|
	cytochrome P450 14 alpha sterol demethylase	AFUMN882	Aspergillus fumigatus	ACF17708	516	515	0	0	NODE_181	gi|193297424|
	cytochrome P450 alkane hydroxylase	AFUMN1198	Aspergillus fumigatus Af293	XP_747469	381	580	200	0	NODE_195	gi|70983886|
	cytochrome P450 alkane hydroxylase	AFUMN2453	Aspergillus fumigatus A1163	EDP48064	486	485	0	0	NODE_271	gi|159122944|
	cytochrome P450 alkane hydroxylase	AFUMN3111	Aspergillus fumigatus Af293	XP_750735	544	544	1	0	NODE_333	gi|70991773|
	cytochrome P450 alkane hydroxylase	AFUMN3804	Aspergillus fumigatus Af293	XP_747767	505	504	0	0	NODE_432	gi|70984521|
	cytochrome P450 alkane hydroxylase	AFUMN4153	Aspergillus fumigatus Af293	XP_746567	516	515	0	0	NODE_477	gi|70982077|
	cytochrome P450 alkane hydroxylase	AFUMN5317	Aspergillus fumigatus A1163	EDP55514	513	512	0	0	NODE_6267	gi|159130401|
	cytochrome p450 E	AFUMN5781	Aspergillus fumigatus	CAF32039	511	586	76	0	NODE_688	gi|42820726|
	cytochrome P450 monooxigenase GliC2	AFUMN4970	Aspergillus fumigatus A1163	EDP52457	551	550	0	0	NODE_593	gi|159127342|
	cytochrome P450 monooxygenase	AFUMN4	Aspergillus fumigatus A1163	EDP50324	527	526	0	0	NODE_1005	gi|159125207|
	cytochrome P450 monooxygenase	AFUMN842	Aspergillus fumigatus A1163	EDP52298	486	485	0	0	NODE_174	gi|159127183|
	cytochrome P450 monooxygenase	AFUMN1151	Aspergillus fumigatus A1163	EDP53303	416	465	50	0	NODE_191	gi|159128188|
	cytochrome P450 monooxygenase	AFUMN2370	Aspergillus fumigatus Af293	XP_756138	520	519	0	0	NODE_262	gi|71002914|
	cytochrome P450 monooxygenase	AFUMN2381	Aspergillus fumigatus Af293	XP_756135	339	338	0	0	NODE_262	gi|71002908|
	cytochrome P450 monooxygenase	AFUMN2912	Aspergillus fumigatus A1163	EDP48503	505	504	0	0	NODE_314	gi|159123383|
	cytochrome P450 monooxygenase	AFUMN3149	Aspergillus fumigatus Af293	XP_750704	525	524	0	0	NODE_333	gi|146324413|
	cytochrome P450 monooxygenase	AFUMN3257	Aspergillus fumigatus Af293	XP_746900	432	431	0	0	NODE_3461	gi|70982744|
	cytochrome P450 monooxygenase	AFUMN3288	Aspergillus fumigatus A1163	EDP55777	528	527	0	0	NODE_355	gi|159130664|
	cytochrome P450 monooxygenase	AFUMN3662	Aspergillus fumigatus Af293	XP_746946	548	547	0	0	NODE_389	gi|70982837|
	cytochrome P450 monooxygenase	AFUMN3709	Aspergillus fumigatus A1163	EDP51746	553	552	0	0	NODE_391	gi|159126630|
	cytochrome P450 monooxygenase	AFUMN4351	Aspergillus fumigatus A1163	EDP54085	545	544	0	0	NODE_500	gi|159128971|
	cytochrome P450 monooxygenase	AFUMN4878	Aspergillus fumigatus Af293	XP_746787	569	568	0	0	NODE_576	gi|70982518|
	cytochrome P450 monooxygenase	AFUMN5054	Aspergillus fumigatus Af293	XP_748718	563	562	0	0	NODE_598	gi|70986448|
	cytochrome P450 monooxygenase	AFUMN5038	Aspergillus fumigatus Af293	XP_748713	498	497	0	0	NODE_598	gi|70986438|
	cytochrome P450 monooxygenase	AFUMN5239	Aspergillus fumigatus Af293	XP_001481477	503	502	0	0	NODE_614	gi|146324550|
	cytochrome P450 monooxygenase	AFUMN5271	Aspergillus fumigatus Af293	XP_751355	530	580	51	0	NODE_620	gi|70993014|
	cytochrome P450 monooxygenase	AFUMN5276	Aspergillus fumigatus A1163	EDP50865	508	507	0	0	NODE_620	gi|159125748|
	cytochrome P450 monooxygenase	AFUMN5275	Aspergillus fumigatus Af293	XP_751352	508	507	0	0	NODE_620	gi|146323943|
	cytochrome P450 monooxygenase	AFUMN5274	Aspergillus fumigatus A1163	EDP50869	505	504	0	0	NODE_620	gi|159125752|
	cytochrome P450 monooxygenase	AFUMN5824	Aspergillus fumigatus Af293	XP_755127	526	525	0	0	NODE_691	gi|71000892|
	cytochrome P450 monooxygenase	AFUMN5976	Aspergillus fumigatus A1163	EDP53461	570	569	0	0	NODE_712	gi|159128346|
	cytochrome P450 monooxygenase	AFUMN6119	Aspergillus fumigatus Af293	XP_747180	491	490	0	0	NODE_740	gi|70983305|
	cytochrome P450 monooxygenase	AFUMN6514	Aspergillus fumigatus Af293	XP_747856	535	533	-1	0	NODE_852	gi|70984699|
	cytochrome P450 monooxygenase Fum15	AFUMN2930	Aspergillus fumigatus Af293	XP_754149	544	543	0	0	NODE_316	gi|70998855|
	cytochrome P450 monooxygenase SirB	AFUMN6773	Aspergillus fumigatus A1163	EDP51159	577	576	0	0	NODE_946	gi|159126043|
	cytochrome P450 oxidoreductase	AFUMN851	Aspergillus fumigatus Af293	XP_753882	478	477	0	0	NODE_176	gi|70998320|
	cytochrome P450 oxidoreductase	AFUMN1146	Aspergillus fumigatus Af293	XP_748665	517	516	0	0	NODE_191	gi|146323235|
	cytochrome P450 oxidoreductase	AFUMN2477	Aspergillus fumigatus Af293	XP_747149	519	518	0	0	NODE_273	gi|146324639|
	cytochrome P450 oxidoreductase	AFUMN2674	Aspergillus fumigatus Af293	XP_747896	509	508	0	0	NODE_291	gi|70984779|
	cytochrome P450 oxidoreductase	AFUMN4887	Aspergillus fumigatus Af293	XP_753139	406	553	148	0	NODE_577	gi|70996768|
	cytochrome P450 oxidoreductase GliC	AFUMN6267	Aspergillus fumigatus Af293	XP_750856	513	512	0	0	NODE_795	gi|146324455|
	cytochrome P450 oxidoreductase GliF	AFUMN6302	Aspergillus fumigatus Af293	XP_750862	505	504	0	0	NODE_795	gi|70992027|
	cytochrome P450 oxidoreductase OrdA	AFUMN2486	Aspergillus fumigatus Af293	XP_747154	537	536	0	0	NODE_273	gi|70983253|
	cytochrome P450 phenylacetate 2 hydroxylase	AFUMN5557	Aspergillus fumigatus Af293	XP_748171	516	515	0	0	NODE_643	gi|70985330|
	cytochrome P450 phenylacetate hydroxylase	AFUMN1905	Aspergillus fumigatus Af293	XP_752247	517	516	0	0	NODE_232	gi|70994942|
	cytochrome P450 sterol C 22 desaturase putaitve	AFUMN165	Aspergillus fumigatus Af293	XP_750145	523	521	-1	0	NODE_123	gi|70990592|
	cytokinesis EF hand protein Cdc4	AFUMN7924	Aspergillus fumigatus Af293	XP_748915	168	167	0	7.91353e-119	NODE_1733	gi|70986856|
	cytokinesis protein SepA/Bni1	AFUMN2229	Aspergillus fumigatus Af293	XP_747584	1801	1800	0	0	NODE_256	gi|70984130|
	cytokinesis regulator Byr4	AFUMN2657	Aspergillus fumigatus A1163	EDP51291	997	996	0	0	NODE_289	gi|159126175|
	cytomegalovirus gH receptor	AFUMN4337	Aspergillus fumigatus A1163	EDP54093	1035	1034	0	0	NODE_500	gi|159128979|
	cytoplasm to vacuole targeting Vps64	AFUMN5410	Aspergillus fumigatus A1163	EDP53905	741	741	1	0	NODE_627	gi|159128791|
	cytoplasmic asparaginyl tRNA synthetase	AFUMN4424	Aspergillus fumigatus Af293	XP_749694	575	574	0	0	NODE_50	gi|70989689|
	cytoplasmic protein required for cell viability	AFUMN7567	Aspergillus fumigatus Af293	XP_747205	201	200	0	4.72818e-141	NODE_265	gi|70983356|
	cytosine deaminase	AFUMN8164	Aspergillus fumigatus Af293	XP_750254	149	148	0	6.27281e-103	NODE_197	gi|70990810|
	cytosine deaminase uracil phosphoribosyltransferase fusion protein	AFUMN8328	Aspergillus fumigatus Af293	XP_754084	134	242	109	1.63888e-91	NODE_193	gi|70998724|
	cytoskeletal adaptor protein SagA	AFUMN5800	Aspergillus fumigatus Af293	XP_752672	405	404	0	0	NODE_688	gi|70995834|
	cytoskeleton assembly control protein Sla1	AFUMN421	Aspergillus fumigatus Af293	XP_747259	1169	1168	0	0	NODE_138	gi|70983464|
	cytoskeleton assembly control protein Sla2	AFUMN4523	Aspergillus fumigatus Af293	XP_754991	1044	1043	0	0	NODE_514	gi|71000619|
	cytoskeleton organisation protein Dec1	AFUMN889	Aspergillus fumigatus Af293	XP_752079	941	940	0	0	NODE_183	gi|70994604|
	cytosolic cu/zn superoxide dismutase related protein	AFUMN7464	Aspergillus fumigatus	CAE47889	202	201	0	3.12253e-147	NODE_587	gi|41581240|
	cytosolic hydroxymethyltransferase	AFUMN5204	Aspergillus fumigatus Af293	XP_755116	538	537	0	0	NODE_611	gi|71000870|
	cytosolic large ribosomal subunit protein L7A	AFUMN4785	Aspergillus fumigatus Af293	XP_751177	255	254	0	0	NODE_573	gi|70992657|
	cytosolic regulator Pianissimo	AFUMN3032	Aspergillus fumigatus Af293	XP_755379	1318	1317	0	0	NODE_320	gi|71001396|
	D 3 phosphoglycerate dehydrogenase	AFUMN1168	Aspergillus fumigatus Af293	XP_754080	473	472	0	0	NODE_193	gi|70998716|
	D 3 phosphoglycerate dehydrogenase	AFUMN4352	Aspergillus fumigatus Af293	XP_749580	511	635	125	0	NODE_500	gi|70989461|
	D 3 phosphoglycerate dehydrogenase	AFUMN8813	Aspergillus fumigatus A1163	EDP54102	106	584	479	4.79423e-31	NODE_673	gi|159128988|
	D arabinitol dehydrogenase ArbD	AFUMN6102	Aspergillus fumigatus A1163	EDP51632	393	392	0	0	NODE_737	gi|159126516|
	D isomer specific 2 hydroxyacid dehydrogenase	AFUMN8634	Aspergillus fumigatus Af293	XP_750898	105	343	239	7.09475e-67	NODE_456	gi|70992099|
	D isomer specific 2 hydroxyacid dehydrogenase	AFUMN7865	Aspergillus fumigatus Af293	XP_752733	177	322	146	1.8103e-123	NODE_688	gi|70995956|
	D lactate dehydrogenase	AFUMN1326	Aspergillus fumigatus Af293	XP_753072	348	347	0	0	NODE_201	gi|70996634|
	D lactate dehydrogenase cytochrome	AFUMN2417	Aspergillus fumigatus Af293	XP_746676	598	597	0	0	NODE_266	gi|70982296|
	D lactate dehydrogenase cytochrome	AFUMN3734	Aspergillus fumigatus Af293	XP_753118	369	574	206	0	NODE_405	gi|70996726|
	D lactate dehydrogenase cytochrome	AFUMN4252	Aspergillus fumigatus Af293	XP_749803	580	579	0	0	NODE_491	gi|70989908|
	D mandelate dehydrogenase	AFUMN2593	Aspergillus fumigatus Af293	XP_749264	351	350	0	0	NODE_279	gi|70988821|
	D xylose reductase Xyl1	AFUMN3283	Aspergillus fumigatus Af293	XP_750231	316	315	0	0	NODE_355	gi|70990764|
	D xylulose kinase	AFUMN3158	Aspergillus fumigatus Af293	XP_753656	574	573	0	0	NODE_334	gi|70997848|
	DAHP synthetase class II	AFUMN6584	Aspergillus fumigatus A1163	EDP56365	451	450	0	0	NODE_865	gi|159131252|
	DASH complex component Dam1	AFUMN7542	Aspergillus fumigatus Af293	XP_751148	205	204	0	1.19439e-142	NODE_573	gi|146324508|
	DASH complex subunit Duo1	AFUMN6448	Aspergillus fumigatus Af293	XP_001481622	256	255	0	0	NODE_825	gi|146323412|
	deacetylase complex subunit Sds3	AFUMN569	Aspergillus fumigatus Af293	XP_754307	507	506	0	0	NODE_1556	gi|70999171|
	decapping enzyme Dcp1	AFUMN5436	Aspergillus fumigatus Af293	XP_753851	320	319	0	0	NODE_629	gi|70998252|
	decapping enzyme Dcp2	AFUMN3538	Aspergillus fumigatus A1163	EDP51979	866	865	0	0	NODE_375	gi|159126863|
	defensin	AFUMN8180	Aspergillus fumigatus Af293	XP_748991	147	146	0	2.94249e-102	NODE_1733	gi|70987012|
	dehydrogenase	AFUMN6703	Aspergillus fumigatus Af293	XP_747377	361	360	0	0	NODE_92	gi|70983700|
	dehydrogenase FMN dependent	AFUMN2902	Aspergillus fumigatus Af293	XP_746976	375	374	0	0	NODE_312	gi|70982897|
	dehydrogenase FMN dependent	AFUMN3786	Aspergillus fumigatus Af293	XP_747805	404	403	0	0	NODE_432	gi|146324293|
	dehydrogenase FMN dependent	AFUMN4251	Aspergillus fumigatus Af293	XP_749802	405	404	0	0	NODE_491	gi|70989906|
	dehydrogenase FMN dependent	AFUMN7954	Aspergillus fumigatus Af293	XP_747402	198	390	193	1.45782e-116	NODE_496	gi|70983751|
	dehydrogenase short chain	AFUMN1738	Aspergillus fumigatus Af293	XP_751954	288	287	0	0	NODE_223	gi|70994214|
	dehydrogenase short chain	AFUMN2125	Aspergillus fumigatus Af293	XP_753136	254	253	0	0	NODE_243	gi|146322696|
	dehydrogenase short chain	AFUMN7112	Aspergillus fumigatus Af293	XP_753131	231	230	0	3.15817e-169	NODE_243	gi|146322694|
	dehydrogenase short chain	AFUMN2386	Aspergillus fumigatus Af293	XP_756123	271	270	0	0	NODE_262	gi|71002884|
	dehydrogenase short chain	AFUMN4259	Aspergillus fumigatus Af293	XP_747176	342	341	0	0	NODE_4963	gi|70983297|
	dehydrogenase short chain	AFUMN4285	Aspergillus fumigatus Af293	XP_753030	331	330	0	0	NODE_499	gi|70996550|
	dehydrogenase short chain	AFUMN7224	Aspergillus fumigatus Af293	XP_746440	229	325	97	3.37415e-162	NODE_51	gi|146323535|
	dehydrogenase short chain	AFUMN5133	Aspergillus fumigatus Af293	XP_746412	275	274	0	0	NODE_601	gi|70981766|
	dehydrogenase short chain	AFUMN5272	Aspergillus fumigatus Af293	XP_751353	258	257	0	0	NODE_620	gi|70993010|
	dehydrogenase short chain	AFUMN5569	Aspergillus fumigatus Af293	XP_748189	333	270	-62	0	NODE_643	gi|146323984|
	dehydrogenase short chain	AFUMN6930	Aspergillus fumigatus Af293	XP_750586	248	247	0	8.19121e-179	NODE_654	gi|146324383|
	dehydrogenase short chain	AFUMN7714	Aspergillus fumigatus Af293	XP_746353	283	253	-29	2.04822e-132	NODE_735	gi|70981648|
	dehydrogenase/reductase short chain	AFUMN300	Aspergillus fumigatus Af293	XP_750970	302	301	0	0	NODE_136	gi|70992243|
	dehydrogenase/reductase short chain	AFUMN7361	Aspergillus fumigatus A1163	EDP50752	212	211	0	1.69877e-153	NODE_137	gi|159125635|
	dehydrogenase/reductase short chain	AFUMN444	Aspergillus fumigatus Af293	XP_755096	362	361	0	0	NODE_140	gi|71000830|
	dehydrogenase/reductase short chain	AFUMN6976	Aspergillus fumigatus Af293	XP_748558	245	244	0	2.42437e-176	NODE_1733	gi|70986122|
	dehydrogenase/reductase short chain	AFUMN7207	Aspergillus fumigatus Af293	XP_747467	272	299	28	2.84268e-163	NODE_195	gi|146324789|
	dehydrogenase/reductase short chain	AFUMN1374	Aspergillus fumigatus Af293	XP_747664	284	283	0	0	NODE_202	gi|70984298|
	dehydrogenase/reductase short chain	AFUMN1687	Aspergillus fumigatus Af293	XP_751048	339	338	0	0	NODE_220	gi|70992399|
	dehydrogenase/reductase short chain	AFUMN1800	Aspergillus fumigatus Af293	XP_749056	359	358	0	0	NODE_229	gi|70987152|
	dehydrogenase/reductase short chain	AFUMN2113	Aspergillus fumigatus Af293	XP_751476	263	262	0	0	NODE_242	gi|70993258|
	dehydrogenase/reductase short chain	AFUMN2217	Aspergillus fumigatus A1163	EDP55964	441	456	16	0	NODE_253	gi|159130851|
	dehydrogenase/reductase short chain	AFUMN2242	Aspergillus fumigatus Af293	XP_747593	370	369	0	0	NODE_256	gi|70984148|
	dehydrogenase/reductase short chain	AFUMN2705	Aspergillus fumigatus Af293	XP_747739	292	291	0	0	NODE_294	gi|146324313|
	dehydrogenase/reductase short chain	AFUMN8299	Aspergillus fumigatus Af293	XP_748446	155	368	214	1.4245e-93	NODE_31	gi|146323149|
	dehydrogenase/reductase short chain	AFUMN3566	Aspergillus fumigatus Af293	XP_753404	273	301	29	0	NODE_375	gi|70997309|
	dehydrogenase/reductase short chain	AFUMN3801	Aspergillus fumigatus Af293	XP_747800	346	345	0	0	NODE_432	gi|70984587|
	dehydrogenase/reductase short chain	AFUMN3823	Aspergillus fumigatus A1163	EDP47681	277	276	0	0	NODE_432	gi|159122560|
	dehydrogenase/reductase short chain	AFUMN7493	Aspergillus fumigatus Af293	XP_746846	217	269	53	1.78788e-145	NODE_434	gi|70982636|
	dehydrogenase/reductase short chain	AFUMN4131	Aspergillus fumigatus Af293	XP_755994	365	364	0	0	NODE_4729	gi|71002626|
	dehydrogenase/reductase short chain	AFUMN4317	Aspergillus fumigatus Af293	XP_753015	314	313	0	0	NODE_499	gi|70996520|
	dehydrogenase/reductase short chain	AFUMN5147	Aspergillus fumigatus A1163	EDP53748	461	460	0	0	NODE_605	gi|159128634|
	dehydrogenase/reductase short chain	AFUMN8315	Aspergillus fumigatus Af293	XP_749900	165	188	24	2.06627e-92	NODE_6267	gi|70990102|
	dehydrogenase/reductase short chain	AFUMN5648	Aspergillus fumigatus Af293	XP_754760	320	322	3	0	NODE_660	gi|71000086|
	dehydrogenase/reductase short chain	AFUMN5715	Aspergillus fumigatus A1163	EDP52164	336	335	0	0	NODE_675	gi|159127048|
	dehydrogenase/reductase short chain	AFUMN5827	Aspergillus fumigatus Af293	XP_755140	373	372	0	0	NODE_691	gi|71000918|
	dehydrogenase/reductase short chain	AFUMN5911	Aspergillus fumigatus Af293	XP_747725	279	278	0	0	NODE_702	gi|70984437|
	dehydrogenase/reductase short chain	AFUMN5979	Aspergillus fumigatus Af293	XP_748530	682	681	0	0	NODE_712	gi|70986060|
	dehydrogenase/reductase short chain	AFUMN5994	Aspergillus fumigatus A1163	EDP53449	345	344	0	0	NODE_712	gi|159128334|
	dehydrogenase/reductase short chain	AFUMN8063	Aspergillus fumigatus A1163	EDP47380	160	158	-1	1.65666e-108	NODE_803	gi|159122258|
	delta 1 pyrroline 5 carboxylate dehydrogenase PrnC	AFUMN5940	Aspergillus fumigatus Af293	XP_750764	579	578	0	0	NODE_708	gi|70991831|
	deoxyhypusine hydroxylase	AFUMN4421	Neosartorya fumigata	Q4WHG5	336	335	0	0	NODE_50	gi|142981805|
	deoxyhypusine synthase	AFUMN6169	Aspergillus fumigatus Af293	XP_748168	383	382	0	0	NODE_758	gi|70985324|
	deoxyribodipyrimidine photo lyase Phr1	AFUMN5333	Aspergillus fumigatus Af293	XP_749910	387	586	200	0	NODE_6267	gi|70990122|
	deoxyribose phosphate aldolase	AFUMN4531	Aspergillus fumigatus Af293	XP_001481605	291	265	-25	0	NODE_514	gi|146323303|
	dephospho CoA kinase	AFUMN1483	Aspergillus fumigatus Af293	XP_748136	273	272	0	0	NODE_207	gi|70985260|
	developmental regulator FlbA	AFUMN3720	Aspergillus fumigatus Af293	XP_755451	713	712	0	0	NODE_396	gi|146322918|
	developmental regulatory protein WetA	AFUMN2105	Aspergillus fumigatus Af293	XP_751508	387	566	180	0	NODE_242	gi|70993322|
	DHHC zinc finger membrane protein	AFUMN2252	Aspergillus fumigatus A1163	EDP51616	444	443	0	0	NODE_257	gi|159126500|
	DHHC zinc finger membrane protein	AFUMN4072	Aspergillus fumigatus Af293	XP_755985	548	548	1	0	NODE_4729	gi|71002608|
	DHHC zinc finger membrane protein	AFUMN4499	Aspergillus fumigatus A1163	EDP53087	528	607	80	0	NODE_514	gi|159127972|
	Dhp1 interacting protein Din1	AFUMN2236	Aspergillus fumigatus Af293	XP_747571	366	365	0	0	NODE_256	gi|70984102|
	Diacylglycerol acyltransferase	AFUMN494	Aspergillus fumigatus Af293	XP_751417	410	855	446	0	NODE_144	gi|70993138|
	Diacylglycerol acyltransferase	AFUMN493	Aspergillus fumigatus A1163	EDP50789	397	855	459	0	NODE_144	gi|159125672|
	diacylglycerol O acyltransferase DgaT	AFUMN5840	Aspergillus fumigatus Af293	XP_755172	509	508	0	0	NODE_691	gi|71000982|
	diaminopropionate ammonia lyase	AFUMN6252	Aspergillus fumigatus A1163	EDP53699	754	753	0	0	NODE_77	gi|159128585|
	dienelactone hydrolase	AFUMN222	Aspergillus fumigatus Af293	XP_750459	268	267	0	0	NODE_126	gi|70991220|
	dienelactone hydrolase	AFUMN1740	Aspergillus fumigatus Af293	XP_751945	282	281	0	0	NODE_223	gi|146323765|
	dienelactone hydrolase	AFUMN4158	Aspergillus fumigatus Af293	XP_746560	493	492	0	0	NODE_477	gi|70982063|
	dienelactone hydrolase	AFUMN4781	Aspergillus fumigatus Af293	XP_751152	246	245	0	0	NODE_573	gi|70992607|
	dienelactone hydrolase	AFUMN5360	Aspergillus fumigatus Af293	XP_749940	249	248	0	0	NODE_6267	gi|70990182|
	dienelactone hydrolase	AFUMN7063	Aspergillus fumigatus Af293	XP_746344	234	233	0	5.71766e-172	NODE_735	gi|70981630|
	dienelactone hydrolase	AFUMN6192	Aspergillus fumigatus A1163	EDP54232	458	457	0	0	NODE_759	gi|159129118|
	dienelactone hydrolase	AFUMN6528	Aspergillus fumigatus A1163	EDP47788	252	317	66	0	NODE_852	gi|159122667|
	differentiation regulator Nrd1	AFUMN4436	Aspergillus fumigatus Af293	XP_749696	839	838	0	0	NODE_50	gi|70989693|
	dihydrodipicolinate synthetase	AFUMN423	Aspergillus fumigatus Af293	XP_747309	317	316	0	0	NODE_138	gi|70983564|
	dihydrodipicolinate synthetase	AFUMN2734	Aspergillus fumigatus Af293	XP_754430	336	335	0	0	NODE_295	gi|70999422|
	dihydrodipicolinate synthetase	AFUMN2901	Aspergillus fumigatus Af293	XP_746979	297	296	0	0	NODE_312	gi|70982903|
	dihydrodipicolinate synthetase	AFUMN4684	Aspergillus fumigatus A1163	EDP54958	764	462	-301	0	NODE_543	gi|159129844|
	dihydrodipicolinate synthetase	AFUMN6403	Aspergillus fumigatus Af293	XP_751956	324	323	0	0	NODE_800	gi|70994218|
	dihydrofolate reductase	AFUMN3469	Aspergillus fumigatus Af293	XP_755223	253	252	0	0	NODE_374	gi|71001084|
	dihydrofolate reductase	AFUMN4540	Aspergillus fumigatus A1163	EDP53072	289	288	0	0	NODE_514	gi|159127957|
	dihydrofolate synthetase Fol3	AFUMN858	Aspergillus fumigatus Af293	XP_752152	422	421	0	0	NODE_181	gi|70994750|
	dihydrogeodin oxidase/laccase	AFUMN2649	Aspergillus fumigatus A1163	EDP50834	610	609	0	0	NODE_286	gi|159125717|
	dihydrolipoamide acetyltransferase component of pyruvate dehydrogenase	AFUMN798	Aspergillus clavatus NRRL 1	XP_001273409	793	851	59	0	NODE_1733	gi|121711587|
	dihydrolipoamide dehydrogenase	AFUMN5382	Aspergillus fumigatus Af293	XP_749345	514	513	0	0	NODE_627	gi|70988990|
	dihydrolipoamide succinyltransferase	AFUMN5270	Aspergillus fumigatus A1163	EDP53193	325	445	121	0	NODE_6206	gi|159128078|
	dihydroneopterin aldolase	AFUMN6458	Aspergillus fumigatus Af293	XP_754611	352	351	0	0	NODE_825	gi|70999788|
	dihydroorotase homodimeric type	AFUMN2518	Aspergillus fumigatus Af293	XP_747120	335	334	0	0	NODE_273	gi|70983185|
	dihydroorotate reductase PyrE	AFUMN4207	Aspergillus fumigatus Af293	XP_755434	532	531	0	0	NODE_482	gi|71001506|
	dihydrouridine synthase	AFUMN4304	Aspergillus fumigatus Af293	XP_753020	542	541	0	0	NODE_499	gi|70996530|
	dihydroxy acetone synthase	AFUMN663	Aspergillus fumigatus A1163	EDP53359	715	714	0	0	NODE_166	gi|159128244|
	dihydroxy acid dehydratase	AFUMN3057	Aspergillus fumigatus Af293	XP_755966	655	654	0	0	NODE_322	gi|71002570|
	dihydroxy acid dehydratase	AFUMN6212	Aspergillus fumigatus Af293	XP_750480	608	606	-1	0	NODE_75	gi|70991262|
	dihydroxyacetone kinase DakA	AFUMN3565	Aspergillus fumigatus Af293	XP_753384	605	604	0	0	NODE_375	gi|70997266|
	dimeric dihydrodiol dehydrogenase	AFUMN6220	Aspergillus fumigatus Af293	XP_750498	387	386	0	0	NODE_75	gi|70991298|
	dimethyladenosine transferase	AFUMN88	Aspergillus fumigatus Af293	XP_749024	393	392	0	0	NODE_117	gi|70987085|
	dimethylallyl tryptophan synthase	AFUMN2512	Aspergillus fumigatus Af293	XP_747143	441	440	0	0	NODE_273	gi|146324647|
	dimethylallyl tryptophan synthase	AFUMN6115	Aspergillus fumigatus Af293	XP_747179	428	427	0	0	NODE_740	gi|70983303|
	dimethylallyl tryptophan synthase FgaPT2	AFUMN2375	Aspergillus fumigatus Af293	XP_756141	452	451	0	0	NODE_262	gi|146323104|
	dimethylallyl tryptophan synthase FtmPT1	AFUMN6120	Aspergillus fumigatus Af293	XP_747183	533	532	0	0	NODE_740	gi|70983311|
	dimethylallyl tryptophan synthase GliD1	AFUMN3258	Aspergillus fumigatus Af293	XP_746912	454	453	0	0	NODE_3461	gi|70982768|
	dimethylallyl tryptophan synthase SirD	AFUMN4955	Aspergillus fumigatus Af293	XP_754328	473	472	0	0	NODE_593	gi|146323462|
	dioxygenase	AFUMN549	Aspergillus fumigatus Af293	XP_747536	348	347	0	0	NODE_152	gi|70984022|
	dioxygenase	AFUMN838	Aspergillus fumigatus Af293	XP_754163	368	367	0	0	NODE_174	gi|70998883|
	dioxygenase	AFUMN3837	Aspergillus fumigatus A1163	EDP47674	374	376	3	0	NODE_432	gi|159122553|
	dioxygenase	AFUMN4694	Aspergillus fumigatus Af293	XP_755774	581	580	0	0	NODE_543	gi|71002186|
	dioxygenase	AFUMN7945	Aspergillus fumigatus A1163	EDP56949	356	397	42	1.1359e-117	NODE_674	gi|159131836|
	dipeptidyl peptidase	AFUMN512	Aspergillus fumigatus Af293	XP_752210	781	780	0	0	NODE_1510	gi|70994866|
	dipeptidyl peptidase Dpp4	AFUMN3185	Aspergillus fumigatus Af293	XP_751893	766	765	0	0	NODE_338	gi|70994092|
	dipeptidyl peptidase III	AFUMN233	Aspergillus fumigatus A1163	EDP51443	636	635	0	0	NODE_133	gi|159126327|
	diphosphomevalonate decarboxylase	AFUMN941	Aspergillus fumigatus Af293	XP_752113	405	404	0	0	NODE_183	gi|70994672|
	diphthamide biosynthesis protein	AFUMN1574	Aspergillus fumigatus Af293	XP_755576	446	445	0	0	NODE_2207	gi|71001790|
	diphthamide biosynthesis protein Dph2	AFUMN6142	Aspergillus fumigatus Af293	XP_750603	566	565	0	0	NODE_74	gi|70991509|
	diphthine synthase	AFUMN1916	Aspergillus fumigatus Af293	XP_752772	286	285	0	0	NODE_233	gi|70996034|
	disease resistance protein Aig2	AFUMN6750	Aspergillus fumigatus Af293	XP_748022	246	245	0	0	NODE_946	gi|70985032|
	disintegrin metalloprotease	AFUMN2306	Aspergillus fumigatus A1163	EDP50481	748	747	0	0	NODE_2616	gi|159125364|
	disrupter of telomere silencing protein Dot5	AFUMN7368	Aspergillus fumigatus Af293	XP_001481557	215	214	0	6.03123e-153	NODE_406	gi|146323683|
	disulfide isomerase	AFUMN3957	Aspergillus fumigatus Af293	XP_750281	479	478	0	0	NODE_440	gi|70990864|
	disulfide isomerase	AFUMN6030	Aspergillus fumigatus Af293	XP_755392	738	737	0	0	NODE_72	gi|146322904|
	disulfide isomerase TigA	AFUMN620	Aspergillus fumigatus Af293	XP_753425	369	368	0	0	NODE_157	gi|70997353|
	DMRL synthase	AFUMN7873	Aspergillus fumigatus Af293	XP_750526	178	177	0	1.05148e-122	NODE_18	gi|70991355|
	DNA 3 methyladenine glycosylase	AFUMN863	Aspergillus fumigatus Af293	XP_752146	383	382	0	0	NODE_181	gi|70994738|
	DNA 3' phosphatase Tpp1	AFUMN1288	Aspergillus fumigatus Af293	XP_750575	473	472	0	0	NODE_200	gi|70991453|
	DNA apurinic or apyrimidinic site lyase endon uclease	AFUMN3146	Aspergillus fumigatus Af293	XP_750701	562	561	0	0	NODE_333	gi|70991705|
	DNA binding protein HGH1	AFUMN4601	Aspergillus fumigatus Af293	XP_748743	304	303	0	0	NODE_520	gi|70986500|
	DNA binding protein SART 1	AFUMN2317	Aspergillus fumigatus Af293	XP_751784	1067	673	-393	0	NODE_2616	gi|70993874|
	DNA damage and replication checkpoint protein Rfx1	AFUMN3884	Aspergillus fumigatus Af293	XP_754020	856	855	0	0	NODE_433	gi|70998596|
	DNA damage inducible v SNARE binding protein Ddi1	AFUMN734	Aspergillus fumigatus Af293	XP_748905	406	405	0	0	NODE_1733	gi|70986835|
	DNA damage repair protein Mus42	AFUMN1038	Aspergillus fumigatus A1163	EDP49426	1155	1154	0	0	NODE_186	gi|159124308|
	DNA damage repair protein Rad9	AFUMN6761	Aspergillus fumigatus Af293	XP_747942	1339	1338	0	0	NODE_946	gi|70984872|
	DNA damage response protein Dap1	AFUMN8085	Aspergillus fumigatus Af293	XP_754570	156	155	0	1.97792e-107	NODE_825	gi|70999706|
	DNA damage response protein RcaA	AFUMN1548	Aspergillus fumigatus A1163	EDP48076	705	704	0	0	NODE_219	gi|159122956|
	DNA dependent RNA polymerase II largest subunit	AFUMN2577	Aspergillus fumigatus Af293	XP_752837	1751	1750	0	0	NODE_278	gi|70996164|
	DNA dependent RNA polymerase II RPB140	AFUMN1406	Aspergillus fumigatus Af293	XP_746740	1256	1255	0	0	NODE_204	gi|70982424|
	DNA directed DNA polymerase theta	AFUMN3976	Aspergillus fumigatus Af293	XP_750275	941	940	0	0	NODE_440	gi|70990852|
	DNA directed polymerase kappa	AFUMN1554	Aspergillus fumigatus Af293	XP_746805	615	614	0	0	NODE_219	gi|70982554|
	DNA directed RNA polymerase I 13.1 kDa polypeptide	AFUMN8432	Aspergillus fumigatus Af293	XP_749677	122	121	0	1.35128e-83	NODE_50	gi|70989655|
	DNA directed RNA polymerase I and III 14 KDA polypeptide	AFUMN7956	Aspergillus fumigatus Af293	XP_747617	162	161	0	1.6053e-116	NODE_302	gi|70984198|
	DNA directed RNA polymerase I and III subunit Rpc40	AFUMN3406	Aspergillus fumigatus A1163	EDP54876	375	414	40	0	NODE_363	gi|159129762|
	DNA directed RNA polymerase I II and III subunit Rpb6	AFUMN8005	Aspergillus fumigatus Af293	XP_750265	162	161	0	4.6888e-113	NODE_369	gi|70990832|
	DNA directed RNA polymerase I subunit beta Rpa2	AFUMN3114	Aspergillus fumigatus A1163	EDP49399	1236	1235	0	0	NODE_333	gi|159124281|
	DNA directed RNA polymerase I subunit Rpa190	AFUMN1935	Aspergillus fumigatus Af293	XP_752760	1681	1680	0	0	NODE_233	gi|70996010|
	DNA directed RNA polymerase II 15 kDa subunit	AFUMN8354	Aspergillus fumigatus Af293	XP_755187	129	128	0	4.28659e-90	NODE_691	gi|71001012|
	DNA directed RNA polymerase II subunit RPB11a	AFUMN7885	Aspergillus fumigatus Af293	XP_749122	168	167	0	2.35739e-121	NODE_229	gi|146324809|
	DNA directed rna polymerase III 25 kD polypeptide	AFUMN7712	Neosartorya fischeri NRRL 181	XP_001261982	194	201	8	1.86991e-132	NODE_205	gi|119484158|
	DNA directed RNA polymerase III beta subunit	AFUMN1019	Aspergillus fumigatus Af293	XP_749996	1201	1200	0	0	NODE_185	gi|70990294|
	DNA directed RNA polymerase III largest subunit	AFUMN4024	Aspergillus fumigatus Af293	XP_754189	1454	1453	0	0	NODE_442	gi|70998935|
	DNA directed RNA polymerase III RPC4	AFUMN3072	Aspergillus fumigatus A1163	EDP55123	608	608	1	0	NODE_322	gi|159130009|
	DNA directed RNA polymerase III subunit Rpc34	AFUMN1418	Aspergillus fumigatus Af293	XP_746747	353	352	0	0	NODE_204	gi|70982438|
	DNA directed RNA polymerase III subunit Rpc82	AFUMN3334	Neosartorya fischeri NRRL 181	XP_001266113	557	655	99	0	NODE_359	gi|119498711|
	DNA directed RNA polymerases i ii and iii 145 kDa polypeptide	AFUMN8186	Aspergillus fumigatus Af293	XP_753536	146	145	0	7.71607e-102	NODE_596	gi|70997587|
	DNA excision repair protein Rad16	AFUMN1769	Aspergillus fumigatus Af293	XP_749126	952	940	-11	0	NODE_228	gi|70987425|
	DNA excision repair protein Rad2	AFUMN1529	Aspergillus fumigatus Af293	XP_750642	1131	1130	0	0	NODE_20	gi|70991587|
	DNA excision repair protein Rad26L	AFUMN2818	Aspergillus fumigatus A1163	EDP54032	1009	1008	0	0	NODE_305	gi|159128918|
	DNA excision repair protein Rad5	AFUMN3548	Aspergillus fumigatus Af293	XP_753393	1302	1301	0	0	NODE_375	gi|70997286|
	DNA helicase	AFUMN6010	Aspergillus fumigatus A1163	EDP53773	731	730	0	0	NODE_71	gi|159128659|
	DNA helicase	AFUMN6094	Aspergillus fumigatus Af293	XP_755042	783	782	0	0	NODE_737	gi|71000721|
	DNA helicase DEAD/DEAH box	AFUMN799	Aspergillus fumigatus Af293	XP_748956	691	690	0	0	NODE_1733	gi|70986940|
	DNA helicase DEAD/DEAH box	AFUMN1310	Aspergillus fumigatus Af293	XP_753062	857	856	0	0	NODE_201	gi|70996614|
	DNA helicase DEAD/DEAH box	AFUMN1725	Aspergillus fumigatus Af293	XP_751923	797	796	0	0	NODE_223	gi|70994152|
	DNA helicase DEAD/DEAH box	AFUMN3060	Aspergillus fumigatus Af293	XP_755949	1350	1344	-5	0	NODE_322	gi|71002536|
	DNA helicase DEAD/DEAH box	AFUMN4500	Aspergillus fumigatus A1163	EDP53042	1796	1796	1	0	NODE_514	gi|159127927|
	DNA helicase DEAD/DEAH box	AFUMN6024	Aspergillus fumigatus A1163	EDP54601	1207	1206	0	0	NODE_72	gi|159129487|
	DNA helicase DEAD/DEAH box	AFUMN6412	Aspergillus fumigatus A1163	EDP47404	2044	2043	0	0	NODE_803	gi|159122282|
	DNA helicase DEAD/DEAH box Mer3	AFUMN4825	Aspergillus fumigatus A1163	EDP55473	306	1439	1134	0	NODE_573	gi|159130360|
	DNA helicase DEAD/DEAH box Mer3	AFUMN7812	Aspergillus flavus NRRL3357	XP_002374897	311	795	485	2.47449e-126	NODE_573	gi|238487318|
	DNA helicase DEAD/DEAH box Mer3	AFUMN7033	Aspergillus fumigatus Af293	XP_751185	251	1439	1189	1.48641e-173	NODE_573	gi|70992673|
	DNA ligase	AFUMN2688	Aspergillus fumigatus A1163	EDP51943	750	979	230	0	NODE_293	gi|159126827|
	DNA ligase Cdc9	AFUMN3524	Aspergillus fumigatus Af293	XP_755235	910	909	0	0	NODE_374	gi|71001108|
	DNA ligase I	AFUMN1099	Aspergillus fumigatus A1163	EDP52634	834	833	0	0	NODE_189	gi|159127519|
	DNA lyase Apn2	AFUMN4542	Aspergillus fumigatus Af293	XP_754988	649	648	0	0	NODE_514	gi|146323277|
	DNA methyltransferase 1 associated protein DMAP1	AFUMN900	Aspergillus fumigatus A1163	EDP50115	589	588	0	0	NODE_183	gi|159124998|
	DNA mismatch repair protein	AFUMN6702	Aspergillus fumigatus Af293	XP_747384	1050	882	-167	0	NODE_92	gi|70983714|
	DNA mismatch repair protein Mlh1	AFUMN2871	Aspergillus fumigatus Af293	XP_753480	709	709	1	0	NODE_30	gi|70997465|
	DNA mismatch repair protein Mlh3	AFUMN861	Aspergillus fumigatus Af293	XP_752177	917	916	0	0	NODE_181	gi|70994800|
	DNA mismatch repair protein Msh1	AFUMN408	Aspergillus fumigatus Af293	XP_747281	1019	1018	0	0	NODE_138	gi|70983508|
	DNA mismatch repair protein Msh2	AFUMN2769	Aspergillus fumigatus Af293	XP_754634	941	940	0	0	NODE_297	gi|70999834|
	DNA mismatch repair protein Msh3	AFUMN1809	Aspergillus fumigatus Af293	XP_749062	1124	1123	0	0	NODE_229	gi|70987164|
	DNA mismatch repair protein Msh4	AFUMN5305	Aspergillus fumigatus A1163	EDP55543	581	840	260	0	NODE_6267	gi|159130430|
	DNA mismatch repair protein Msh5	AFUMN6589	Aspergillus fumigatus Af293	XP_752482	658	830	173	0	NODE_865	gi|146322598|
	DNA mismatch repair protein Msh6	AFUMN962	Aspergillus fumigatus Af293	XP_751995	1214	1213	0	0	NODE_183	gi|70994396|
	DNA mismatch repair protein Pms1	AFUMN3935	Aspergillus fumigatus Af293	XP_755674	1039	1044	6	0	NODE_439	gi|71001986|
	DNA polymerase alpha catalytic subunit	AFUMN6027	Aspergillus fumigatus A1163	EDP54592	1434	1462	29	0	NODE_72	gi|159129478|
	DNA polymerase alpha/primase associated subunit	AFUMN1985	Aspergillus fumigatus A1163	EDP52039	618	617	0	0	NODE_234	gi|159126923|
	DNA polymerase delta catalytic subunit Cdc2	AFUMN4091	Aspergillus fumigatus Af293	XP_755997	1106	1105	0	0	NODE_4729	gi|71002632|
	DNA polymerase delta subunit 2	AFUMN903	Aspergillus fumigatus Af293	XP_752028	555	554	0	0	NODE_183	gi|70994498|
	DNA polymerase delta subunit 4	AFUMN7643	Aspergillus fumigatus Af293	XP_750944	194	193	0	8.57666e-137	NODE_136	gi|70992191|
	DNA polymerase epsilon catalytic subunit A/POL2	AFUMN4837	Aspergillus fumigatus Af293	XP_754663	2231	2230	0	0	NODE_574	gi|70999892|
	DNA polymerase epsilon subunit B	AFUMN6872	Aspergillus fumigatus A1163	EDP54271	763	762	0	0	NODE_98	gi|159129157|
	DNA polymerase gamma	AFUMN3556	Aspergillus fumigatus Af293	XP_753389	1136	1135	0	0	NODE_375	gi|70997278|
	DNA polymerase iota	AFUMN2309	Aspergillus fumigatus Af293	XP_751715	597	596	0	0	NODE_2616	gi|70993736|
	DNA polymerase POL4	AFUMN4662	Aspergillus fumigatus Af293	XP_752414	703	702	0	0	NODE_53	gi|70995309|
	DNA polymerase V	AFUMN3108	Aspergillus fumigatus Af293	XP_750707	967	981	15	0	NODE_333	gi|70991717|
	DNA polymerase zeta catalytic subunit	AFUMN4536	Aspergillus fumigatus Af293	XP_754928	1557	1656	100	0	NODE_514	gi|71000489|
	DNA primase large subunit	AFUMN167	Aspergillus fumigatus Af293	XP_750091	501	500	0	0	NODE_123	gi|146322404|
	DNA primase subunit Pri1	AFUMN5630	Aspergillus fumigatus Af293	XP_754716	523	522	0	0	NODE_660	gi|70999998|
	DNA repair	AFUMN4746	Aspergillus fumigatus A1163	EDP52158	318	317	0	0	NODE_560	gi|159127042|
	DNA repair and transcription factor Ada	AFUMN7131	Aspergillus fumigatus Af293	XP_753998	229	228	0	4.8711e-168	NODE_433	gi|70998552|
	DNA repair and transcription protein Xab2	AFUMN2703	Aspergillus fumigatus Af293	XP_753460	840	839	0	0	NODE_293	gi|70997425|
	DNA repair protein	AFUMN3279	Aspergillus fumigatus Af293	XP_750205	762	760	-1	0	NODE_355	gi|70990712|
	DNA repair protein	AFUMN6015	Aspergillus fumigatus A1163	EDP53776	433	432	0	0	NODE_71	gi|159128662|
	DNA repair protein Dds20/Mei5	AFUMN2557	Aspergillus fumigatus Af293	XP_001481730	287	286	0	0	NODE_278	gi|146322650|
	DNA repair protein Drt111	AFUMN859	Aspergillus fumigatus A1163	EDP50060	535	534	0	0	NODE_181	gi|159124943|
	DNA repair protein Mus81	AFUMN4977	Aspergillus fumigatus Af293	XP_754346	597	596	0	0	NODE_593	gi|70999249|
	DNA repair protein Nse1	AFUMN759	Aspergillus fumigatus Af293	XP_748562	337	336	0	0	NODE_1733	gi|70986130|
	DNA repair protein Pso2/Snm1	AFUMN24	Aspergillus fumigatus Af293	XP_755857	851	850	0	0	NODE_104	gi|71002352|
	DNA repair protein Rad1	AFUMN1889	Aspergillus fumigatus Af293	XP_751622	281	280	0	0	NODE_231	gi|146323855|
	DNA repair protein Rad1	AFUMN1904	Aspergillus fumigatus Af293	XP_751565	492	491	0	0	NODE_231	gi|70993436|
	DNA repair protein Rad1	AFUMN3825	Aspergillus fumigatus Af293	XP_747825	976	975	0	0	NODE_432	gi|70984637|
	DNA repair protein Rad14	AFUMN6171	Aspergillus fumigatus Af293	XP_748162	302	301	0	0	NODE_758	gi|70985312|
	DNA repair protein Rad18	AFUMN4043	Aspergillus fumigatus Af293	XP_755057	1083	1082	0	0	NODE_464	gi|71000751|
	DNA repair protein Rad26	AFUMN213	Aspergillus fumigatus A1163	EDP56035	749	748	0	0	NODE_126	gi|159130922|
	DNA repair protein Rad4	AFUMN6610	Aspergillus fumigatus A1163	EDP54137	917	916	0	0	NODE_870	gi|159129023|
	DNA repair protein Rad50	AFUMN1867	Aspergillus fumigatus Af293	XP_751564	1313	1312	0	0	NODE_231	gi|70993434|
	DNA repair protein Rad51	AFUMN835	Aspergillus fumigatus Af293	XP_754180	457	456	0	0	NODE_174	gi|146323508|
	DNA repair protein RAD51	AFUMN4677	Aspergillus fumigatus Af293	XP_752407	349	348	0	0	NODE_53	gi|70995295|
	DNA repair protein Rad52, RadC	AFUMN4401	Aspergillus fumigatus A1163	EDP50073	566	565	0	0	NODE_508	gi|159124956|
	DNA repair protein Rad57	AFUMN1012	Aspergillus fumigatus Af293	XP_752622	648	647	0	0	NODE_184	gi|70995734|
	DNA repair protein Rad7 protein	AFUMN1767	Aspergillus fumigatus Af293	XP_749125	643	642	0	0	NODE_228	gi|70987423|
	DNA repair protein rad9	AFUMN6028	Aspergillus fumigatus Af293	XP_755404	377	376	0	0	NODE_72	gi|71001446|
	DNA repair protein RadR	AFUMN4125	Aspergillus fumigatus Af293	XP_756007	419	418	0	0	NODE_4729	gi|71002652|
	DNA repair protein Rhp26/Rad26	AFUMN5256	Aspergillus fumigatus Af293	XP_746571	1215	1214	0	0	NODE_61	gi|70982085|
	DNA repair protein Rtt107	AFUMN1882	Aspergillus fumigatus Af293	XP_751600	857	856	0	0	NODE_231	gi|70993506|
	DNA repair protein Swi5/Sae3	AFUMN8524	Aspergillus fumigatus Af293	XP_754024	115	114	0	5.58575e-77	NODE_433	gi|70998604|
	DNA repair protein Tof1	AFUMN53	Aspergillus fumigatus Af293	XP_746624	1177	1176	0	0	NODE_1084	gi|146323657|
	DNA repair/transcription protein	AFUMN6668	Aspergillus fumigatus Af293	XP_747339	1064	1063	0	0	NODE_881	gi|70983624|
	DNA replication complex GINS protein Psf2	AFUMN6125	Aspergillus fumigatus Af293	XP_755442	272	271	0	0	NODE_748	gi|71001522|
	DNA replication factor C subunit Rfc1	AFUMN1619	Aspergillus fumigatus Af293	XP_755554	1084	1085	2	0	NODE_2207	gi|146322944|
	DNA replication factor C subunit Rfc2	AFUMN680	Aspergillus fumigatus Af293	XP_754784	395	394	0	0	NODE_1677	gi|71000134|
	DNA replication factor C subunit Rfc3	AFUMN6167	Aspergillus fumigatus Af293	XP_748155	397	396	0	0	NODE_758	gi|70985298|
	DNA replication factor C subunit Rfc4	AFUMN2247	Aspergillus fumigatus Af293	XP_747574	349	348	0	0	NODE_256	gi|70984108|
	DNA replication factor C subunit Rfc5	AFUMN1567	Aspergillus fumigatus Af293	XP_755557	295	294	0	0	NODE_2207	gi|71001752|
	DNA replication helicase Dna2	AFUMN1833	Aspergillus fumigatus Af293	XP_751610	1658	1657	0	0	NODE_231	gi|146323861|
	DNA replication initiation factor Cdc45	AFUMN2941	Aspergillus fumigatus Af293	XP_752900	861	860	0	0	NODE_317	gi|70996290|
	DNA replication licensing factor Mcm2	AFUMN4013	Aspergillus fumigatus Af293	XP_754223	897	896	0	0	NODE_442	gi|70999003|
	DNA replication licensing factor Mcm3	AFUMN178	Aspergillus fumigatus A1163	EDP55735	889	892	4	0	NODE_123	gi|159130622|
	DNA replication licensing factor Mcm4	AFUMN3486	Aspergillus fumigatus Af293	XP_755239	1024	1023	0	0	NODE_374	gi|71001116|
	DNA replication licensing factor Mcm5	AFUMN1475	Aspergillus fumigatus Af293	XP_748090	719	718	0	0	NODE_207	gi|70985168|
	DNA replication licensing factor Mcm6	AFUMN4993	Aspergillus fumigatus Af293	XP_753557	957	956	0	0	NODE_596	gi|146324155|
	DNA replication licensing factor Mcm7	AFUMN3693	Aspergillus fumigatus Af293	XP_755347	855	854	0	0	NODE_390	gi|71001332|
	DNA replication protein	AFUMN6490	Aspergillus fumigatus A1163	EDP52718	786	792	7	0	NODE_825	gi|159127603|
	DNA topoisomerase II	AFUMN5240	Aspergillus fumigatus Af293	XP_751245	1734	1660	-73	0	NODE_614	gi|70992793|
	DNA topoisomerase II	AFUMN5397	Aspergillus fumigatus Af293	XP_749401	630	629	0	0	NODE_627	gi|70989103|
	DnaJ	AFUMN196	Aspergillus fumigatus Af293	XP_750102	567	566	0	0	NODE_123	gi|70990506|
	DnaJ	AFUMN397	Aspergillus fumigatus Af293	XP_747267	271	270	0	0	NODE_138	gi|70983480|
	DnaJ	AFUMN1158	Aspergillus fumigatus Af293	XP_750352	589	588	0	0	NODE_192	gi|70991006|
	DnaJ	AFUMN1549	Aspergillus fumigatus Af293	XP_746809	481	480	0	0	NODE_219	gi|70982562|
	DnaJ	AFUMN1585	Aspergillus fumigatus Af293	XP_755654	324	323	0	0	NODE_2207	gi|71001946|
	DnaJ	AFUMN3606	Aspergillus fumigatus A1163	EDP56781	886	885	0	0	NODE_378	gi|159131668|
	DnaJ	AFUMN4396	Aspergillus fumigatus Af293	XP_752134	329	328	0	0	NODE_508	gi|70994714|
	DnaJ	AFUMN5734	Neosartorya fischeri NRRL 181	XP_001265078	691	688	-2	0	NODE_680	gi|119496609|
	DnaJ	AFUMN5848	Aspergillus fumigatus Af293	XP_755164	428	427	0	0	NODE_691	gi|71000966|
	DnaJ	AFUMN7576	Aspergillus fumigatus Af293	XP_751915	198	199	2	1.99671e-140	NODE_70	gi|70994136|
	DnaJ	AFUMN7000	Aspergillus fumigatus Af293	XP_750839	242	241	0	2.72258e-175	NODE_795	gi|70991981|
	DnaJ	AFUMN6758	Aspergillus fumigatus Af293	XP_748039	799	798	0	0	NODE_946	gi|70985066|
	DnaJ and TPR	AFUMN557	Aspergillus fumigatus Af293	XP_755061	523	522	0	0	NODE_1537	gi|71000759|
	DnaJ chaperone Caj1	AFUMN7337	Aspergillus fumigatus Af293	XP_750551	221	220	0	1.7842e-155	NODE_331	gi|70991405|
	DnaJ Mas5	AFUMN3056	Aspergillus fumigatus Af293	XP_755965	421	420	0	0	NODE_322	gi|146323060|
	DnaJ Psi	AFUMN4174	Aspergillus fumigatus Af293	XP_753900	377	376	0	0	NODE_47	gi|70998356|
	dolichol phosphate mannosyltransferase	AFUMN6488	Aspergillus fumigatus Af293	XP_754579	246	245	0	0	NODE_825	gi|70999724|
	dolichyl phosphate beta glucosyltransferase	AFUMN3461	Aspergillus fumigatus Af293	XP_753815	422	421	0	0	NODE_371	gi|70998174|
	double strand break repair protein rad21	AFUMN6184	Aspergillus fumigatus A1163	EDP54236	607	606	0	0	NODE_759	gi|159129122|
	DRAP deaminase	AFUMN7607	Aspergillus fumigatus Af293	XP_754865	194	193	0	7.53028e-139	NODE_198	gi|71000341|
	DRAP deaminase	AFUMN7304	Aspergillus fumigatus A1163	EDP54824	216	215	0	1.08136e-157	NODE_2207	gi|159129710|
	DRAP deaminase Rib2	AFUMN8734	Aspergillus fumigatus Af293	XP_755972	81	526	446	1.78128e-49	NODE_322	gi|71002582|
	DSB repair complex subunit Ku70	AFUMN5454	Aspergillus fumigatus Af293	XP_753862	692	691	0	0	NODE_629	gi|70998276|
	DSBA thioredoxin	AFUMN7204	Aspergillus fumigatus Af293	XP_748885	227	226	0	2.16306e-163	NODE_314	gi|146324870|
	DSBAoxidoreductase	AFUMN7223	Aspergillus fumigatus Af293	XP_001481734	224	223	0	3.15987e-162	NODE_499	gi|146322678|
	dsDNA binding protein PDCD5	AFUMN8438	Neosartorya fischeri NRRL 181	XP_001263811	135	134	0	2.79361e-83	NODE_514	gi|119493184|
	dsDNA dependent ATPase Rad54	AFUMN4817	Aspergillus fumigatus Af293	XP_751168	703	807	105	0	NODE_573	gi|146324514|
	dsDNA dependent ATPase Rad54b	AFUMN2942	Aspergillus fumigatus Af293	XP_752881	970	969	0	0	NODE_317	gi|70996252|
	dsRNA specific ribonuclease III	AFUMN8213	Aspergillus fumigatus Af293	XP_753950	143	142	0	1.69395e-100	NODE_142	gi|70998456|
	dual specificity phosphatase	AFUMN6502	Aspergillus fumigatus Af293	XP_752118	350	349	0	0	NODE_82	gi|146323721|
	dual specificity phosphatase catalytic	AFUMN201	Aspergillus fumigatus Af293	XP_750104	746	745	0	0	NODE_123	gi|70990510|
	dUTP diphosphatase Dut	AFUMN8750	Aspergillus fumigatus Af293	XP_749011	106	157	52	1.08082e-46	NODE_261	gi|70987058|
	dUTPase	AFUMN7828	Aspergillus fumigatus Af293	XP_754168	177	176	0	1.85643e-125	NODE_174	gi|70998893|
	dUTPase Dut putaive	AFUMN6912	Aspergillus fumigatus Af293	XP_750039	251	250	0	1.04671e-179	NODE_697	gi|70990380|
	dynactin	AFUMN3949	Aspergillus fumigatus Af293	XP_755678	1364	1378	15	0	NODE_439	gi|71001994|
	dynactin Arp1 p62 subunit RO2	AFUMN2836	Aspergillus fumigatus Af293	XP_754547	653	652	0	0	NODE_306	gi|70999660|
	dynamin GTPase	AFUMN31	Aspergillus fumigatus Af293	XP_754266	713	712	0	0	NODE_106	gi|70999089|
	dynamin GTPase	AFUMN1517	Aspergillus fumigatus Af293	XP_750654	815	814	0	0	NODE_20	gi|70991611|
	dynamin GTPase	AFUMN3047	Aspergillus fumigatus Af293	XP_751402	707	706	0	0	NODE_321	gi|70993108|
	dynamin GTPase	AFUMN5143	Aspergillus fumigatus A1163	EDP47114	628	697	70	0	NODE_601	gi|159121991|
	dynamin GTPase	AFUMN6384	Aspergillus fumigatus A1163	EDP49757	808	807	0	0	NODE_79	gi|159124639|
	dynamin GTPase Dnm1	AFUMN4911	Aspergillus fumigatus Af293	XP_746923	801	800	0	0	NODE_580	gi|70982791|
	dynein heavy chain	AFUMN2864	Aspergillus fumigatus A1163	EDP51916	4369	4368	0	0	NODE_30	gi|159126800|
	dynein intermediate chain	AFUMN1424	Aspergillus fumigatus A1163	EDP48860	713	712	0	0	NODE_205	gi|159123741|
	dynein light chain Tctex1	AFUMN8216	Aspergillus fumigatus Af293	XP_752322	144	143	0	2.0568e-100	NODE_53	gi|70995112|
	elastinolytic metalloproteinase Mep	AFUMN2444	Aspergillus fumigatus Af293	XP_747506	635	634	0	0	NODE_270	gi|70983961|
	electron transfer flavoprotein alpha subunit	AFUMN819	Aspergillus fumigatus Af293	XP_748962	361	360	0	0	NODE_1733	gi|70986952|
	electron transfer flavoprotein beta subunit	AFUMN4175	Aspergillus fumigatus Af293	XP_753904	261	260	0	0	NODE_47	gi|70998364|
	electron transfer flavoprotein ubiquinone oxidoreductase	AFUMN6450	Aspergillus fumigatus Af293	XP_754609	648	733	86	0	NODE_825	gi|70999784|
	endo 1,3 beta glucanase Engl1	AFUMN3325	Aspergillus fumigatus Af293	XP_750173	975	974	0	0	NODE_355	gi|70990648|
	endo 1,3,4 beta glucanase	AFUMN7923	Aspergillus fumigatus A1163	EDP50688	241	378	138	4.49936e-119	NODE_242	gi|159125571|
	endo 1,3,4 beta glucanase	AFUMN3971	Aspergillus fumigatus A1163	EDP55864	358	357	0	0	NODE_440	gi|159130751|
	endo 1,3,4 beta glucanase	AFUMN4759	Aspergillus fumigatus A1163	EDP52134	457	456	0	0	NODE_560	gi|159127018|
	endo 1,34 beta glucanase	AFUMN260	Aspergillus fumigatus Af293	XP_748630	286	285	0	0	NODE_134	gi|70986272|
	endo 1,34 beta glucanase	AFUMN1478	Aspergillus fumigatus Af293	XP_748114	392	391	0	0	NODE_207	gi|70985216|
	endo 1,34 beta glucanase	AFUMN4751	Aspergillus fumigatus Af293	XP_001481518	422	477	56	0	NODE_560	gi|146324215|
	endo 1,34 beta glucanase	AFUMN6443	Aspergillus fumigatus Af293	XP_751328	286	285	0	0	NODE_80	gi|70992959|
	endo 1,4 beta glucanase	AFUMN4852	Aspergillus fumigatus Af293	XP_746778	408	407	0	0	NODE_576	gi|70982500|
	endo 1,4 beta glucanase	AFUMN5034	Aspergillus fumigatus Af293	XP_748707	343	342	0	0	NODE_598	gi|70986426|
	endo 1,4 beta mannosidase	AFUMN2435	Aspergillus fumigatus Af293	XP_747501	467	466	0	0	NODE_270	gi|70983951|
	endo 1,4 beta xylanase	AFUMN1	Aspergillus fumigatus Af293	XP_751877	325	324	0	0	NODE_1005	gi|70994060|
	endo 1,4 beta xylanase	AFUMN7656	Aspergillus fumigatus Af293	XP_753778	189	188	0	9.77404e-136	NODE_235	gi|70998094|
	endo 1,4 beta xylanase	AFUMN4888	Aspergillus fumigatus Af293	XP_748367	314	313	0	0	NODE_579	gi|70985723|
	endo 1,4 beta xylanase	AFUMN5675	Aspergillus fumigatus Af293	XP_754103	360	359	0	0	NODE_667	gi|70998763|
	endo 1,4 beta xylanase XlnA	AFUMN7264	Aspergillus fumigatus Af293	XP_748354	229	228	0	1.22429e-159	NODE_135	gi|70985697|
	endo 1,4 beta xylanase XynG1	AFUMN7324	Aspergillus fumigatus Af293	XP_751100	222	221	0	3.9843e-156	NODE_546	gi|70992503|
	endo 1,5 alpha arabinase	AFUMN5669	Aspergillus fumigatus A1163	EDP52828	322	415	94	0	NODE_660	gi|159127713|
	endo 1,5 alpha L arabinase	AFUMN829	Aspergillus fumigatus Af293	XP_754164	322	321	0	0	NODE_174	gi|70998885|
	endo alpha 1,4 polygalactosaminidase	AFUMN5471	Aspergillus fumigatus Af293	XP_754825	318	318	1	0	NODE_62	gi|71000261|
	endo arabinanase	AFUMN3387	Aspergillus fumigatus A1163	EDP54917	429	428	0	0	NODE_363	gi|159129803|
	endo arabinanase	AFUMN8743	Neosartorya fischeri NRRL 181	XP_001260872	162	503	342	1.18488e-48	NODE_363	gi|119481687|
	endo arabinanase	AFUMN5705	Aspergillus fumigatus Af293	XP_753100	346	345	0	0	NODE_674	gi|70996690|
	endo arabinase	AFUMN6545	Aspergillus fumigatus Af293	XP_755807	325	324	0	0	NODE_85	gi|71002252|
	endo chitosanase	AFUMN7032	Aspergillus fumigatus Af293	XP_746329	239	238	0	1.32484e-173	NODE_735	gi|70981600|
	endo polygalacturonase	AFUMN2175	Aspergillus fumigatus Af293	XP_747009	365	364	0	0	NODE_246	gi|70982963|
	endo polygalacturonase	AFUMN5338	Aspergillus fumigatus Af293	XP_749882	489	488	0	0	NODE_6267	gi|70990066|
	endoglucanase	AFUMN7629	Aspergillus fumigatus Af293	XP_748895	196	234	39	2.00793e-137	NODE_1733	gi|70986814|
	endoglucanase	AFUMN939	Aspergillus fumigatus Af293	XP_752040	251	250	0	0	NODE_183	gi|70994524|
	endoglucanase	AFUMN998	Aspergillus fumigatus Af293	XP_752626	374	373	0	0	NODE_184	gi|70995742|
	endoglucanase	AFUMN1509	Aspergillus fumigatus A1163	EDP49318	307	306	0	0	NODE_20	gi|159124200|
	endoglucanase	AFUMN2095	Aspergillus fumigatus Af293	XP_747057	468	792	325	0	NODE_241	gi|70983059|
	endoglucanase	AFUMN7710	Aspergillus fumigatus A1163	EDP48515	239	237	-1	1.54605e-132	NODE_29	gi|159123395|
	endoglucanase	AFUMN2675	Aspergillus fumigatus Af293	XP_747897	461	460	0	0	NODE_291	gi|70984781|
	endoglucanase	AFUMN2900	Aspergillus fumigatus Af293	XP_746973	328	397	70	0	NODE_312	gi|70982891|
	endoglucanase	AFUMN3748	Aspergillus fumigatus Af293	XP_747482	348	349	2	0	NODE_410	gi|70983912|
	endoglucanase	AFUMN3778	Aspergillus fumigatus Af293	XP_751043	398	397	0	0	NODE_427	gi|70992389|
	endoglucanase	AFUMN4683	Aspergillus fumigatus Af293	XP_755782	507	506	0	0	NODE_543	gi|71002202|
	endoglucanase	AFUMN4697	Aspergillus fumigatus Af293	XP_755787	291	290	0	0	NODE_543	gi|71002212|
	endoglucanase	AFUMN7225	Aspergillus fumigatus Af293	XP_748715	220	219	0	5.77602e-162	NODE_598	gi|70986442|
	endoglucanase	AFUMN6180	Aspergillus fumigatus Af293	XP_748159	576	575	0	0	NODE_758	gi|70985306|
	endoglucanase	AFUMN6272	Aspergillus fumigatus Af293	XP_750843	331	330	0	0	NODE_795	gi|70991989|
	endoglucanase/cellulase	AFUMN3480	Aspergillus fumigatus Af293	XP_755286	478	477	0	0	NODE_374	gi|71001210|
	endoglucanase/cellulase	AFUMN6055	Aspergillus fumigatus A1163	EDP47167	383	364	-18	0	NODE_735	gi|159122044|
	endoglycoceramidase	AFUMN3351	Aspergillus fumigatus Af293	XP_748284	520	519	0	0	NODE_362	gi|70985556|
	endonuclease flap Rad27	AFUMN4558	Aspergillus fumigatus Af293	XP_755000	395	394	0	0	NODE_514	gi|71000637|
	endonuclease/exonuclease/phosphatase	AFUMN3403	Aspergillus fumigatus A1163	EDP54871	363	362	0	0	NODE_363	gi|159129757|
	endonuclease/exonuclease/phosphatase	AFUMN4128	Aspergillus fumigatus Af293	XP_756020	301	300	0	0	NODE_4729	gi|71002678|
	endonuclease/exonuclease/phosphatase	AFUMN5312	Aspergillus fumigatus Af293	XP_749904	440	439	0	0	NODE_6267	gi|70990110|
	endonuclease/exonuclease/phosphatase	AFUMN5671	Aspergillus fumigatus A1163	EDP52822	607	606	0	0	NODE_660	gi|159127707|
	endonuclease/exonuclease/phosphatase Sac1	AFUMN540	Aspergillus fumigatus Af293	XP_749140	1161	1160	0	0	NODE_151	gi|70987454|
	endoplasmic reticulum and nuclear membrane proteinc Npl4	AFUMN5903	Aspergillus fumigatus Af293	XP_750033	653	652	0	0	NODE_697	gi|70990368|
	endoplasmic reticulum calcium ATPase	AFUMN1286	Aspergillus fumigatus Af293	XP_750567	972	971	0	0	NODE_200	gi|70991437|
	endoplasmic reticulum DnaJ Erj5	AFUMN3102	Aspergillus fumigatus Af293	XP_750553	419	418	0	0	NODE_331	gi|70991409|
	endosomal cargo receptor Erp5	AFUMN7077	Aspergillus fumigatus Af293	XP_752087	232	231	0	7.9916e-171	NODE_183	gi|70994620|
	endosomal cargo receptor Erv14	AFUMN8306	Aspergillus fumigatus Af293	XP_750622	139	138	0	4.45778e-93	NODE_74	gi|70991547|
	endosomal cargo receptor Erv25	AFUMN105	Aspergillus fumigatus A1163	EDP50671	267	266	0	0	NODE_119	gi|159125554|
	endosomal cargo receptor P24	AFUMN7240	Aspergillus fumigatus Af293	XP_752512	219	218	0	4.00715e-161	NODE_86	gi|70995514|
	endosomal integral membrane protein P24a	AFUMN5066	Aspergillus fumigatus Af293	XP_751299	648	647	0	0	NODE_600	gi|70992901|
	endosomal peripheral membrane protein Mon2	AFUMN1883	Aspergillus fumigatus Af293	XP_751624	1688	1688	1	0	NODE_231	gi|70993554|
	endosomal sorting complex protein TSG101	AFUMN4005	Aspergillus fumigatus Af293	XP_754188	580	579	0	0	NODE_442	gi|70998933|
	endosomal SPRY	AFUMN2559	Aspergillus fumigatus Af293	XP_752860	508	507	0	0	NODE_278	gi|146322654|
	endosome associated ubiquitin isopeptidase AmsH	AFUMN5638	Aspergillus fumigatus Af293	XP_754743	533	532	0	0	NODE_660	gi|71000052|
	enolase/allergen Asp F 22	AFUMN1282	Aspergillus fumigatus Af293	XP_750570	439	438	0	0	NODE_200	gi|70991443|
	enoyl CoA hydratase	AFUMN6037	Aspergillus fumigatus Af293	XP_755398	291	290	0	0	NODE_72	gi|71001434|
	enoyl CoA hydratase/isomerase	AFUMN832	Aspergillus fumigatus Af293	XP_754174	286	285	0	0	NODE_174	gi|70998905|
	enoyl CoA hydratase/isomerase	AFUMN1144	Aspergillus fumigatus Af293	XP_748661	271	270	0	0	NODE_191	gi|70986334|
	enoyl CoA hydratase/isomerase	AFUMN1257	Aspergillus fumigatus A1163	EDP52984	281	379	99	0	NODE_198	gi|159127869|
	enoyl CoA hydratase/isomerase	AFUMN4206	Aspergillus fumigatus Af293	XP_755425	295	294	0	0	NODE_482	gi|71001488|
	enoyl CoA hydratase/isomerase	AFUMN4906	Aspergillus fumigatus Af293	XP_747085	268	267	0	0	NODE_57	gi|70983115|
	enoyl CoA hydratase/isomerase	AFUMN5290	Aspergillus fumigatus Af293	XP_749938	316	315	0	0	NODE_6267	gi|70990178|
	enoyl CoA hydratase/isomerase	AFUMN6551	Aspergillus fumigatus A1163	EDP54988	289	288	0	0	NODE_85	gi|159129874|
	epimerase/dehydratase	AFUMN192	Aspergillus fumigatus Af293	XP_750099	374	373	0	0	NODE_123	gi|146322406|
	epoxide hydrolase	AFUMN954	Aspergillus fumigatus A1163	EDP50118	418	417	0	0	NODE_183	gi|159125001|
	epoxide hydrolase	AFUMN4073	Aspergillus fumigatus Af293	XP_756027	285	284	0	0	NODE_4729	gi|71002692|
	epoxide hydrolase	AFUMN5182	Aspergillus fumigatus Af293	XP_752658	263	262	0	0	NODE_60	gi|146322632|
	epoxide hydrolase	AFUMN7452	Aspergillus fumigatus Af293	XP_754720	222	390	169	8.27394e-148	NODE_660	gi|146323372|
	epoxide hydrolase	AFUMN6081	Aspergillus fumigatus Af293	XP_753756	397	396	0	0	NODE_737	gi|70998048|
	epoxide hydrolase	AFUMN7434	Aspergillus fumigatus Af293	XP_746512	212	223	12	8.11301e-149	NODE_803	gi|70981967|
	epoxide hydrolase	AFUMN6543	Aspergillus fumigatus Af293	XP_755818	256	255	0	0	NODE_85	gi|71002274|
	ER associated proteolytic system protein Der1	AFUMN6888	Aspergillus fumigatus Af293	XP_747611	250	249	0	2.05012e-180	NODE_302	gi|70984186|
	ER glycosyl hydrolase Edem	AFUMN6856	Aspergillus fumigatus Af293	XP_746703	1081	1080	0	0	NODE_97	gi|70982350|
	ER Golgi SNARE complex subunit Sed5	AFUMN1261	Aspergillus fumigatus Af293	XP_754852	347	346	0	0	NODE_198	gi|71000315|
	ER membrane DUF1077	AFUMN7706	Aspergillus fumigatus Af293	XP_755368	189	188	0	1.07035e-132	NODE_320	gi|71001374|
	ER membrane protein Wsc4	AFUMN6100	Aspergillus fumigatus Af293	XP_753735	331	330	0	0	NODE_737	gi|70998006|
	ER to Golgi transport protein Sly41	AFUMN2656	Aspergillus fumigatus A1163	EDP51288	280	552	273	0	NODE_289	gi|159126172|
	ER to Golgi transport protein Yif1	AFUMN1364	Aspergillus fumigatus Af293	XP_747693	367	366	0	0	NODE_202	gi|70984358|
	ergosterol biosynthesis protein Erg28	AFUMN8270	Aspergillus fumigatus A1163	EDP54670	142	141	0	2.80594e-96	NODE_2207	gi|159129556|
	ergot alkaloid biosynthetic protein A	AFUMN2377	Aspergillus fumigatus Af293	XP_756134	250	290	41	0	NODE_262	gi|71002906|
	erythromycin esterase	AFUMN5735	Aspergillus fumigatus Af293	XP_750335	464	463	0	0	NODE_680	gi|70990972|
	esterase	AFUMN3161	Aspergillus fumigatus Af293	XP_753654	288	287	0	0	NODE_334	gi|70997844|
	esterase	AFUMN7509	Aspergillus fumigatus Af293	XP_747829	205	391	187	2.9923e-144	NODE_432	gi|70984645|
	esterase	AFUMN4079	Aspergillus fumigatus Af293	XP_756059	266	265	0	0	NODE_4729	gi|71002756|
	esterase	AFUMN4688	Aspergillus fumigatus Af293	XP_001481678	273	272	0	0	NODE_543	gi|146323014|
	esterase	AFUMN5871	Aspergillus fumigatus A1163	EDP55661	939	938	0	0	NODE_697	gi|159130548|
	esterase	AFUMN6687	Aspergillus fumigatus A1163	EDP47983	401	393	-7	0	NODE_90	gi|159122863|
	esterase/lipase	AFUMN1264	Aspergillus fumigatus A1163	EDP53010	293	292	0	0	NODE_198	gi|159127895|
	esterase/lipase/thioesterase	AFUMN7030	Aspergillus fumigatus	CAF32046	309	336	28	1.20272e-173	NODE_688	gi|42820733|
	ethanolamine kinase	AFUMN4924	Aspergillus fumigatus Af293	XP_752521	427	426	0	0	NODE_587	gi|70995532|
	ethanolamine utilization protein EutQ	AFUMN8471	Aspergillus fumigatus Af293	XP_747792	120	119	0	8.26653e-81	NODE_432	gi|70984571|
	eukaryotic translation elongation factor 1 subunit Eef1 beta	AFUMN7217	Aspergillus fumigatus Af293	XP_752484	228	227	0	1.84558e-162	NODE_865	gi|146322600|
	eukaryotic translation initation factor eIF1a	AFUMN8293	Aspergillus fumigatus Af293	XP_001481511	138	137	0	4.31849e-94	NODE_293	gi|146324175|
	eukaryotic translation initiation factor 3 gamma subunit	AFUMN6170	Aspergillus fumigatus Af293	XP_748157	573	572	0	0	NODE_758	gi|70985302|
	eukaryotic translation initiation factor 3 subunit 2i	AFUMN5656	Aspergillus fumigatus Af293	XP_754751	341	340	0	0	NODE_660	gi|71000068|
	eukaryotic translation initiation factor 3 subunit CLU1/TIF31	AFUMN3170	Aspergillus fumigatus Af293	XP_754539	1311	1310	0	0	NODE_336	gi|70999644|
	eukaryotic translation initiation factor 3 subunit EifCa	AFUMN3450	Aspergillus fumigatus Af293	XP_750269	1052	1051	0	0	NODE_369	gi|146322461|
	eukaryotic translation initiation factor 3 subunit EifCb	AFUMN5319	Aspergillus fumigatus Af293	XP_749953	741	740	0	0	NODE_6267	gi|70990208|
	eukaryotic translation initiation factor 3 subunit EifCc	AFUMN5258	Aspergillus fumigatus Af293	XP_746573	863	862	0	0	NODE_61	gi|70982089|
	eukaryotic translation initiation factor 3 subunit EifCd	AFUMN6547	Aspergillus fumigatus Af293	XP_755799	586	585	0	0	NODE_85	gi|71002236|
	eukaryotic translation initiation factor 3 subunit EifCe	AFUMN1092	Aspergillus fumigatus Af293	XP_754483	452	451	0	0	NODE_189	gi|70999528|
	eukaryotic translation initiation factor 3 subunit EifCf	AFUMN3751	Aspergillus fumigatus Af293	XP_752300	346	345	0	0	NODE_417	gi|70995068|
	eukaryotic translation initiation factor 3 subunit EifCg	AFUMN3667	Aspergillus fumigatus Af293	XP_755320	291	290	0	0	NODE_390	gi|71001278|
	eukaryotic translation initiation factor 3 subunit EifCh	AFUMN4611	Aspergillus fumigatus Af293	XP_752364	366	365	0	0	NODE_53	gi|70995199|
	eukaryotic translation initiation factor 3 subunit EifCj	AFUMN1285	Aspergillus fumigatus Af293	XP_750569	268	267	0	0	NODE_200	gi|70991441|
	eukaryotic translation initiation factor 3 subunit EifCk	AFUMN4831	Aspergillus fumigatus Af293	XP_754692	309	308	0	0	NODE_574	gi|70999950|
	eukaryotic translation initiation factor 3 subunit EifCl	AFUMN3025	Aspergillus fumigatus Af293	XP_755371	477	476	0	0	NODE_320	gi|71001380|
	eukaryotic translation initiation factor 4	AFUMN683	Aspergillus fumigatus Af293	XP_754798	407	406	0	0	NODE_1677	gi|71000162|
	eukaryotic translation initiation factor 5	AFUMN3526	Aspergillus fumigatus A1163	EDP54432	422	421	0	0	NODE_374	gi|159129318|
	eukaryotic translation initiation factor eIF 1A subunit	AFUMN7818	Aspergillus fumigatus Af293	XP_747826	178	177	0	5.21478e-126	NODE_432	gi|70984639|
	eukaryotic translation initiation factor eIF 2C4	AFUMN1081	Aspergillus fumigatus Af293	XP_754518	918	917	0	0	NODE_189	gi|70999602|
	eukaryotic translation initiation factor eIF 4A subunit	AFUMN1494	Aspergillus fumigatus Af293	XP_748101	420	505	86	0	NODE_207	gi|70985190|
	Eukaryotic translation initiation factor eIF 5A	AFUMN8267	Aspergillus fumigatus Af293	XP_750156	138	192	55	1.99097e-96	NODE_123	gi|70990614|
	eukaryotic translation initiation factor subunit eIF 4F	AFUMN3474	Aspergillus fumigatus Af293	XP_755283	1526	1525	0	0	NODE_374	gi|71001204|
	eukaryotic translation initiation factor subunit eIF2A	AFUMN4570	Aspergillus fumigatus Af293	XP_755009	687	684	-2	0	NODE_514	gi|71000655|
	eukaryotic translation initiation factor subunit eIF2B gamma	AFUMN4315	Aspergillus fumigatus Af293	XP_753033	587	586	0	0	NODE_499	gi|70996556|
	exo beta 1,3 glucanase	AFUMN1255	Aspergillus fumigatus A1163	EDP52988	810	809	0	0	NODE_198	gi|159127873|
	exo beta 1,3 glucanase	AFUMN4135	Aspergillus fumigatus A1163	EDP47369	780	779	0	0	NODE_477	gi|159122247|
	exo beta 1,3 glucanase	AFUMN4813	Aspergillus fumigatus Af293	XP_751203	804	804	1	0	NODE_573	gi|70992709|
	exo beta 1,3 glucanase	AFUMN5175	Aspergillus fumigatus Af293	XP_749179	982	1005	24	0	NODE_605	gi|70988641|
	exo beta 1,3 glucanase	AFUMN6046	Aspergillus fumigatus A1163	EDP47168	683	659	-23	0	NODE_735	gi|159122045|
	exo beta 1,3 glucanase	AFUMN6293	Aspergillus fumigatus Af293	XP_750812	834	833	0	0	NODE_795	gi|70991927|
	exo beta 1,3 glucanase Exg0	AFUMN2482	Aspergillus fumigatus Af293	XP_752815	948	947	0	0	NODE_273	gi|70996120|
	exo polygalacturonase	AFUMN2198	Aspergillus fumigatus Af293	XP_750363	268	416	149	0	NODE_253	gi|70991028|
	exo polygalacturonase	AFUMN3192	Aspergillus fumigatus Af293	XP_747488	410	409	0	0	NODE_341	gi|70983924|
	exo polygalacturonase	AFUMN3640	Aspergillus fumigatus A1163	EDP48947	473	472	0	0	NODE_389	gi|159123828|
	exo polygalacturonase	AFUMN5626	Aspergillus fumigatus Af293	XP_754747	441	440	0	0	NODE_660	gi|71000060|
	exo polygalacturonase	AFUMN2919	Aspergillus fumigatus A1163	EDP48480	497	495	-1	0	NODE_314	gi|159123360|
	exo polygalacturonase	AFUMN3802	Neosartorya fumigata	Q4WCZ8	433	432	0	0	NODE_432	gi|294958167|
	exocyst complex component Exo70	AFUMN1586	Aspergillus fumigatus Af293	XP_755527	629	628	0	0	NODE_2207	gi|71001692|
	exocyst complex component Exo84	AFUMN343	Aspergillus fumigatus Af293	XP_751020	684	683	0	0	NODE_136	gi|70992343|
	exocyst complex component Sec10	AFUMN3754	Aspergillus fumigatus Af293	XP_746928	850	849	0	0	NODE_418	gi|70982801|
	exocyst complex component Sec15	AFUMN6239	Aspergillus fumigatus Af293	XP_747548	746	745	0	0	NODE_76	gi|70984054|
	exocyst complex component Sec3	AFUMN3298	Aspergillus fumigatus Af293	XP_750184	1480	1479	0	0	NODE_355	gi|146322438|
	exocyst complex component Sec5	AFUMN5198	Aspergillus fumigatus Af293	XP_752649	1036	1035	0	0	NODE_60	gi|70995788|
	exocyst complex component Sec6	AFUMN2336	Aspergillus fumigatus Af293	XP_751777	759	758	0	0	NODE_2616	gi|70993860|
	exocyst complex component Sec8	AFUMN5465	Aspergillus fumigatus Af293	XP_753832	1166	1165	0	0	NODE_629	gi|70998212|
	exoinulinase InuD	AFUMN3362	Aspergillus fumigatus A1163	EDP50892	704	703	0	0	NODE_362	gi|159125776|
	exonuclease	AFUMN4438	Aspergillus fumigatus Af293	XP_749685	311	310	0	0	NODE_50	gi|70989671|
	exonuclease	AFUMN5652	Aspergillus fumigatus A1163	EDP52837	724	658	-65	0	NODE_660	gi|159127722|
	exonuclease	AFUMN6562	Aspergillus fumigatus Af293	XP_755828	751	750	0	0	NODE_85	gi|71002294|
	exonuclease Kem1	AFUMN6795	Aspergillus fumigatus Af293	XP_748031	1419	1418	0	0	NODE_946	gi|70985050|
	exopolyphosphatase	AFUMN6767	Aspergillus fumigatus Af293	XP_748002	485	490	6	0	NODE_946	gi|70984992|
	exoribonculease Dhp1	AFUMN5810	Aspergillus fumigatus Af293	XP_752743	1059	1058	0	0	NODE_688	gi|70995976|
	exosome associated	AFUMN7053	Aspergillus fumigatus Af293	XP_754968	249	248	0	1.10373e-172	NODE_514	gi|71000569|
	exosome complex endonuclease 1/ribosomal RNA processing protein	AFUMN2830	Neosartorya fischeri NRRL 181	XP_001260008	270	269	0	0	NODE_305	gi|119479959|
	exosome complex endonuclease 2/ribosomal RNA processing protein	AFUMN3502	Aspergillus fumigatus Af293	XP_755220	293	292	0	0	NODE_374	gi|71001078|
	exosome complex exonuclease exoribonuclease Rrp44	AFUMN1834	Aspergillus fumigatus Af293	XP_751606	1035	1034	0	0	NODE_231	gi|70993518|
	exosome complex exonuclease Rrp4	AFUMN3923	Aspergillus fumigatus Af293	XP_755018	391	390	0	0	NODE_435	gi|71000673|
	exosome complex exonuclease Rrp6	AFUMN2783	Aspergillus fumigatus A1163	EDP52760	765	764	0	0	NODE_297	gi|159127645|
	exosome complex subunit Csl4	AFUMN6931	Aspergillus fumigatus Af293	XP_753301	250	249	0	9.44141e-179	NODE_234	gi|70997093|
	exosome complex subunit Rrp46	AFUMN6899	Aspergillus fumigatus Af293	XP_749269	250	249	0	6.39756e-180	NODE_279	gi|146322747|
	export control protein CHS7	AFUMN217	Aspergillus fumigatus Af293	XP_750458	299	298	0	0	NODE_126	gi|70991218|
	exportin KapK	AFUMN6850	Aspergillus fumigatus Af293	XP_752246	733	1101	369	0	NODE_96	gi|70994940|
	extracellular signaling protein FacC	AFUMN3370	Aspergillus fumigatus Af293	XP_748285	311	310	0	0	NODE_362	gi|70985558|
	extracellular signaling protein FacC	AFUMN4227	Aspergillus fumigatus Af293	XP_754134	316	315	0	0	NODE_485	gi|70998825|
	extracelular cellulose binding protein Cip2	AFUMN5072	Aspergillus fumigatus Af293	XP_751313	391	390	0	0	NODE_600	gi|70992929|
	extracelular proline glycine rich protein	AFUMN6680	Aspergillus fumigatus A1163	EDP47982	326	325	0	0	NODE_90	gi|159122862|
	extracelular serine carboxypeptidase	AFUMN4062	Aspergillus fumigatus Af293	XP_756068	573	572	0	0	NODE_4729	gi|71002774|
	extragenic suppressor of the bimD6 mutation	AFUMN3409	Aspergillus fumigatus Af293	XP_755742	528	565	38	0	NODE_363	gi|71002122|
	F actin capping protein beta subunit	AFUMN5884	Aspergillus fumigatus Af293	XP_750056	323	322	0	0	NODE_697	gi|70990414|
	FAD synthetase	AFUMN301	Aspergillus fumigatus A1163	EDP49677	501	323	-177	0	NODE_136	gi|159124559|
	farnesyl diphosphate farnesyltransferase	AFUMN1545	Aspergillus fumigatus Af293	XP_746810	472	471	0	0	NODE_219	gi|70982564|
	farnesyl pyrophosphate synthetase	AFUMN1454	Aspergillus fumigatus Af293	XP_748097	348	347	0	0	NODE_207	gi|70985182|
	fasciclin	AFUMN1915	Aspergillus fumigatus A1163	EDP56667	500	499	0	0	NODE_233	gi|159131554|
	fatty acid activator Faa4	AFUMN3666	Aspergillus fumigatus Af293	XP_755324	698	697	0	0	NODE_390	gi|71001286|
	fatty acid desaturase	AFUMN2510	Aspergillus fumigatus Af293	XP_747146	411	560	150	0	NODE_273	gi|70983237|
	fatty acid desaturase	AFUMN5411	Aspergillus fumigatus Af293	XP_749348	566	565	0	0	NODE_627	gi|70988997|
	fatty acid elongase Gig30	AFUMN1339	Aspergillus fumigatus A1163	EDP56887	549	548	0	0	NODE_201	gi|159131774|
	fatty acid elongase Gns1	AFUMN6736	Aspergillus fumigatus Af293	XP_748066	345	344	0	0	NODE_946	gi|70985120|
	fatty acid hydroxylase	AFUMN3593	Aspergillus fumigatus Af293	XP_752948	515	513	-1	0	NODE_378	gi|70996386|
	fatty acid oxygenase	AFUMN4599	Aspergillus fumigatus A1163	EDP47075	1137	1136	0	0	NODE_51	gi|159121952|
	fatty acid oxygenase PpoC	AFUMN4473	Aspergillus fumigatus A1163	EDP52540	1113	1121	9	0	NODE_513	gi|159127425|
	fatty acid synthase alpha subunit FasA	AFUMN5046	Aspergillus fumigatus Af293	XP_748738	1858	1857	0	0	NODE_598	gi|70986490|
	fatty acid synthase beta subunit	AFUMN5041	Aspergillus fumigatus Af293	XP_748739	2093	2092	0	0	NODE_598	gi|70986492|
	fatty acyl coenzyme A oxidase Pox1	AFUMN728	Aspergillus fumigatus A1163	EDP48451	445	692	248	0	NODE_1733	gi|159123331|
	ferric chelate reductase	AFUMN3172	Aspergillus fumigatus A1163	EDP52665	598	597	0	0	NODE_336	gi|159127550|
	ferric chelate reductase	AFUMN5257	Aspergillus fumigatus Af293	XP_746581	606	605	0	0	NODE_61	gi|146323641|
	ferric chelate reductase	AFUMN5220	Aspergillus fumigatus A1163	EDP55408	653	652	0	0	NODE_614	gi|159130295|
	ferrooxidoreductase Fet3	AFUMN6812	Aspergillus fumigatus Af293	XP_747965	593	592	0	0	NODE_946	gi|146324020|
	ferulic acid esterase FaeA	AFUMN7054	Aspergillus fumigatus Af293	XP_746694	235	234	0	1.20876e-172	NODE_139	gi|70982332|
	feruloyl esterase	AFUMN5533	Aspergillus fumigatus Af293	XP_748245	506	505	0	0	NODE_643	gi|70985478|
	feruloyl esterase B 1	AFUMN1051	Aspergillus fumigatus A1163	B0YDW9	529	528	0	0	NODE_187	gi|298351666|
	feruloyl esterase B 2	AFUMN5617	Aspergillus fumigatus A1163	B0Y7U1	527	526	0	0	NODE_658	gi|298351669|
	fibrillarin	AFUMN1920	Aspergillus fumigatus Af293	XP_752792	313	312	0	0	NODE_233	gi|70996074|
	fibronectin type III	AFUMN287	Neosartorya fischeri NRRL 181	XP_001263025	828	990	163	0	NODE_136	gi|119490417|
	fibronectin type III	AFUMN2568	Aspergillus fumigatus Af293	XP_752831	1069	1068	0	0	NODE_278	gi|70996152|
	filament forming protein Tpr/p270	AFUMN4795	Aspergillus fumigatus Af293	XP_751189	2010	2009	0	0	NODE_573	gi|146324518|
	filamentation protein Rhf1	AFUMN465	Aspergillus fumigatus A1163	EDP51404	1157	1156	0	0	NODE_142	gi|159126288|
	flavodoxin and radical SAM	AFUMN2141	Aspergillus fumigatus Af293	XP_751034	769	768	0	0	NODE_244	gi|70992371|
	flavohaemoglobin	AFUMN4161	Aspergillus fumigatus	CAE17673	414	413	0	0	NODE_477	gi|50788082|
	flavohemoprotein	AFUMN1185	Aspergillus fumigatus A1163	EDP48702	434	433	0	0	NODE_195	gi|159123583|
	flavoprotein	AFUMN6989	Aspergillus fumigatus Af293	XP_752228	244	243	0	8.07948e-176	NODE_406	gi|146323689|
	flocculation suppression protein	AFUMN81	Aspergillus fumigatus Af293	XP_001481550	584	583	0	0	NODE_1084	gi|146323663|
	flotillin	AFUMN5836	Aspergillus fumigatus Af293	XP_755153	456	455	0	0	NODE_691	gi|71000944|
	folic acid synthesis protein	AFUMN3678	Aspergillus fumigatus A1163	EDP54511	463	462	0	0	NODE_390	gi|159129397|
	folylpolyglutamate synthetase	AFUMN1422	Aspergillus fumigatus Af293	XP_747223	319	318	0	0	NODE_205	gi|70983392|
	formaldehyde dehydrogenase	AFUMN5311	Aspergillus fumigatus Af293	XP_749917	339	466	128	0	NODE_6267	gi|70990136|
	formaldehyde dehydrogenase	AFUMN6007	Aspergillus fumigatus Af293	XP_749240	380	379	0	0	NODE_71	gi|70988771|
	formamidase FmdS	AFUMN5369	Aspergillus fumigatus Af293	XP_749337	412	411	0	0	NODE_627	gi|70988974|
	formamidopyrimidine DNA glycosylase	AFUMN4717	Aspergillus fumigatus Af293	XP_751637	368	367	0	0	NODE_54	gi|70993580|
	formin binding protein	AFUMN4716	Aspergillus fumigatus Af293	XP_751644	292	291	0	0	NODE_54	gi|70993594|
	formin binding protein FNB3	AFUMN4661	Aspergillus fumigatus Af293	XP_752398	791	790	0	0	NODE_53	gi|70995275|
	formyltetrahydrofolate deformylase	AFUMN3777	Aspergillus fumigatus Af293	XP_751045	293	292	0	0	NODE_427	gi|70992393|
	fructosamine 3 kinase	AFUMN223	Aspergillus fumigatus A1163	EDP56039	322	352	31	0	NODE_126	gi|159130926|
	fructose 1,6 bisphosphatase Fbp1	AFUMN2265	Aspergillus fumigatus Af293	XP_751698	354	353	0	0	NODE_2616	gi|70993702|
	fructose 2,6 bisphosphatase	AFUMN746	Aspergillus fumigatus Af293	XP_748930	454	453	0	0	NODE_1733	gi|70986887|
[truncated: 6,904 more rows]

## Sheet: S2.2 CF-fumigatus
	Table S2.2. All 5.818 AFUMN gene models with known function homologous to A. fumigatus
	name		closest relative	accession	GM/TH aa length diff			Evalue	contig
	protein	gene			GM	TH	DIFF
	1 acyl glycerol 3 phosphate acyltransferase AtaAp	AFUMN5847	Aspergillus fumigatus Af293	XP_755194	293	292	0	0	NODE_691	gi|71001026|
	1 aminocyclopropane 1 carboxylate deaminase	AFUMN8802	Aspergillus fumigatus A1163	EDP53767	61	350	290	2.66708e-34	NODE_71	gi|159128653|
	1 aminocyclopropane 1 carboxylate deaminase	AFUMN6825	Aspergillus fumigatus A1163	EDP51190	398	399	2	0	NODE_946	gi|159126074|
	1 phosphatidylinositol 3 phosphate 5 kinase Fab1	AFUMN1526	Aspergillus fumigatus Af293	XP_750637	2476	2475	0	0	NODE_20	gi|70991577|
	1 phosphatidylinositol 4,5 bisphosphate phosphodiesterase Plc1	AFUMN5816	Aspergillus fumigatus Af293	XP_752695	1447	1145	-301	0	NODE_688	gi|70995880|
	1,3 beta glucan biosynthesis	AFUMN2540	Aspergillus fumigatus Af293	XP_754055	516	515	0	0	NODE_275	gi|70998666|
	1,3 beta glucan synthase catalytic subunit FksP	AFUMN6357	Aspergillus fumigatus A1163	EDP49808	1905	1904	0	0	NODE_797	gi|159124690|
	1,3 beta glucanosyltransferase	AFUMN2172	Aspergillus fumigatus Af293	XP_746993	538	537	0	0	NODE_246	gi|70982931|
	1,3 beta glucanosyltransferase	AFUMN3713	Aspergillus fumigatus A1163	EDP52434	461	460	0	0	NODE_395	gi|159127319|
	1,3 beta glucanosyltransferase	AFUMN4587	Aspergillus fumigatus Af293	XP_749664	533	548	16	0	NODE_519	gi|70989629|
	1,3 beta glucanosyltransferase	AFUMN6370	Aspergillus fumigatus A1163	EDP49809	542	541	0	0	NODE_797	gi|159124691|
	1,3 beta glucanosyltransferase Bgt1	AFUMN6600	Aspergillus fumigatus Af293	XP_752511	306	305	0	0	NODE_86	gi|70995512|
	1,3 beta glucanosyltransferase Gel1	AFUMN6011	Aspergillus fumigatus A1163	B0XT72	453	452	0	0	NODE_71	gi|193806026|
	1,3 beta glucanosyltransferase Gel2	AFUMN313	Aspergillus fumigatus Af293	XP_751022	476	475	0	0	NODE_136	gi|70992347|
	1,3 beta glucanosyltransferase Gel3	AFUMN1584	Aspergillus fumigatus A1163	B0XT09	544	547	4	0	NODE_2207	gi|229890270|
	1,4 alpha glucan branching enzyme	AFUMN5009	Aspergillus fumigatus A1163	EDP51795	748	747	0	0	NODE_596	gi|159126679|
	1,4 beta D glucan cellobiohydrolyase	AFUMN3779	Aspergillus fumigatus Af293	XP_751044	533	532	0	0	NODE_427	gi|70992391|
	12 oxophytodienoate reductase	AFUMN5719	Aspergillus fumigatus Af293	XP_753224	410	409	0	0	NODE_675	gi|70996939|
	14 alpha sterol demethylase Cyp51B	AFUMN536	Aspergillus fumigatus Af293	XP_749134	525	524	0	0	NODE_151	gi|70987441|
	15 hydroxyprostaglandin dehydrogenase NAD+	AFUMN8269	Aspergillus fumigatus Af293	XP_754671	202	227	26	2.64078e-96	NODE_574	gi|70999908|
	2 amino 3 carboxymuconate 6 semialdehyde decarboxylase	AFUMN2981	Aspergillus fumigatus Af293	XP_756079	398	398	1	0	NODE_318	gi|71002796|
	2 amino 3 carboxymuconate 6 semialdehyde decarboxylase	AFUMN3564	Aspergillus fumigatus Af293	XP_753406	427	426	0	0	NODE_375	gi|70997313|
	2 dehydropantoate 2 reductase	AFUMN368	Aspergillus fumigatus A1163	EDP50747	330	329	0	0	NODE_137	gi|159125630|
	2 dehydropantoate 2 reductase	AFUMN3607	Aspergillus fumigatus A1163	EDP52401	391	414	24	0	NODE_379	gi|159127286|
	2 dehydropantoate 2 reductase	AFUMN3805	Aspergillus fumigatus A1163	EDP47718	711	759	49	0	NODE_432	gi|159122597|
	2 dehydropantoate 2 reductase	AFUMN4546	Aspergillus fumigatus Af293	XP_754967	415	414	0	0	NODE_514	gi|71000567|
	2 dehydropantoate 2 reductase	AFUMN5597	Aspergillus fumigatus A1163	EDP53585	336	335	0	0	NODE_656	gi|159128470|
	2 deoxy D gluconate 3 dehydrogenase	AFUMN2524	Aspergillus fumigatus Af293	XP_752805	266	265	0	0	NODE_273	gi|70996100|
	2 hydroxychromene 2 carboxylate isomerase	AFUMN7287	Aspergillus fumigatus A1163	EDP50166	221	220	0	1.6614e-158	NODE_183	gi|159125049|
	2 hydroxyphytanoyl CoA lyase	AFUMN6657	Aspergillus fumigatus Af293	XP_747326	656	655	0	0	NODE_881	gi|70983598|
	2 isopropylmalate synthase	AFUMN2944	Aspergillus fumigatus Af293	XP_752869	641	643	3	0	NODE_317	gi|70996228|
	2 ketogluconate transporter	AFUMN6421	Aspergillus fumigatus Af293	XP_746473	625	624	0	0	NODE_803	gi|70981889|
	2 methylcitrate dehydratase	AFUMN1347	Aspergillus fumigatus Af293	XP_747704	559	558	0	0	NODE_202	gi|70984382|
	2 oxo acid dehydrogenases acyltransferase	AFUMN1891	Aspergillus fumigatus Af293	XP_751630	461	460	0	0	NODE_231	gi|70993566|
	2 oxoisovalerate dehydrogenase complex alpha subunit	AFUMN8021	Aspergillus fumigatus Af293	XP_750772	210	446	237	1.00209e-111	NODE_442	gi|70991847|
	2,3 diketo 5 methylthio 1 phosphopentane phosphatase	AFUMN5049	Aspergillus fumigatus Af293	XP_748714	295	294	0	0	NODE_598	gi|70986440|
	2,4 dihydroxyhept 2 ene 1,7 dioic acid aldolase	AFUMN6597	Aspergillus fumigatus Af293	XP_752518	282	281	0	0	NODE_86	gi|70995526|
	20S cyclosome subunit APC1/BimE	AFUMN4512	Aspergillus fumigatus Af293	XP_755011	1907	2080	174	0	NODE_514	gi|71000659|
	20S cyclosome subunit APC8	AFUMN1486	Aspergillus fumigatus Af293	XP_748098	690	689	0	0	NODE_207	gi|70985184|
	20S cyclosome subunit BimA/Nuc2/Cdc27	AFUMN5868	Aspergillus fumigatus Af293	XP_755196	810	809	0	0	NODE_691	gi|71001030|
	20S cyclosome subunit Cut9/Cdc16	AFUMN6805	Aspergillus fumigatus Af293	XP_748083	622	621	0	0	NODE_946	gi|70985154|
	20S proteasome maturation Ump1	AFUMN7946	Neosartorya fischeri NRRL 181	XP_001259616	168	204	37	1.30907e-117	NODE_596	gi|119479175|
	26 proteasome complex subunit Sem1	AFUMN8763	Aspergillus fumigatus Af293	XP_001481720	117	83	-33	3.73392e-43	NODE_53	gi|146322560|
	26S proteasome associated ubiquitin C terminal hydrolase	AFUMN4319	Aspergillus fumigatus Af293	XP_752958	317	316	0	0	NODE_499	gi|70996406|
	26S proteasome non ATPase regulatory subunit 9	AFUMN4815	Neosartorya fischeri NRRL 181	XP_001258469	411	218	-192	5.45824e-146	NODE_573	gi|119473015|
	26S proteasome regulatory particle subunit Rpn8	AFUMN6224	Aspergillus fumigatus Af293	XP_750500	351	350	0	0	NODE_75	gi|70991302|
	26S proteasome regulatory subunit Mts4	AFUMN2846	Aspergillus fumigatus Af293	XP_753478	906	905	0	0	NODE_30	gi|70997461|
	26S proteasome regulatory subunit Rpn2	AFUMN8679	Aspergillus fumigatus A1163	EDP50226	103	1139	1037	7.23027e-61	NODE_626	gi|159125109|
	26S proteasome regulatory subunit Rpn2	AFUMN6402	Aspergillus fumigatus A1163	EDP50226	971	1139	169	0	NODE_800	gi|159125109|
	26S proteasome regulatory subunit S5A	AFUMN25	Aspergillus fumigatus Af293	XP_755840	281	280	0	0	NODE_104	gi|71002318|
	2Fe 2S iron sulfur cluster binding	AFUMN7424	Aspergillus fumigatus Af293	XP_747954	202	201	0	4.19443e-149	NODE_946	gi|70984896|
	3 beta hydroxysteroid dehydrogenase/isomerase	AFUMN645	Aspergillus fumigatus A1163	EDP55981	488	487	0	0	NODE_163	gi|159130868|
	3 beta hydroxysteroid dehydrogenase/isomerase	AFUMN2390	Aspergillus fumigatus Af293	XP_756121	335	334	0	0	NODE_262	gi|71002880|
	3 dehydroquinate dehydratase QutE	AFUMN8147	Aspergillus fumigatus Af293	XP_752527	151	150	0	4.7362e-104	NODE_587	gi|70995544|
	3 dehydroshikimate dehydratase	AFUMN5943	Aspergillus fumigatus A1163	EDP49443	354	353	0	0	NODE_708	gi|159124325|
	3 demethylubiquinone 9 3 methyltransferase	AFUMN2276	Aspergillus fumigatus Af293	XP_751789	344	345	2	0	NODE_2616	gi|70993884|
	3 hydroxyacyl CoA dehydrogenase	AFUMN268	Aspergillus fumigatus Af293	XP_748351	303	302	0	0	NODE_135	gi|146323119|
	3 hydroxyacyl CoA dehydrogenase NAD binding domain	AFUMN3708	Neosartorya fischeri NRRL 181	XP_001259685	607	606	0	0	NODE_391	gi|119479313|
	3 hydroxyanthranilate 3,4 dioxygenase	AFUMN7328	Aspergillus fumigatus Af293	XP_756080	211	210	0	5.81403e-156	NODE_318	gi|71002798|
	3 hydroxyanthranilate 3,4 dioxygenase Bna1	AFUMN7566	Aspergillus fumigatus Af293	XP_747271	193	192	0	3.00934e-141	NODE_138	gi|70983488|
	3 hydroxybutyryl CoA dehydrogenase	AFUMN61	Aspergillus fumigatus Af293	XP_746626	339	338	0	0	NODE_1084	gi|70982195|
	3 hydroxyisobutyrate dehydrogenase	AFUMN332	Aspergillus fumigatus Af293	XP_750988	366	365	0	0	NODE_136	gi|70992279|
	3 hydroxyisobutyrate dehydrogenase	AFUMN8824	Aspergillus fumigatus Af293	XP_754672	119	317	199	3.7219e-27	NODE_574	gi|146323382|
	3 hydroxymethyl 3 methylglutaryl Coenzyme A lyase	AFUMN4873	Aspergillus fumigatus A1163	EDP48120	413	412	0	0	NODE_576	gi|159123000|
	3 isopropylmalate dehydratase	AFUMN3719	Aspergillus fumigatus Af293	XP_755459	459	777	319	0	NODE_396	gi|71001556|
	3 isopropylmalate dehydratase	AFUMN4455	Aspergillus fumigatus A1163	EDP54642	324	777	454	0	NODE_512	gi|159129528|
	3 isopropylmalate dehydrogenase	AFUMN5231	Aspergillus fumigatus Af293	XP_751235	369	368	0	0	NODE_614	gi|70992773|
	3 isopropylmalate dehydrogenase Leu2A	AFUMN3591	Aspergillus fumigatus Af293	XP_752944	367	366	0	0	NODE_378	gi|70996378|
	3 ketoacyl acyl carrier protein reductase	AFUMN2358	Aspergillus fumigatus A1163	EDP48338	257	256	0	0	NODE_261	gi|159123218|
	3 ketoacyl acyl carrier protein reductase	AFUMN2491	Aspergillus fumigatus Af293	XP_752808	258	257	0	0	NODE_273	gi|70996106|
	3 ketoacyl CoA ketothiolase Kat1	AFUMN7029	Aspergillus fumigatus Af293	XP_752635	271	418	148	9.02561e-174	NODE_184	gi|70995760|
	3 ketoacyl CoA ketothiolase Kat1	AFUMN8729	Aspergillus fumigatus Af293	XP_752635	84	418	335	5.50959e-50	NODE_60	gi|70995760|
	3 ketoacyl coA thiolase peroxisomal A	AFUMN2278	Aspergillus fumigatus Af293	XP_751733	420	419	0	0	NODE_2616	gi|70993772|
	3 ketoacyl CoA thiolase POT1	AFUMN1811	Aspergillus fumigatus Af293	XP_749100	441	440	0	0	NODE_229	gi|70987243|
	3 ketosphinganine reductase Tsc10	AFUMN6570	Aspergillus fumigatus Af293	XP_752480	368	367	0	0	NODE_865	gi|146322596|
	3 ketosteroid delta 1 dehydrogenase	AFUMN1981	Aspergillus fumigatus Af293	XP_753296	568	567	0	0	NODE_234	gi|70997083|
	3 ketosteroid reductase	AFUMN2609	Aspergillus fumigatus Af293	XP_751680	451	450	0	0	NODE_280	gi|70993666|
	3 methyl 2 oxobutanoate dehydrogenase	AFUMN3018	Aspergillus fumigatus A1163	EDP53514	388	387	0	0	NODE_31	gi|159128399|
	3 methyl 2 oxobutanoate hydroxymethyltransferase PanB	AFUMN5611	Aspergillus fumigatus Af293	XP_750805	356	355	0	0	NODE_658	gi|70991913|
	3 methylcrotonyl CoA carboxylase beta subunit MccB	AFUMN6108	Aspergillus fumigatus Af293	XP_753743	579	578	0	0	NODE_737	gi|70998022|
	3 methylcrotonyl CoA carboxylase subunit alpha MccA	AFUMN6089	Aspergillus fumigatus Af293	XP_753746	755	756	2	0	NODE_737	gi|70998028|
	3 oxo 5 alpha steroid 4 dehydrogenase	AFUMN3952	Aspergillus fumigatus Af293	XP_750296	312	311	0	0	NODE_440	gi|70990894|
	3 oxoacyl acyl carrier protein reductase	AFUMN338	Aspergillus fumigatus Af293	XP_750940	378	376	-1	0	NODE_136	gi|70992183|
	3 oxoacyl acyl carrier protein reductase	AFUMN365	Aspergillus fumigatus Af293	XP_751005	324	323	0	0	NODE_136	gi|70992313|
	3 oxoacyl acyl carrier protein reductase	AFUMN4650	Aspergillus fumigatus Af293	XP_752376	327	326	0	0	NODE_53	gi|70995225|
	3 oxoacyl acyl carrier protein reductase	AFUMN4840	Aspergillus fumigatus Af293	XP_754668	383	382	0	0	NODE_574	gi|70999902|
	3 oxoacyl acyl carrier protein reductase	AFUMN5711	Aspergillus fumigatus A1163	EDP56953	276	275	0	0	NODE_674	gi|159131840|
	3 oxoacyl acyl carrier protein reductase	AFUMN6483	Aspergillus fumigatus Af293	XP_754565	322	321	0	0	NODE_825	gi|70999696|
	3,4 dihydroxy 2 butanone 4 phosphate synthase	AFUMN7157	Aspergillus fumigatus Af293	XP_751191	233	232	0	1.21382e-166	NODE_573	gi|70992685|
	3' 5' exonuclease/helicase Wrn	AFUMN1814	Aspergillus fumigatus Af293	XP_749082	421	419	-1	0	NODE_229	gi|70987206|
	3' exoribonuclease	AFUMN2997	Aspergillus fumigatus Af293	XP_755933	321	320	0	0	NODE_319	gi|71002504|
	3' exoribonuclease	AFUMN6510	Aspergillus fumigatus Af293	XP_747861	412	411	0	0	NODE_852	gi|70984709|
	3' exoribonuclease Rrp42	AFUMN1617	Aspergillus fumigatus Af293	XP_755645	391	390	0	0	NODE_2207	gi|71001928|
	3' phosphoadenosine 5' phosphosulfate reductase Met16	AFUMN4504	Aspergillus fumigatus Af293	XP_754952	309	308	0	0	NODE_514	gi|71000537|
	3'2',5' bisphosphate nucleotidase	AFUMN5619	Aspergillus fumigatus A1163	EDP49475	416	415	0	0	NODE_658	gi|159124357|
	30S ribosomal subunit S4	AFUMN209	Aspergillus fumigatus Af293	XP_750447	470	469	0	0	NODE_126	gi|70991196|
	37 ribosomal protein Rsm10	AFUMN7311	Aspergillus fumigatus Af293	XP_747544	218	217	0	1.95039e-157	NODE_76	gi|146324361|
	37S ribosomal protein Mrp10 mitochondrial	AFUMN8625	Aspergillus fumigatus Af293	XP_750188	102	101	0	7.8675e-68	NODE_355	gi|70990678|
	37S ribosomal protein Mrp17	AFUMN8436	Aspergillus fumigatus Af293	XP_752574	122	121	0	2.51788e-83	NODE_121	gi|70995638|
	37S ribosomal protein Rsm22	AFUMN5367	Aspergillus fumigatus Af293	XP_749364	861	860	0	0	NODE_627	gi|70989029|
	37S ribosomal protein Rsm24	AFUMN2111	Aspergillus fumigatus Af293	XP_751490	384	383	0	0	NODE_242	gi|70993286|
	37S ribosomal protein S12	AFUMN7683	Aspergillus fumigatus Af293	XP_753571	194	193	0	4.51257e-134	NODE_596	gi|70997665|
	37S ribosomal protein S16	AFUMN8599	Aspergillus fumigatus Af293	XP_753801	105	104	0	1.94037e-69	NODE_235	gi|70998144|
	37S ribosomal protein S18	AFUMN7614	Aspergillus fumigatus Af293	XP_749732	191	190	0	4.20563e-138	NODE_98	gi|70989765|
	37S ribosomal protein S24	AFUMN8326	Aspergillus fumigatus Af293	XP_746718	134	133	0	1.382e-91	NODE_236	gi|146324608|
	37S ribosomal protein S25 mitochondrial	AFUMN969	Aspergillus fumigatus A1163	B0Y5R7	259	258	0	0	NODE_183	gi|193806457|
	37S ribosomal protein S5	AFUMN2843	Aspergillus fumigatus Af293	XP_753496	413	412	0	0	NODE_30	gi|70997499|
	37S ribosomal protein S9	AFUMN2805	Aspergillus fumigatus A1163	EDP47530	316	315	0	0	NODE_302	gi|159122409|
	4 aminobutyrate transaminase GatA	AFUMN486	Aspergillus fumigatus Af293	XP_753965	500	499	0	0	NODE_142	gi|70998486|
	4 carboxymuconolactone decarboxylase	AFUMN7722	Aspergillus fumigatus Af293	XP_750119	186	185	0	5.47945e-132	NODE_123	gi|70990540|
	4 coumarate CoA ligase	AFUMN5762	Aspergillus fumigatus Af293	XP_752681	567	566	0	0	NODE_688	gi|70995852|
	4 hydroxybenzoate polyprenyl transferase	AFUMN6135	Aspergillus fumigatus Af293	XP_750617	307	339	33	0	NODE_74	gi|70991537|
	4 hydroxyphenylpyruvate dioxygenase	AFUMN1048	Aspergillus fumigatus Af293	XP_731531	332	388	57	0	NODE_187	gi|70981498|
	4 hydroxyphenylpyruvate dioxygenase	AFUMN2323	Aspergillus fumigatus Af293	XP_751764	407	406	0	0	NODE_2616	gi|70993834|
	4 hydroxyphenylpyruvate dioxygenase	AFUMN4228	Aspergillus fumigatus Af293	XP_754143	340	339	0	0	NODE_485	gi|70998843|
	4 hydroxyphenylpyruvate dioxygenase	AFUMN4327	Aspergillus fumigatus Af293	XP_749552	404	403	0	0	NODE_500	gi|70989405|
	4 hydroxyphenylpyruvate dioxygenase	AFUMN4920	Aspergillus fumigatus Af293	XP_752522	360	359	0	0	NODE_587	gi|70995534|
	4 nitrophenylphosphatase	AFUMN701	Aspergillus fumigatus Af293	XP_754783	325	324	0	0	NODE_1677	gi|71000132|
	4 nitrophenylphosphatase	AFUMN6060	Aspergillus fumigatus Af293	XP_746320	332	331	0	0	NODE_735	gi|70981582|
	4' phosphopantetheinyl transferase NpgA	AFUMN5834	Aspergillus fumigatus A1163	EDP54396	370	357	-12	0	NODE_691	gi|159129282|
	40S ribosomal protein Rps16	AFUMN8226	Aspergillus fumigatus Af293	XP_755383	144	143	0	2.42971e-99	NODE_320	gi|71001404|
	40S ribosomal protein S0	AFUMN4370	Aspergillus fumigatus Af293	XP_754290	298	297	0	0	NODE_508	gi|70999137|
	40S ribosomal protein S10a	AFUMN8520	Aspergillus fumigatus Af293	XP_749350	117	116	0	1.6313e-77	NODE_627	gi|70989001|
	40S ribosomal protein S10b	AFUMN8061	Aspergillus fumigatus Af293	XP_751144	155	155	1	1.03808e-108	NODE_573	gi|70992591|
	40S ribosomal protein S11	AFUMN8165	Aspergillus fumigatus Af293	XP_755377	151	150	0	7.27327e-103	NODE_320	gi|71001392|
	40S ribosomal protein S11	AFUMN7791	Aspergillus fumigatus Af293	XP_749545	177	176	0	7.10579e-128	NODE_500	gi|70989391|
	40S ribosomal protein S12	AFUMN8225	Aspergillus fumigatus Af293	XP_750299	145	144	0	2.24482e-99	NODE_440	gi|70990900|
	40S ribosomal protein S13	AFUMN8170	Aspergillus fumigatus Af293	XP_748980	149	148	0	1.16934e-102	NODE_1733	gi|70986989|
	40S ribosomal protein S13	AFUMN7919	Aspergillus fumigatus Af293	XP_752061	170	169	0	2.39546e-119	NODE_183	gi|70994567|
	40S ribosomal protein S14	AFUMN8523	Aspergillus fumigatus Af293	XP_749362	114	113	0	2.82022e-77	NODE_627	gi|70989025|
	40S ribosomal protein S15	AFUMN8090	Aspergillus fumigatus Af293	XP_755342	154	153	0	5.42999e-107	NODE_390	gi|146322894|
	40S ribosomal protein S17	AFUMN8088	Aspergillus fumigatus Af293	XP_755363	154	212	59	3.13401e-107	NODE_320	gi|71001364|
	40S ribosomal protein S2	AFUMN644	Aspergillus fumigatus A1163	EDP55993	345	344	0	0	NODE_163	gi|159130880|
	40S ribosomal protein S21	AFUMN8697	Aspergillus fumigatus Af293	XP_749492	89	88	0	8.51589e-58	NODE_258	gi|70989285|
	40S ribosomal protein S22	AFUMN8337	Aspergillus fumigatus Af293	XP_752939	131	130	0	4.74111e-91	NODE_378	gi|70996368|
	40S ribosomal protein S25	AFUMN8701	Aspergillus fumigatus Af293	XP_753018	97	93	-3	1.34308e-56	NODE_499	gi|146322664|
	40S ribosomal protein S26	AFUMN8476	Aspergillus fumigatus Af293	XP_750426	120	119	0	2.93272e-80	NODE_190	gi|70991154|
	40S ribosomal protein S3	AFUMN255	Aspergillus fumigatus Af293	XP_750312	267	266	0	0	NODE_1346	gi|70990926|
	40S ribosomal protein S3Ae	AFUMN1165	Aspergillus fumigatus Af293	XP_754085	257	256	0	0	NODE_193	gi|70998726|
	40S ribosomal protein S4	AFUMN7020	Aspergillus fumigatus Af293	XP_754922	240	261	22	3.21629e-174	NODE_514	gi|71000467|
	40S ribosomal protein S5	AFUMN7108	Aspergillus fumigatus Af293	XP_752871	232	231	0	2.1766e-169	NODE_317	gi|70996232|
	40S ribosomal protein S6	AFUMN7120	Aspergillus fumigatus Af293	XP_751747	238	237	0	1.1846e-168	NODE_2616	gi|70993800|
	40S ribosomal protein S7e	AFUMN7526	Aspergillus fumigatus Af293	XP_754546	202	201	0	1.65467e-143	NODE_306	gi|70999658|
	40S ribosomal protein S8	AFUMN7932	Aspergillus fumigatus Af293	XP_750629	171	170	0	2.98719e-118	NODE_74	gi|70991561|
	40S ribosomal protein S8e	AFUMN7528	Aspergillus fumigatus Af293	XP_750180	202	201	0	2.175e-143	NODE_355	gi|70990662|
	40S ribosomal protein S9	AFUMN7065	Aspergillus fumigatus Af293	XP_754909	238	237	0	9.24735e-172	NODE_198	gi|71000429|
	5 aminolevulinic acid synthase HemA	AFUMN3848	Aspergillus fumigatus Af293	XP_754006	641	640	0	0	NODE_433	gi|70998568|
	5 formyltetrahydrofolate cyclo ligase	AFUMN7373	Aspergillus fumigatus Af293	XP_748911	209	208	0	1.4055e-152	NODE_1733	gi|70986847|
	5 oxo L prolinase	AFUMN5077	Aspergillus fumigatus Af293	XP_751307	1282	1281	0	0	NODE_600	gi|70992917|
	5 proFAR isomerase His6	AFUMN3858	Aspergillus fumigatus Af293	XP_754016	257	256	0	0	NODE_433	gi|70998588|
	5' methylthioadenosine phosphorylase Meu1	AFUMN5932	Aspergillus fumigatus Af293	XP_750761	343	342	0	0	NODE_708	gi|70991825|
	5' nucleotidase	AFUMN5088	Aspergillus fumigatus Af293	XP_751305	669	668	0	0	NODE_600	gi|70992913|
	5' nucleotidase	AFUMN5342	Aspergillus fumigatus A1163	EDP49931	420	604	185	0	NODE_6267	gi|159124813|
	50S ribosomal protein L12	AFUMN7778	Aspergillus fumigatus Af293	XP_751851	188	187	0	6.96706e-129	NODE_631	gi|70994008|
	50S ribosomal protein L13	AFUMN7859	Aspergillus fumigatus Af293	XP_755384	171	170	0	1.20693e-123	NODE_320	gi|71001406|
	50S ribosomal protein L14	AFUMN7407	Aspergillus fumigatus A1163	EDP54390	212	227	16	2.61731e-150	NODE_691	gi|159129276|
	50S ribosomal protein L17	AFUMN7634	Aspergillus fumigatus Af293	XP_752308	195	194	0	2.6587e-137	NODE_53	gi|70995084|
	50S ribosomal protein L2	AFUMN1884	Aspergillus fumigatus Af293	XP_751614	405	404	0	0	NODE_231	gi|70993534|
	50S ribosomal protein L24	AFUMN7388	Aspergillus fumigatus Af293	XP_751753	213	212	0	1.07244e-151	NODE_2616	gi|70993812|
	50S ribosomal protein L27	AFUMN6804	Aspergillus fumigatus Af293	XP_747941	296	295	0	0	NODE_946	gi|70984870|
	50S ribosomal protein L3	AFUMN521	Aspergillus fumigatus Af293	XP_752224	318	317	0	0	NODE_1510	gi|146323695|
	50S ribosomal protein L30	AFUMN8680	Aspergillus fumigatus Af293	XP_751778	95	94	0	1.67931e-60	NODE_2616	gi|70993862|
	50S ribosomal protein L36	AFUMN7911	Aspergillus fumigatus Af293	XP_751551	170	169	0	1.20307e-119	NODE_231	gi|70993408|
	50S ribosomal protein L4	AFUMN3557	Aspergillus fumigatus Af293	XP_753373	253	252	0	0	NODE_375	gi|70997242|
	50S ribosomal protein L4	AFUMN7290	Aspergillus fumigatus Af293	XP_755447	218	217	0	1.83594e-158	NODE_748	gi|71001532|
	50S ribosomal protein Mrp49	AFUMN7446	Aspergillus fumigatus Af293	XP_751140	205	204	0	2.99875e-148	NODE_797	gi|70992583|
	50S ribosomal protein YmL27	AFUMN8308	Aspergillus fumigatus Af293	XP_750170	133	132	0	6.23202e-93	NODE_355	gi|70990642|
	50S ribosomal subunit L15	AFUMN140	Aspergillus fumigatus A1163	EDP56428	316	315	0	0	NODE_121	gi|159131315|
	50S ribosomal subunit L30	AFUMN4114	Aspergillus fumigatus Af293	XP_756034	340	339	0	0	NODE_4729	gi|71002706|
	50S ribosomal subunit L7	AFUMN3887	Aspergillus fumigatus A1163	EDP51391	335	334	0	0	NODE_433	gi|159126275|
	6 phosphofructo 2 kinase	AFUMN2889	Aspergillus fumigatus Af293	XP_747567	399	539	141	0	NODE_310	gi|70984094|
	6 phosphofructo 2 kinase 1	AFUMN4775	Aspergillus fumigatus Af293	XP_750470	709	708	0	0	NODE_570	gi|70991242|
	6 phosphofructokinase alpha subunit	AFUMN1682	Aspergillus fumigatus Af293	XP_746361	809	808	0	0	NODE_2208	gi|70981664|
	6 phosphogluconate dehydrogenase	AFUMN1662	Aspergillus fumigatus Af293	XP_755492	296	295	0	0	NODE_2207	gi|71001622|
	6 phosphogluconate dehydrogenase	AFUMN5757	Aspergillus fumigatus Af293	XP_752702	377	376	0	0	NODE_688	gi|70995894|
	6 phosphogluconate dehydrogenase decarboxylating	AFUMN5938	Aspergillus fumigatus Af293	XP_750762	519	518	0	0	NODE_708	gi|70991827|
	6 phosphogluconate dehydrogenase Gnd1	AFUMN3140	Aspergillus fumigatus Af293	XP_750696	509	508	0	0	NODE_333	gi|70991695|
	6 phosphogluconolactonase	AFUMN5906	Aspergillus fumigatus A1163	EDP55639	266	265	0	0	NODE_697	gi|159130526|
	60S acidic ribosomal protein P0	AFUMN1947	Aspergillus fumigatus Af293	XP_753307	248	247	0	0	NODE_234	gi|70997105|
	60S acidic ribosomal protein P1	AFUMN8623	Aspergillus fumigatus Af293	XP_750432	112	111	0	7.80796e-68	NODE_190	gi|70991166|
	60S acidic ribosomal protein P2	AFUMN8630	Aspergillus fumigatus Af293	XP_755343	112	111	0	3.0845e-67	NODE_390	gi|71001324|
	60S ribosomal protein L1	AFUMN7315	Aspergillus fumigatus Af293	XP_752537	218	217	0	8.92314e-157	NODE_587	gi|70995564|
	60S ribosomal protein L10	AFUMN7191	Aspergillus fumigatus Af293	XP_755255	224	223	0	3.12232e-164	NODE_374	gi|71001148|
	60S ribosomal protein L11	AFUMN7826	Aspergillus fumigatus Af293	XP_752052	177	176	0	1.45954e-125	NODE_183	gi|70994548|
	60S ribosomal protein L12	AFUMN7941	Aspergillus fumigatus Af293	XP_750089	171	170	0	9.8331e-118	NODE_123	gi|146322400|
	60S ribosomal protein L13	AFUMN7277	Aspergillus fumigatus Af293	XP_746632	227	226	0	6.46362e-159	NODE_1084	gi|146323659|
	60S ribosomal protein L15	AFUMN7501	Neosartorya fischeri NRRL 181	XP_001265199	204	203	0	4.93423e-145	NODE_355	gi|119496851|
	60S ribosomal protein L17	AFUMN7575	Aspergillus fumigatus Af293	XP_752811	195	194	0	1.94964e-140	NODE_273	gi|70996112|
	60S ribosomal protein L18	AFUMN7819	Aspergillus fumigatus Af293	XP_755074	183	184	2	7.95914e-126	NODE_642	gi|71000786|
	60S ribosomal protein L21	AFUMN8052	Aspergillus fumigatus Af293	XP_754910	159	158	0	2.03947e-109	NODE_198	gi|71000431|
	60S ribosomal protein L22	AFUMN8500	Aspergillus fumigatus Af293	XP_754391	118	117	0	5.63298e-79	NODE_513	gi|70999344|
	60S ribosomal protein L23	AFUMN8261	Neosartorya fischeri NRRL 181	XP_001266066	213	154	-58	1.03626e-96	NODE_284	gi|119498617|
	60S ribosomal protein L24a	AFUMN8066	Aspergillus fumigatus Af293	XP_747833	161	160	0	3.2941e-108	NODE_432	gi|70984653|
	60S ribosomal protein L24b	AFUMN7731	Aspergillus fumigatus Af293	XP_749406	189	188	0	1.68338e-131	NODE_627	gi|70989113|
	60S ribosomal protein L25	AFUMN7565	Aspergillus fumigatus Af293	XP_751925	200	199	0	2.65097e-141	NODE_223	gi|70994156|
	60S ribosomal protein L27a	AFUMN8137	Aspergillus fumigatus Af293	XP_755041	150	149	0	8.6329e-105	NODE_737	gi|71000719|
	60S ribosomal protein L27e	AFUMN8486	Aspergillus fumigatus Af293	XP_750383	170	186	17	1.11723e-79	NODE_253	gi|146322499|
	60S ribosomal protein L28	AFUMN8074	Aspergillus fumigatus Af293	XP_747557	158	157	0	8.12524e-108	NODE_76	gi|70984072|
	60S ribosomal protein L29	AFUMN8787	Aspergillus fumigatus Af293	XP_750061	66	65	0	3.15862e-38	NODE_697	gi|70990424|
	60S ribosomal protein L3	AFUMN1605	Aspergillus fumigatus Af293	XP_755517	422	392	-29	0	NODE_2207	gi|71001672|
	60S ribosomal protein L3	AFUMN5190	Aspergillus fumigatus Af293	XP_752643	364	363	0	0	NODE_60	gi|70995776|
	60S ribosomal protein L30	AFUMN8589	Aspergillus fumigatus Af293	XP_755254	107	106	0	3.42776e-70	NODE_374	gi|71001146|
	60S ribosomal protein L31e	AFUMN8435	Aspergillus fumigatus Af293	XP_751201	124	123	0	2.26532e-83	NODE_573	gi|70992705|
	60S ribosomal protein L32	AFUMN8355	Aspergillus fumigatus Af293	XP_755973	132	131	0	5.22431e-90	NODE_4729	gi|71002584|
	60S ribosomal protein L35	AFUMN8278	Aspergillus fumigatus A1163	EDP56285	143	203	61	2.48165e-95	NODE_53	gi|159131172|
	60S ribosomal protein L35Ae	AFUMN8440	Aspergillus fumigatus Af293	XP_754768	120	119	0	4.88415e-83	NODE_1677	gi|71000102|
	60S ribosomal protein L36	AFUMN7984	Aspergillus fumigatus Af293	XP_752082	167	166	0	1.50079e-114	NODE_183	gi|70994610|
	60S ribosomal protein L37	AFUMN8016	Aspergillus fumigatus Af293	XP_754930	159	158	0	5.11053e-112	NODE_514	gi|71000493|
	60S ribosomal protein L37a	AFUMN8693	Aspergillus fumigatus Af293	XP_756025	93	92	0	6.74871e-58	NODE_4729	gi|71002688|
	60S ribosomal protein L38	AFUMN8739	Aspergillus fumigatus Af293	XP_752041	81	80	0	6.83902e-49	NODE_183	gi|70994526|
	60S ribosomal protein L4	AFUMN6718	Aspergillus fumigatus Af293	XP_748041	374	373	0	0	NODE_946	gi|70985070|
	60S ribosomal protein L44	AFUMN8626	Aspergillus fumigatus Af293	XP_755148	107	109	3	9.69686e-68	NODE_691	gi|146322850|
	60S ribosomal protein L5	AFUMN5185	Aspergillus fumigatus Af293	XP_752659	309	308	0	0	NODE_60	gi|70995808|
	60S ribosomal protein L6	AFUMN5607	Aspergillus fumigatus Af293	XP_750794	254	253	0	0	NODE_658	gi|70991891|
	60S ribosomal protein L6	AFUMN7559	Aspergillus fumigatus Af293	XP_752478	201	200	0	6.1842e-142	NODE_865	gi|70995446|
	60S ribosomal protein L7	AFUMN6938	Aspergillus fumigatus Af293	XP_746575	252	297	46	2.41737e-178	NODE_61	gi|70982093|
	60S ribosomal protein L8	AFUMN3863	Aspergillus fumigatus Af293	XP_753997	255	254	0	0	NODE_433	gi|70998550|
	60S ribosomal protein L9	AFUMN7659	Aspergillus fumigatus Af293	XP_752277	193	192	0	1.21088e-135	NODE_222	gi|70995022|
	60S ribosomal protein Nop16	AFUMN7060	Aspergillus fumigatus Af293	XP_749284	242	241	0	3.52742e-172	NODE_344	gi|70988863|
	60S ribosomal protein Nsa2	AFUMN691	Aspergillus fumigatus Af293	XP_754805	304	303	0	0	NODE_1677	gi|71000180|
	60S ribosomal protein P0	AFUMN1219	Aspergillus fumigatus Af293	XP_750257	314	313	0	0	NODE_197	gi|70990816|
	60S ribosome protein Brx1	AFUMN5335	Aspergillus fumigatus Af293	XP_749971	377	376	0	0	NODE_6267	gi|70990244|
	60S ribosome protein Mak11	AFUMN930	Aspergillus fumigatus A1163	EDP50134	519	518	0	0	NODE_183	gi|159125017|
	60S ribosome protein Nip7	AFUMN7686	Aspergillus fumigatus Af293	XP_756040	186	185	0	6.18832e-134	NODE_4729	gi|71002718|
	60S ribosome protein Rrp14	AFUMN653	Aspergillus fumigatus A1163	EDP55996	528	526	-1	0	NODE_163	gi|159130883|
	60S ribosome protein Sqt1	AFUMN4189	Aspergillus fumigatus Af293	XP_753895	516	515	0	0	NODE_47	gi|70998346|
	67 kDa myosin cross reactive antigen	AFUMN1750	Aspergillus fumigatus A1163	EDP53292	539	538	0	0	NODE_227	gi|159128177|
	67 kDa myosin cross reactive antigen	AFUMN6243	Aspergillus fumigatus A1163	EDP51740	552	606	55	0	NODE_777	gi|159126624|
	8 oxoguanine DNA glycosylase	AFUMN717	Neosartorya fischeri NRRL 181	XP_001261476	453	430	-22	0	NODE_1733	gi|119482896|
	a pheromone processing metallopeptidase Ste23	AFUMN1500	Aspergillus fumigatus Af293	XP_748141	1155	1154	0	0	NODE_207	gi|70985270|
	ABC a pheromone efflux pump AtrD	AFUMN1719	Aspergillus fumigatus A1163	EDP50258	1348	1347	0	0	NODE_223	gi|159125141|
	ABC bile acid transporter	AFUMN3232	Aspergillus fumigatus Af293	XP_749286	1459	1458	0	0	NODE_344	gi|70988867|
	ABC bile acid transporter	AFUMN3455	Aspergillus fumigatus Af293	XP_753821	1528	1527	0	0	NODE_371	gi|70998188|
	ABC bile acid transporter	AFUMN6109	Aspergillus fumigatus Af293	XP_753720	1877	1875	-1	0	NODE_737	gi|70997976|
	ABC drug exporter AbcA	AFUMN5703	Aspergillus fumigatus Af293	XP_753111	1148	1452	305	0	NODE_674	gi|70996712|
	ABC drug exporter AtrF	AFUMN1372	Aspergillus fumigatus A1163	EDP47549	1545	1547	3	0	NODE_202	gi|159122428|
	ABC efflux transporter	AFUMN2775	Aspergillus fumigatus Af293	XP_754651	1300	1299	0	0	NODE_297	gi|70999868|
	ABC fatty acid transporter	AFUMN5199	Aspergillus fumigatus Af293	XP_752661	708	707	0	0	NODE_60	gi|70995812|
	ABC iron exporter Atm1	AFUMN4808	Aspergillus fumigatus Af293	XP_751165	728	727	0	0	NODE_573	gi|70992633|
	ABC metal ion transporter	AFUMN5446	Aspergillus fumigatus Af293	XP_753839	1541	1540	0	0	NODE_629	gi|70998226|
	ABC multidrug transporter	AFUMN15	Aspergillus fumigatus A1163	EDP55018	1500	1499	0	0	NODE_104	gi|159129904|
	ABC multidrug transporter	AFUMN496	Aspergillus fumigatus Af293	XP_751419	1839	1297	-541	0	NODE_144	gi|70993142|
	ABC multidrug transporter	AFUMN1263	Aspergillus fumigatus Af293	XP_754878	1473	1472	0	0	NODE_198	gi|71000367|
	ABC multidrug transporter	AFUMN1323	Aspergillus fumigatus A1163	EDP56905	1574	1600	27	0	NODE_201	gi|159131792|
	ABC multidrug transporter	AFUMN1491	Aspergillus fumigatus Af293	XP_748116	1470	1469	0	0	NODE_207	gi|70985220|
	ABC multidrug transporter	AFUMN1757	Aspergillus fumigatus Af293	XP_748687	1315	1314	0	0	NODE_227	gi|70986386|
	ABC multidrug transporter	AFUMN3002	Aspergillus fumigatus A1163	EDP53519	1425	1424	0	0	NODE_31	gi|159128404|
	ABC multidrug transporter	AFUMN3361	Aspergillus fumigatus A1163	EDP50878	1422	1421	0	0	NODE_362	gi|159125762|
	ABC multidrug transporter	AFUMN3554	Aspergillus fumigatus Af293	XP_753381	1432	1431	0	0	NODE_375	gi|70997260|
	ABC multidrug transporter	AFUMN3643	Aspergillus fumigatus A1163	EDP48945	2057	1453	-603	0	NODE_389	gi|159123826|
	ABC multidrug transporter	AFUMN3835	Aspergillus fumigatus Af293	XP_747768	863	1287	425	0	NODE_432	gi|70984523|
	ABC multidrug transporter	AFUMN4394	Aspergillus fumigatus A1163	EDP50924	1472	1471	0	0	NODE_508	gi|159125808|
	ABC multidrug transporter	AFUMN4671	Aspergillus fumigatus Af293	XP_752405	1408	1458	51	0	NODE_53	gi|146322566|
	ABC multidrug transporter	AFUMN4939	Aspergillus fumigatus Af293	XP_748598	1285	1284	0	0	NODE_58	gi|70986207|
	ABC multidrug transporter	AFUMN5945	Aspergillus fumigatus Af293	XP_751910	1398	1397	0	0	NODE_70	gi|70994126|
	ABC multidrug transporter	AFUMN5914	Aspergillus fumigatus Af293	XP_747730	1286	1285	0	0	NODE_702	gi|70984447|
	ABC multidrug transporter	AFUMN6054	Aspergillus fumigatus Af293	XP_746352	1350	1349	0	0	NODE_735	gi|146323567|
	ABC multidrug transporter	AFUMN6678	Aspergillus fumigatus A1163	EDP47997	1275	1274	0	0	NODE_90	gi|159122877|
	ABC multidrug transporter Mdr1	AFUMN3889	Aspergillus fumigatus Af293	XP_754025	1350	1349	0	0	NODE_433	gi|70998606|
	ABC multidrug transporter Mdr4	AFUMN5189	Aspergillus fumigatus Af293	XP_752639	1086	1330	245	0	NODE_60	gi|70995768|
	ABC multidrug transporter SitT	AFUMN1142	Aspergillus fumigatus Af293	XP_748663	1316	1315	0	0	NODE_191	gi|70986338|
	ABC transporter	AFUMN316	Aspergillus fumigatus Af293	XP_751019	758	757	0	0	NODE_136	gi|70992341|
	ABC transporter	AFUMN1186	Neosartorya fischeri NRRL 181	XP_001262198	1075	1307	233	0	NODE_195	gi|119485528|
	ABC transporter	AFUMN2494	Aspergillus fumigatus Af293	XP_752803	1498	1497	0	0	NODE_273	gi|70996096|
	ABC transporter	AFUMN2887	Aspergillus fumigatus Af293	XP_747569	281	280	0	0	NODE_310	gi|70984098|
	ABC transporter	AFUMN3112	Aspergillus fumigatus A1163	EDP49374	1527	1526	0	0	NODE_333	gi|159124256|
	ABC transporter	AFUMN3399	Aspergillus fumigatus Af293	XP_755735	629	628	0	0	NODE_363	gi|146322996|
	ABC transporter	AFUMN3628	Aspergillus fumigatus Af293	XP_753691	1605	1604	0	0	NODE_388	gi|70997918|
	ABC transporter	AFUMN3629	Aspergillus fumigatus A1163	EDP51690	1486	1485	0	0	NODE_388	gi|159126574|
	ABC transporter	AFUMN5580	Aspergillus fumigatus Af293	XP_753593	923	1493	571	0	NODE_6519	gi|70997713|
	ABC transporter Adp1	AFUMN6140	Aspergillus fumigatus Af293	XP_750621	1088	1088	1	0	NODE_74	gi|70991545|
	ABC1	AFUMN6228	Aspergillus fumigatus A1163	EDP52977	672	671	0	0	NODE_765	gi|159127862|
	acetamidase	AFUMN2231	Aspergillus fumigatus A1163	EDP47483	548	547	0	0	NODE_256	gi|159122362|
	acetamidase	AFUMN4874	Aspergillus fumigatus Af293	XP_746763	580	579	0	0	NODE_576	gi|70982470|
	acetamidase	AFUMN6669	Aspergillus fumigatus Af293	XP_747325	501	500	0	0	NODE_881	gi|70983596|
	acetamidase/formamidase	AFUMN2820	Aspergillus fumigatus Af293	XP_749522	321	320	0	0	NODE_305	gi|70989345|
	acetate CoA ligase	AFUMN2511	Aspergillus fumigatus Af293	XP_747155	722	721	0	0	NODE_273	gi|70983255|
	acetate kinase	AFUMN3179	Aspergillus fumigatus Af293	XP_754544	475	469	-5	0	NODE_336	gi|70999654|
	acetoacetyl CoA synthase	AFUMN117	Aspergillus fumigatus A1163	EDP56422	700	699	0	0	NODE_121	gi|159131309|
	acetoacetyl CoA synthase	AFUMN389	Aspergillus fumigatus Af293	XP_747283	701	700	0	0	NODE_138	gi|70983512|
	acetolactate synthase large subunit	AFUMN6447	Aspergillus fumigatus A1163	EDP52715	753	752	0	0	NODE_825	gi|159127600|
	acetyl CoA acetyltransferase	AFUMN2415	Aspergillus fumigatus Af293	XP_747207	399	398	0	0	NODE_265	gi|70983360|
	acetyl CoA acetyltransferase	AFUMN5089	Aspergillus fumigatus Af293	XP_751294	434	433	0	0	NODE_600	gi|70992891|
	acetyl CoA carboxylase	AFUMN5869	Aspergillus fumigatus A1163	EDP54403	2293	2292	0	0	NODE_691	gi|159129289|
	acetyl coA hydrolase Ach1	AFUMN1704	Aspergillus fumigatus Af293	XP_747359	526	525	0	0	NODE_221	gi|70983664|
	acetyl coenzyme A synthetase FacA	AFUMN2297	Aspergillus fumigatus A1163	EDP50475	671	670	0	0	NODE_2616	gi|159125358|
	acetyl xylan esterase	AFUMN1193	Aspergillus fumigatus Af293	XP_747458	372	371	0	0	NODE_195	gi|70983864|
	acetyl xylan esterase Axe1	AFUMN4891	Aspergillus fumigatus Af293	XP_748362	293	292	0	0	NODE_579	gi|70985713|
	acetylglutamate kinase	AFUMN3819	Aspergillus fumigatus Af293	XP_747785	907	906	0	0	NODE_432	gi|70984557|
	acetylglutamate synthase	AFUMN1655	Aspergillus fumigatus Af293	XP_755481	717	716	0	0	NODE_2207	gi|146322930|
	acetylornithine aminotransferase	AFUMN1645	Aspergillus fumigatus Af293	XP_755579	488	487	0	0	NODE_2207	gi|71001796|
	acetylornithine aminotransferase	AFUMN7986	Aspergillus fumigatus Af293	XP_746991	182	468	287	2.42069e-114	NODE_246	gi|70982927|
	acetylserotonin methytransferase ASMTL	AFUMN3575	Aspergillus fumigatus Af293	XP_752925	273	272	0	0	NODE_378	gi|70996340|
	acetyltransferase	AFUMN5084	Aspergillus fumigatus A1163	EDP55385	511	510	0	0	NODE_600	gi|159130272|
	acetyltransferase CysE/LacA/LpxA/NodL	AFUMN7500	Aspergillus fumigatus Af293	XP_755177	203	202	0	4.72705e-145	NODE_691	gi|71000992|
	acetyltransferase GNAT	AFUMN6919	Aspergillus fumigatus Af293	XP_751871	241	240	0	2.4049e-179	NODE_1005	gi|70994048|
	acetyltransferase GNAT	AFUMN125	Aspergillus fumigatus Af293	XP_752572	294	293	0	0	NODE_121	gi|70995634|
	acetyltransferase GNAT	AFUMN7802	Aspergillus fumigatus Af293	XP_751437	178	177	0	3.42652e-127	NODE_137	gi|70993180|
	acetyltransferase GNAT	AFUMN7271	Aspergillus fumigatus Af293	XP_753076	221	220	0	3.51413e-159	NODE_201	gi|70996642|
	acetyltransferase GNAT	AFUMN7469	Aspergillus fumigatus Af293	XP_753044	206	205	0	6.62162e-147	NODE_201	gi|146322682|
	acetyltransferase GNAT	AFUMN1640	Aspergillus fumigatus Af293	XP_755482	292	291	0	0	NODE_2207	gi|71001602|
	acetyltransferase GNAT	AFUMN7061	Aspergillus fumigatus Af293	XP_748685	236	235	0	4.25387e-172	NODE_227	gi|70986382|
	acetyltransferase GNAT	AFUMN7546	Aspergillus fumigatus Af293	XP_749014	200	199	0	1.70304e-142	NODE_261	gi|146324832|
	acetyltransferase GNAT	AFUMN2773	Aspergillus fumigatus A1163	EDP52754	280	279	0	0	NODE_297	gi|159127639|
	acetyltransferase GNAT	AFUMN3019	Aspergillus fumigatus Af293	XP_748447	250	249	0	0	NODE_31	gi|70985884|
	acetyltransferase GNAT	AFUMN7593	Aspergillus fumigatus Af293	XP_756087	195	220	26	1.55373e-139	NODE_318	gi|71002812|
	acetyltransferase GNAT	AFUMN7535	Aspergillus fumigatus Af293	XP_751360	198	197	0	5.12271e-143	NODE_326	gi|70993024|
	acetyltransferase GNAT	AFUMN3133	Aspergillus fumigatus Af293	XP_750683	276	275	0	0	NODE_333	gi|70991669|
	acetyltransferase GNAT	AFUMN3375	Aspergillus fumigatus Af293	XP_748295	250	249	0	0	NODE_362	gi|70985578|
	acetyltransferase GNAT	AFUMN7098	Aspergillus fumigatus Af293	XP_752293	233	232	0	5.85395e-170	NODE_364	gi|70995054|
	acetyltransferase GNAT	AFUMN7762	Aspergillus fumigatus Af293	XP_747741	182	181	0	1.26227e-129	NODE_432	gi|70984469|
	acetyltransferase GNAT	AFUMN6990	Aspergillus fumigatus Af293	XP_746845	241	240	0	8.08221e-176	NODE_434	gi|70982634|
	acetyltransferase GNAT	AFUMN7047	Aspergillus fumigatus A1163	EDP47343	257	255	-1	5.3843e-173	NODE_477	gi|159122221|
	acetyltransferase GNAT	AFUMN8112	Neosartorya fischeri NRRL 181	XP_001264101	192	175	-16	5.61282e-106	NODE_499	gi|119494411|
	acetyltransferase GNAT	AFUMN4408	Aspergillus fumigatus Af293	XP_748267	249	248	0	0	NODE_508	gi|70985522|
	acetyltransferase GNAT	AFUMN7343	Aspergillus fumigatus Af293	XP_001481583	218	217	0	3.84416e-155	NODE_518	gi|146323133|
	acetyltransferase GNAT	AFUMN8092	Aspergillus fumigatus Af293	XP_748397	153	155	3	6.50318e-107	NODE_518	gi|70985783|
	acetyltransferase GNAT	AFUMN8024	Aspergillus fumigatus Af293	XP_001481585	158	157	0	2.09741e-111	NODE_518	gi|146323139|
	acetyltransferase GNAT	AFUMN7143	Aspergillus fumigatus A1163	EDP49087	231	230	0	2.48568e-167	NODE_57	gi|159123968|
	acetyltransferase GNAT	AFUMN5145	Aspergillus fumigatus Af293	XP_749193	254	253	0	0	NODE_605	gi|70988671|
	acetyltransferase GNAT	AFUMN5475	Aspergillus fumigatus Af293	XP_754836	385	384	0	0	NODE_62	gi|71000283|
	acetyltransferase GNAT	AFUMN7306	Aspergillus fumigatus Af293	XP_747370	217	276	60	1.52952e-157	NODE_632	gi|70983686|
	acetyltransferase GNAT	AFUMN7887	Aspergillus fumigatus Af293	XP_749174	177	300	124	2.6193e-121	NODE_77	gi|70988631|
	acetyltransferase GNAT	AFUMN7403	Aspergillus fumigatus Af293	XP_746484	208	207	0	1.4697e-150	NODE_803	gi|70981911|
	acetyltransferase GNAT	AFUMN6525	Aspergillus fumigatus A1163	EDP47764	382	381	0	0	NODE_852	gi|159122643|
	acetyltransferase GNAT	AFUMN7267	Aspergillus fumigatus Af293	XP_001481657	221	263	43	1.75586e-159	NODE_870	gi|146322813|
	acetyltransferase GNAT	AFUMN7499	Aspergillus fumigatus A1163	EDP47988	198	197	0	3.89781e-145	NODE_90	gi|159122868|
	acetyltransferase GNAT Nat4	AFUMN928	Aspergillus fumigatus Af293	XP_752005	295	294	0	0	NODE_183	gi|146323751|
	acid phosphatase	AFUMN156	Aspergillus fumigatus Af293	XP_750116	412	387	-24	0	NODE_123	gi|70990534|
	acid phosphatase	AFUMN7425	Aspergillus fumigatus Af293	XP_749528	205	204	0	4.27882e-149	NODE_160	gi|70989357|
	acid phosphatase	AFUMN4170	Aspergillus fumigatus Af293	XP_746553	415	414	0	0	NODE_477	gi|70982049|
	acid phosphatase	AFUMN4300	Aspergillus fumigatus Af293	XP_753014	372	371	0	0	NODE_499	gi|70996518|
	acid phosphatase	AFUMN6045	Aspergillus fumigatus Af293	XP_746350	294	293	0	0	NODE_735	gi|70981642|
	acid phosphatase	AFUMN6475	Aspergillus fumigatus Af293	XP_754597	773	772	0	0	NODE_825	gi|146323404|
	acid phosphatase AphA	AFUMN5545	Aspergillus fumigatus A1163	EDP50982	610	609	0	0	NODE_643	gi|159125866|
	acid phosphatase PHOa	AFUMN198	Aspergillus fumigatus Af293	XP_750107	449	448	0	0	NODE_123	gi|70990516|
	acid sphingomyelinase	AFUMN886	Aspergillus fumigatus Af293	XP_752162	628	627	0	0	NODE_181	gi|70994770|
	aconitase	AFUMN2446	Aspergillus fumigatus A1163	EDP48629	536	811	276	0	NODE_270	gi|159123510|
	aconitate hydratase	AFUMN7174	Aspergillus fumigatus Af293	XP_754806	229	228	0	1.79311e-165	NODE_1677	gi|71000184|
	aconitate hydratase mitochondrial	AFUMN1133	Aspergillus fumigatus Af293	XP_750430	800	799	0	0	NODE_190	gi|70991162|
	aconitate hydratase mitochondrial	AFUMN4788	Aspergillus fumigatus Af293	XP_751171	788	787	0	0	NODE_573	gi|70992645|
	actin	AFUMN74	Aspergillus fumigatus Af293	XP_746628	469	468	0	0	NODE_1084	gi|70982199|
	actin Act1	AFUMN2813	Aspergillus fumigatus Af293	XP_747604	394	393	0	0	NODE_302	gi|70984170|
	actin associated Wsp1	AFUMN3798	Aspergillus fumigatus Af293	XP_747824	643	643	1	0	NODE_432	gi|70984635|
	actin binding protein	AFUMN3429	Aspergillus fumigatus Af293	XP_755760	610	615	6	0	NODE_363	gi|71002158|
	actin binding protein	AFUMN6161	Aspergillus fumigatus Af293	XP_750608	367	366	0	0	NODE_74	gi|70991519|
	actin binding protein	AFUMN8425	Aspergillus fumigatus Af293	XP_746922	135	780	646	3.73908e-84	NODE_857	gi|70982789|
	actin binding protein Fragmin	AFUMN5586	Aspergillus fumigatus Af293	XP_753606	400	399	0	0	NODE_6519	gi|70997742|
	actin bindling protein Sac6	AFUMN4051	Aspergillus fumigatus Af293	XP_755078	647	646	0	0	NODE_466	gi|71000794|
	actin cortical patch component	AFUMN6868	Aspergillus fumigatus Af293	XP_749733	578	577	0	0	NODE_98	gi|70989767|
	actin cortical patch protein Sur7	AFUMN7169	Aspergillus fumigatus Af293	XP_749366	225	239	15	1.01944e-165	NODE_627	gi|70989033|
	actin cytoskeleton organization and biogenesis	AFUMN3465	Aspergillus fumigatus Af293	XP_748747	1283	1282	0	0	NODE_372	gi|70986508|
	actin cytoskeleton organization Cro1	AFUMN2868	Aspergillus fumigatus A1163	EDP51897	839	838	0	0	NODE_30	gi|159126781|
	actin cytoskeleton regulatory complex pan1	AFUMN1776	Aspergillus fumigatus A1163	B0YC95	1468	1467	0	0	NODE_229	gi|205829272|
	actin cytoskeleton VIP1	AFUMN3671	Aspergillus fumigatus A1163	EDP54527	266	265	0	0	NODE_390	gi|159129413|
	actin filament organization App1	AFUMN652	Aspergillus fumigatus Af293	XP_750414	400	399	0	0	NODE_163	gi|70991130|
	actin interacting protein Bud6/Aip3	AFUMN4644	Aspergillus fumigatus Af293	XP_752331	1056	1055	0	0	NODE_53	gi|70995132|
	actin monomer binding	AFUMN4100	Aspergillus fumigatus Af293	XP_756029	312	311	0	0	NODE_4729	gi|71002696|
	actin polymerization Bzz1	AFUMN2594	Aspergillus fumigatus Af293	XP_749256	744	743	0	0	NODE_279	gi|146322732|
	actin related protein 2/3 complex subunit 1A	AFUMN3100	Aspergillus fumigatus Af293	XP_750542	364	363	0	0	NODE_331	gi|70991387|
	actin related protein ArpA	AFUMN2124	Aspergillus fumigatus Af293	XP_751492	382	381	0	0	NODE_242	gi|70993290|
	actin related protein RO7	AFUMN4395	Aspergillus fumigatus Af293	XP_754297	562	561	0	0	NODE_508	gi|70999151|
	acyl carrier protein	AFUMN7414	Aspergillus fumigatus Af293	XP_750411	210	209	0	1.1226e-149	NODE_163	gi|70991124|
	acyl CoA binding protein	AFUMN999	Aspergillus fumigatus Af293	XP_752598	448	446	-1	0	NODE_184	gi|70995686|
	acyl CoA binding protein	AFUMN8039	Aspergillus fumigatus Af293	XP_755439	159	158	0	4.98042e-110	NODE_748	gi|71001516|
	acyl CoA dehydrogenase	AFUMN318	Aspergillus fumigatus A1163	EDP49661	513	512	0	0	NODE_136	gi|159124543|
	acyl CoA dehydrogenase	AFUMN479	Aspergillus fumigatus Af293	XP_753983	469	468	0	0	NODE_142	gi|70998522|
	acyl CoA dehydrogenase	AFUMN775	Aspergillus fumigatus Af293	XP_748900	248	247	0	0	NODE_1733	gi|70986825|
	acyl CoA dehydrogenase	AFUMN2586	Aspergillus fumigatus Af293	XP_752854	438	437	0	0	NODE_278	gi|70996198|
	acyl CoA dehydrogenase	AFUMN2908	Aspergillus fumigatus Af293	XP_748859	437	436	0	0	NODE_314	gi|70986740|
	acyl CoA dehydrogenase	AFUMN6963	Aspergillus fumigatus Af293	XP_753642	255	647	393	5.64554e-177	NODE_391	gi|146324137|
	acyl CoA dehydrogenase	AFUMN4102	Aspergillus fumigatus Af293	XP_756000	438	437	0	0	NODE_4729	gi|71002638|
	acyl CoA dehydrogenase	AFUMN5998	Aspergillus fumigatus Af293	XP_748512	430	429	0	0	NODE_712	gi|70986020|
	acyl CoA dehydrogenase	AFUMN6244	Aspergillus fumigatus Af293	XP_753642	314	647	334	0	NODE_777	gi|146324137|
	acyl CoA dehydrogenase	AFUMN6400	Aspergillus fumigatus A1163	EDP50227	542	541	0	0	NODE_800	gi|159125110|
	acyl CoA oxidase	AFUMN2176	Aspergillus fumigatus Af293	XP_747031	631	630	0	0	NODE_246	gi|146324669|
	acyl CoA synthetase	AFUMN440	Aspergillus fumigatus A1163	EDP54326	686	685	0	0	NODE_140	gi|159129212|
	acyl CoA thioester hydrolase	AFUMN6503	Aspergillus fumigatus Af293	XP_752120	410	409	0	0	NODE_82	gi|70994686|
	acyl CoA thioesterase	AFUMN151	Aspergillus fumigatus Af293	XP_752573	367	366	0	0	NODE_121	gi|70995636|
	acyl CoA thioesterase	AFUMN8643	Aspergillus fumigatus Af293	XP_747468	119	299	181	2.23542e-66	NODE_195	gi|146324791|
	acyl CoA thioesterase	AFUMN8129	Aspergillus fumigatus Af293	XP_747468	152	299	148	3.1248e-105	NODE_195	gi|146324791|
	acyl CoA thioesterase II	AFUMN2970	Neosartorya fischeri NRRL 181	XP_001264240	351	356	6	0	NODE_317	gi|119494878|
	acyl CoA:6 aminopenicillanic acid acyltransferase	AFUMN4489	Aspergillus fumigatus Af293	XP_754359	325	324	0	0	NODE_513	gi|70999280|
	acyltransferase	AFUMN3866	Aspergillus fumigatus Af293	XP_754044	419	418	0	0	NODE_433	gi|70998644|
	acyltransferase	AFUMN5029	Aspergillus fumigatus A1163	EDP51839	747	746	0	0	NODE_596	gi|159126723|
	acyltransferase	AFUMN5099	Aspergillus fumigatus Af293	XP_751277	509	508	0	0	NODE_600	gi|70992857|
	acyltransferase	AFUMN6399	Aspergillus fumigatus Af293	XP_751974	538	537	0	0	NODE_800	gi|70994264|
	adenine phosphoribosyltransferase 1	AFUMN7332	Aspergillus fumigatus Af293	XP_746701	218	217	0	1.09262e-155	NODE_139	gi|70982346|
	adenosine deaminase	AFUMN3490	Aspergillus fumigatus Af293	XP_755249	355	354	0	0	NODE_374	gi|71001136|
	adenosine deaminase	AFUMN5676	Aspergillus fumigatus Af293	XP_754115	588	587	0	0	NODE_667	gi|146323525|
	adenosine deaminase	AFUMN5795	Aspergillus fumigatus Af293	XP_752694	353	352	0	0	NODE_688	gi|146322642|
	adenosine kinase	AFUMN3872	Aspergillus fumigatus Af293	XP_753994	339	338	0	0	NODE_433	gi|70998544|
	adenosylhomocysteinase	AFUMN4613	Aspergillus fumigatus Af293	XP_752379	447	446	0	0	NODE_53	gi|70995231|
	adenylate cyclase AcyA	AFUMN1042	Aspergillus fumigatus A1163	EDP49421	2160	2159	0	0	NODE_186	gi|159124303|
	adenylate forming enzyme	AFUMN5210	Aspergillus fumigatus A1163	EDP55392	582	581	0	0	NODE_614	gi|159130279|
	adenylate forming enzyme AfeA	AFUMN3536	Aspergillus fumigatus Af293	XP_753401	593	592	0	0	NODE_375	gi|70997303|
	adenylate kinase	AFUMN6206	Aspergillus fumigatus Af293	XP_750499	258	257	0	0	NODE_75	gi|70991300|
	adenylate kinase	AFUMN6734	Aspergillus fumigatus Af293	XP_747979	365	364	0	0	NODE_946	gi|146324016|
	adenylate kinase 2	AFUMN6915	Aspergillus fumigatus Af293	XP_750092	248	247	0	1.39149e-179	NODE_123	gi|70990486|
	adenylosuccinate lyase Ade13	AFUMN1602	Aspergillus fumigatus Af293	XP_755526	484	483	0	0	NODE_2207	gi|146322934|
	adenylosuccinate synthetase AdB	AFUMN3599	Aspergillus fumigatus Af293	XP_752913	425	424	0	0	NODE_378	gi|70996316|
	adenylyl cyclase associated protein cap	AFUMN5188	Aspergillus fumigatus A1163	EDP56512	525	526	2	0	NODE_60	gi|159131399|
	adhesin	AFUMN8473	Aspergillus fumigatus Af293	XP_755346	119	118	0	1.15149e-80	NODE_390	gi|71001330|
	adoMet dependent tRNA methyltransferase MTase complex subunit Trm112	AFUMN8272	Aspergillus fumigatus Af293	XP_750523	139	138	0	6.85621e-96	NODE_719	gi|70991349|
	ADP ATP carrier	AFUMN3958	Neosartorya fischeri NRRL 181	XP_001265129	320	319	0	0	NODE_440	gi|119496711|
	ADP ribosylation factor	AFUMN1333	Aspergillus fumigatus Af293	XP_753065	250	249	0	0	NODE_201	gi|70996620|
	ADP ribosylation factor	AFUMN7798	Aspergillus fumigatus Af293	XP_752866	182	181	0	1.84711e-127	NODE_278	gi|70996222|
	ADP ribosylation factor	AFUMN7839	Aspergillus fumigatus Af293	XP_750718	176	175	0	7.05695e-125	NODE_333	gi|70991739|
	ADP ribosylation factor	AFUMN7782	Aspergillus fumigatus Af293	XP_755431	183	182	0	1.26629e-128	NODE_482	gi|146322910|
	ADP ribosylation factor	AFUMN7736	Aspergillus fumigatus Af293	XP_752539	184	183	0	2.80168e-131	NODE_587	gi|70995568|
	ADP ribosylation factor 6	AFUMN7719	Aspergillus fumigatus Af293	XP_754413	185	184	0	2.81566e-132	NODE_295	gi|70999388|
	ADP ribosylglycohydrolase	AFUMN2090	Aspergillus fumigatus Af293	XP_747049	289	288	0	0	NODE_241	gi|70983043|
	aflatoxin B1 aldehyde reductase GliO	AFUMN5802	Aspergillus fumigatus Af293	XP_752707	351	350	0	0	NODE_688	gi|70995904|
	agmatinase	AFUMN1979	Aspergillus fumigatus Af293	XP_753336	392	391	0	0	NODE_234	gi|70997163|
	agmatinase	AFUMN6183	Aspergillus fumigatus A1163	EDP54226	417	416	0	0	NODE_759	gi|159129112|
	alanine aminotransferase	AFUMN1506	Aspergillus fumigatus Af293	XP_750668	502	501	0	0	NODE_20	gi|70991639|
	alanine racemase	AFUMN82	Aspergillus fumigatus Af293	XP_746615	287	286	0	0	NODE_1084	gi|70982173|
	alanine racemase	AFUMN6540	Aspergillus fumigatus Af293	XP_755826	368	367	0	0	NODE_85	gi|71002290|
	alanyl tRNA synthetase	AFUMN2409	Aspergillus fumigatus A1163	EDP48921	1012	1011	0	0	NODE_265	gi|159123802|
	alanyl tRNA synthetase	AFUMN2442	Aspergillus fumigatus Af293	XP_747509	274	273	0	0	NODE_270	gi|70983967|
	alcohol dehydrogenase	AFUMN1416	Aspergillus fumigatus Af293	XP_746734	267	372	106	0	NODE_204	gi|70982412|
	alcohol dehydrogenase	AFUMN1581	Aspergillus fumigatus Af293	XP_755660	366	365	0	0	NODE_2207	gi|71001958|
	alcohol dehydrogenase	AFUMN1825	Aspergillus fumigatus Af293	XP_749073	368	367	0	0	NODE_229	gi|70987187|
	alcohol dehydrogenase	AFUMN1804	Aspergillus fumigatus A1163	EDP48278	367	366	0	0	NODE_229	gi|159123158|
	alcohol dehydrogenase	AFUMN8730	Aspergillus fumigatus A1163	EDP48145	80	372	293	9.46521e-50	NODE_236	gi|159123025|
	alcohol dehydrogenase	AFUMN2452	Aspergillus fumigatus Af293	XP_746830	354	353	0	0	NODE_271	gi|70982604|
	alcohol dehydrogenase	AFUMN3009	Aspergillus fumigatus Af293	XP_748470	339	338	0	0	NODE_31	gi|70985931|
	alcohol dehydrogenase	AFUMN3886	Aspergillus fumigatus Af293	XP_754009	351	350	0	0	NODE_433	gi|70998574|
	alcohol dehydrogenase	AFUMN4202	Aspergillus fumigatus Af293	XP_755429	352	351	0	0	NODE_482	gi|71001496|
	alcohol dehydrogenase	AFUMN5283	Aspergillus fumigatus Af293	XP_749928	342	341	0	0	NODE_6267	gi|70990158|
	alcohol dehydrogenase	AFUMN5990	Aspergillus fumigatus A1163	EDP53484	389	388	0	0	NODE_712	gi|159128369|
	alcohol dehydrogenase	AFUMN6645	Aspergillus fumigatus A1163	EDP54114	360	359	0	0	NODE_870	gi|159129000|
	alcohol dehydrogenase	AFUMN6820	Aspergillus fumigatus Af293	XP_747951	449	448	0	0	NODE_946	gi|146324030|
	alcohol dehydrogenase Fe containing	AFUMN8028	Aspergillus fumigatus Af293	XP_749583	164	488	325	6.02963e-111	NODE_673	gi|70989467|
	alcohol dehydrogenase Fe containing	AFUMN8197	Neosartorya fischeri NRRL 181	XP_001260080	149	488	340	3.80788e-101	NODE_870	gi|119480103|
	alcohol dehydrogenase Fe containing	AFUMN8332	Aspergillus fumigatus Af293	XP_749583	135	488	354	3.25722e-91	NODE_870	gi|70989467|
	alcohol dehydrogenase zinc containing	AFUMN781	Aspergillus fumigatus Af293	XP_749414	363	362	0	0	NODE_1733	gi|70989129|
	alcohol dehydrogenase zinc containing	AFUMN919	Aspergillus fumigatus Af293	XP_752002	343	342	0	0	NODE_183	gi|70994434|
	alcohol dehydrogenase zinc containing	AFUMN1805	Aspergillus fumigatus Af293	XP_749057	357	369	13	0	NODE_229	gi|70987154|
	alcohol dehydrogenase zinc containing	AFUMN2921	Aspergillus fumigatus A1163	EDP48464	342	341	0	0	NODE_314	gi|159123344|
	alcohol dehydrogenase zinc containing	AFUMN2995	Aspergillus fumigatus Af293	XP_755928	354	353	0	0	NODE_319	gi|146323052|
	alcohol dehydrogenase zinc containing	AFUMN3282	Aspergillus fumigatus Af293	XP_750211	349	348	0	0	NODE_355	gi|70990724|
	alcohol dehydrogenase zinc containing	AFUMN4053	Aspergillus fumigatus Af293	XP_753618	351	350	0	0	NODE_467	gi|70997768|
	alcohol dehydrogenase zinc containing	AFUMN4229	Aspergillus fumigatus Af293	XP_749233	356	355	0	0	NODE_487	gi|70988757|
	alcohol dehydrogenase zinc containing	AFUMN4361	Aspergillus fumigatus Af293	XP_746692	344	343	0	0	NODE_504	gi|70982328|
	alcohol dehydrogenase zinc containing	AFUMN5987	Aspergillus fumigatus A1163	EDP53467	351	350	0	0	NODE_712	gi|159128352|
	aldehyde dehydrogenase	AFUMN601	Aspergillus fumigatus Af293	XP_755901	472	471	0	0	NODE_155	gi|71002440|
	aldehyde dehydrogenase	AFUMN1699	Aspergillus fumigatus Af293	XP_747354	488	487	0	0	NODE_221	gi|70983654|
	aldehyde dehydrogenase	AFUMN2049	Aspergillus fumigatus A1163	EDP47210	488	487	0	0	NODE_239	gi|159122087|
	aldehyde dehydrogenase	AFUMN2107	Aspergillus fumigatus Af293	XP_751481	515	514	0	0	NODE_242	gi|70993268|
	aldehyde dehydrogenase	AFUMN2455	Aspergillus fumigatus Af293	XP_746831	494	493	0	0	NODE_271	gi|70982606|
	aldehyde dehydrogenase	AFUMN3268	Aspergillus fumigatus Af293	XP_746469	485	484	0	0	NODE_353	gi|70981881|
	aldehyde dehydrogenase	AFUMN4145	Aspergillus fumigatus Af293	XP_746556	470	469	0	0	NODE_477	gi|146323633|
	aldehyde dehydrogenase	AFUMN5166	Aspergillus fumigatus Af293	XP_749209	493	492	0	0	NODE_605	gi|70988705|
	aldehyde dehydrogenase Ald3	AFUMN6409	Neosartorya fischeri NRRL 181	XP_001267163	550	552	3	0	NODE_800	gi|119500812|
	aldehyde dehydrogenase AldA	AFUMN2143	Aspergillus fumigatus Af293	XP_751026	462	559	98	0	NODE_244	gi|70992355|
	aldehyde dehydrogenase ALDH	AFUMN2895	Aspergillus fumigatus Af293	XP_746975	499	568	70	0	NODE_312	gi|70982895|
	aldehyde dehydrogenase AldH12	AFUMN2978	Aspergillus fumigatus Af293	XP_756081	496	495	0	0	NODE_318	gi|71002800|
	aldehyde reductase	AFUMN714	Aspergillus fumigatus Af293	XP_749429	296	295	0	0	NODE_1733	gi|146322775|
	aldehyde reductase AKR1	AFUMN362	Aspergillus fumigatus Af293	XP_750915	335	334	0	0	NODE_136	gi|70992133|
	aldehyde reductase AKR1	AFUMN4680	Aspergillus fumigatus Af293	XP_752341	311	310	0	0	NODE_53	gi|70995152|
	aldehyde reductase GliO	AFUMN1464	Aspergillus fumigatus Af293	XP_748140	321	320	0	0	NODE_207	gi|70985268|
	aldehyde reductase I ARI	AFUMN5662	Aspergillus fumigatus A1163	EDP52824	325	324	0	0	NODE_660	gi|159127709|
	aldehyde reductase II	AFUMN6573	Aspergillus fumigatus Af293	XP_752501	330	352	23	0	NODE_865	gi|70995492|
	aldo keto reductase	AFUMN93	Aspergillus fumigatus Af293	XP_749025	356	355	0	0	NODE_117	gi|70987087|
	aldo keto reductase	AFUMN1732	Aspergillus fumigatus Af293	XP_751935	375	374	0	0	NODE_223	gi|70994176|
	aldo keto reductase	AFUMN2345	Aspergillus fumigatus A1163	EDP50492	326	325	0	0	NODE_2616	gi|159125375|
	aldo keto reductase	AFUMN3207	Aspergillus fumigatus A1163	EDP53806	335	334	0	0	NODE_344	gi|159128692|
	aldo keto reductase	AFUMN3763	Aspergillus fumigatus Af293	XP_753807	284	283	0	0	NODE_420	gi|70998156|
	aldo keto reductase AKR	AFUMN3086	Aspergillus fumigatus A1163	EDP51042	319	318	0	0	NODE_325	gi|159125926|
	aldo keto reductase AKR	AFUMN3998	Aspergillus fumigatus Af293	XP_754199	288	287	0	0	NODE_442	gi|70998955|
	aldo keto reductase AKR13	AFUMN2465	Aspergillus fumigatus Af293	XP_753184	342	341	0	0	NODE_272	gi|70996859|
	aldo keto reductase AKR13	AFUMN4276	Aspergillus fumigatus Af293	XP_752963	329	328	0	0	NODE_499	gi|70996416|
	aldo keto reductase AKR13 puatative	AFUMN3919	Aspergillus fumigatus A1163	EDP48017	341	340	0	0	NODE_434	gi|159122897|
	aldo keto reductase YakC	AFUMN2091	Aspergillus fumigatus Af293	XP_747050	328	327	0	0	NODE_241	gi|70983045|
	aldose 1 epimerase	AFUMN85	Aspergillus fumigatus Af293	XP_755029	329	328	0	0	NODE_1110	gi|71000695|
	aldose 1 epimerase	AFUMN4397	Aspergillus fumigatus A1163	EDP52430	412	460	49	0	NODE_508	gi|159127315|
	aldose 1 epimerase	AFUMN4886	Aspergillus fumigatus Af293	XP_001481736	352	351	0	0	NODE_577	gi|146322698|
	alkaline ceramidase	AFUMN7827	Aspergillus fumigatus A1163	EDP53339	180	245	66	1.66989e-125	NODE_501	gi|159128224|
	alkaline dihydroceramidase Ydc1	AFUMN1866	Aspergillus fumigatus Af293	XP_751598	317	316	0	0	NODE_231	gi|70993502|
	alkaline lipase	AFUMN6901	Aspergillus fumigatus Af293	XP_749730	248	247	0	6.53983e-180	NODE_98	gi|70989761|
	alkaline phosphatase	AFUMN5934	Aspergillus fumigatus Af293	XP_750760	640	639	0	0	NODE_708	gi|70991823|
	alkaline phosphatase	AFUMN6327	Aspergillus fumigatus A1163	EDP53971	592	607	16	0	NODE_796	gi|159128857|
	alkaline phosphatase	AFUMN6831	Aspergillus fumigatus A1163	EDP51233	661	660	0	0	NODE_946	gi|159126117|
	alkaline serine protease	AFUMN8397	Aspergillus fumigatus Af293	XP_749473	128	127	0	2.92288e-86	NODE_796	gi|70989247|
	alkaline serine protease Alp1	AFUMN4715	Aspergillus fumigatus Af293	XP_751651	404	403	0	0	NODE_54	gi|70993608|
	alkaline serine protease AorO	AFUMN297	Aspergillus fumigatus A1163	EDP49601	645	644	0	0	NODE_136	gi|159124483|
	alkaline serine protease PR1/allergen F18	AFUMN2351	Aspergillus fumigatus Af293	XP_749017	386	385	0	0	NODE_261	gi|70987070|
	allantoate permease	AFUMN7622	Neosartorya fischeri NRRL 181	XP_001267590	240	538	299	7.15336e-138	NODE_601	gi|119501667|
	allantoate permease	AFUMN8765	Neosartorya fischeri NRRL 181	XP_001267590	75	538	464	7.40909e-43	NODE_601	gi|119501667|
	allantoate permease of the major facilitator	AFUMN2802	Aspergillus fumigatus Af293	XP_748832	534	533	0	0	NODE_29	gi|70986684|
	allantoicase Alc	AFUMN4479	Aspergillus fumigatus Af293	XP_754365	429	428	0	0	NODE_513	gi|70999292|
	allantoinase Dal1	AFUMN5398	Aspergillus fumigatus Af293	XP_749360	509	508	0	0	NODE_627	gi|70989021|
	allergen	AFUMN667	Aspergillus fumigatus Af293	XP_748616	265	264	0	0	NODE_166	gi|70986244|
	allergen	AFUMN7936	Aspergillus fumigatus A1163	EDP50996	167	202	36	3.80844e-118	NODE_643	gi|159125880|
	allergen Asp F3	AFUMN7910	Aspergillus fumigatus Af293	XP_747849	169	168	0	8.58705e-120	NODE_56	gi|70984685|
	allergen Asp F4	AFUMN2821	Aspergillus fumigatus A1163	EDP54040	323	322	0	0	NODE_305	gi|159128926|
	allergen Asp F4	AFUMN5605	Aspergillus fumigatus A1163	EDP53588	358	357	0	0	NODE_656	gi|159128473|
	allergen Asp F7	AFUMN864	Aspergillus fumigatus Af293	XP_752159	271	270	0	0	NODE_181	gi|70994764|
	allergenic cerato platanin Asp F13	AFUMN8096	Aspergillus fumigatus Af293	XP_755595	153	152	0	9.92689e-107	NODE_2207	gi|71001828|
	alpha 1,2 mannosidase	AFUMN90	Aspergillus fumigatus Af293	XP_749038	793	792	0	0	NODE_117	gi|70987115|
	alpha 1,2 mannosidase	AFUMN7451	Aspergillus fumigatus Af293	XP_752444	248	839	592	8.17056e-148	NODE_240	gi|70995374|
	alpha 1,2 mannosidase	AFUMN2075	Aspergillus fumigatus Af293	XP_752444	577	839	263	0	NODE_240	gi|70995374|
	alpha 1,2 mannosidase	AFUMN8223	Aspergillus fumigatus Af293	XP_753592	152	817	666	1.61318e-99	NODE_596	gi|70997711|
	alpha 1,2 mannosidase	AFUMN5016	Aspergillus fumigatus Af293	XP_753592	401	817	417	0	NODE_596	gi|70997711|
	alpha 1,2 mannosidase sub	AFUMN5232	Aspergillus fumigatus A1163	EDP55407	793	792	0	0	NODE_614	gi|159130294|
	alpha 1,2 mannosyltransferase	AFUMN1954	Aspergillus fumigatus Af293	XP_753345	493	492	0	0	NODE_234	gi|70997183|
	alpha 1,2 mannosyltransferase Alg11	AFUMN1122	Aspergillus fumigatus Af293	XP_750438	561	560	0	0	NODE_190	gi|70991178|
	alpha 1,2 mannosyltransferase Alg2	AFUMN1950	Aspergillus fumigatus Af293	XP_753333	471	470	0	0	NODE_234	gi|70997157|
	alpha 1,2 mannosyltransferase Alg9	AFUMN1913	Aspergillus fumigatus Af293	XP_752757	633	632	0	0	NODE_233	gi|70996004|
	alpha 1,2 mannosyltransferase Kre2	AFUMN5012	Aspergillus fumigatus Af293	XP_753570	401	400	0	0	NODE_596	gi|70997663|
	alpha 1,2 mannosyltransferase Kre5	AFUMN2704	Aspergillus fumigatus Af293	XP_753435	507	506	0	0	NODE_293	gi|70997373|
	alpha 1,2 mannosyltransferase Ktr4	AFUMN6738	Aspergillus fumigatus Af293	XP_748068	398	397	0	0	NODE_946	gi|70985124|
	alpha 1,2 mannosyltransferase Mnn2	AFUMN1380	Aspergillus fumigatus A1163	EDP47540	414	493	80	0	NODE_202	gi|159122419|
	alpha 1,2 mannosyltransferase Smp3	AFUMN3871	Aspergillus fumigatus Af293	XP_754027	548	547	0	0	NODE_433	gi|146324061|
	alpha 1,3 glucan synthase	AFUMN4241	Aspergillus fumigatus A1163	EDP53567	2421	2420	0	0	NODE_490	gi|159128452|
	alpha 1,3 glucan synthase Ags2	AFUMN4451	Aspergillus fumigatus Af293	XP_755460	2427	2426	0	0	NODE_512	gi|71001558|
	alpha 1,3 glucan synthase Ags3	AFUMN3589	Aspergillus fumigatus Af293	XP_752912	2413	2412	0	0	NODE_378	gi|70996314|
	alpha 1,3 glucanase	AFUMN4272	Aspergillus fumigatus Af293	XP_747405	475	474	0	0	NODE_496	gi|70983757|
	alpha 1,3 glucanase/mutanase	AFUMN638	Aspergillus fumigatus A1163	EDP54055	497	496	0	0	NODE_160	gi|159128941|
	alpha 1,3 glucanase/mutanase	AFUMN2792	Aspergillus fumigatus A1163	EDP47900	1112	1111	0	0	NODE_298	gi|159122779|
	alpha 1,3 mannosyltransferase	AFUMN5096	Aspergillus fumigatus Af293	XP_751322	489	488	0	0	NODE_600	gi|70992947|
	alpha 1,3 mannosyltransferase Alg3	AFUMN2682	Aspergillus fumigatus Af293	XP_753452	420	419	0	0	NODE_293	gi|70997409|
	alpha 1,6 mannosyltransferase subunit	AFUMN2312	Aspergillus fumigatus A1163	EDP50445	319	318	0	0	NODE_2616	gi|159125328|
	alpha 1,6 mannosyltransferase subunit	AFUMN6555	Aspergillus fumigatus Af293	XP_755824	463	462	0	0	NODE_85	gi|71002286|
	alpha 1,6 mannosyltransferase subunit Ecm39	AFUMN1835	Aspergillus fumigatus Af293	XP_751542	427	575	149	0	NODE_231	gi|70993390|
	alpha 1,6 mannosyltransferase subunit Hoc1	AFUMN5343	Aspergillus fumigatus Af293	XP_749888	305	304	0	0	NODE_6267	gi|70990078|
	alpha 1,6 mannosyltransferase subunit Mnn9	AFUMN3234	Aspergillus fumigatus Af293	XP_749281	396	397	2	0	NODE_344	gi|70988857|
	alpha 1,6 mannosyltransferase subunit Och1	AFUMN2019	Aspergillus fumigatus A1163	EDP51601	426	425	0	0	NODE_235	gi|159126485|
	alpha actinin sarcomeric f actin cross linking	AFUMN3765	Aspergillus fumigatus Af293	XP_753806	646	645	0	0	NODE_420	gi|70998154|
	alpha aminoadipate reductase large subunit	AFUMN2316	Aspergillus fumigatus Af293	XP_751705	1426	1425	0	0	NODE_2616	gi|70993716|
	alpha amylase	AFUMN2940	Aspergillus fumigatus A1163	EDP56751	542	541	0	0	NODE_317	gi|159131638|
	alpha amylase	AFUMN3090	Aspergillus fumigatus Af293	XP_751813	495	494	0	0	NODE_328	gi|70993932|
	alpha amylase	AFUMN4242	Aspergillus fumigatus A1163	EDP53568	265	549	285	0	NODE_490	gi|159128453|
	alpha amylase	AFUMN5157	Aspergillus fumigatus A1163	EDP53736	631	630	0	0	NODE_605	gi|159128622|
	alpha amylase AmyA	AFUMN6328	Aspergillus fumigatus Af293	XP_749458	569	568	0	0	NODE_796	gi|70989217|
	alpha galactosidase	AFUMN1472	Aspergillus fumigatus Af293	XP_748129	427	426	0	0	NODE_207	gi|70985246|
	alpha galactosidase	AFUMN7490	Aspergillus fumigatus A1163	EDP51951	202	201	0	8.04281e-146	NODE_293	gi|159126835|
	alpha galactosidase	AFUMN3820	Aspergillus fumigatus Af293	XP_747822	513	512	0	0	NODE_432	gi|70984631|
	alpha galactosidase	AFUMN4151	Aspergillus fumigatus Af293	XP_001481538	664	663	0	0	NODE_477	gi|146323621|
	alpha galactosidase	AFUMN4749	Aspergillus fumigatus Af293	XP_753271	533	532	0	0	NODE_560	gi|70997033|
	alpha galactosidase	AFUMN5316	Aspergillus fumigatus A1163	EDP49926	407	406	0	0	NODE_6267	gi|159124808|
	alpha galactosidase C	AFUMN4901	Aspergillus fumigatus Af293	XP_747093	729	728	0	0	NODE_57	gi|146324661|
	alpha glucosidase	AFUMN651	Aspergillus fumigatus Af293	XP_750405	849	848	0	0	NODE_163	gi|70991112|
	alpha glucosidase	AFUMN1663	Aspergillus fumigatus A1163	EDP54677	376	604	229	0	NODE_2207	gi|159129563|
	alpha glucosidase	AFUMN4292	Aspergillus fumigatus Af293	XP_752991	882	881	0	0	NODE_499	gi|70996472|
	alpha glucosidase AgdA	AFUMN2283	Aspergillus fumigatus A1163	EDP50389	989	988	0	0	NODE_2616	gi|159125272|
	alpha glucosidase II alpha subunit	AFUMN6722	Aspergillus fumigatus Af293	XP_747994	968	967	0	0	NODE_946	gi|70984976|
	alpha glucosidase/alpha amylase	AFUMN1610	Aspergillus fumigatus A1163	EDP54676	603	655	53	0	NODE_2207	gi|159129562|
	alpha glucuronidase A	AFUMN5713	Aspergillus fumigatus A1163	B0Y2K1	841	840	0	0	NODE_675	gi|294956469|
	alpha ketoglutarate dehydrogenase complex subunit Kgd1	AFUMN2606	Aspergillus fumigatus Af293	XP_751665	1058	1057	0	0	NODE_280	gi|70993636|
	alpha ketoglutarate dependent taurine dioxygenase	AFUMN320	Aspergillus fumigatus Af293	XP_750960	397	396	0	0	NODE_136	gi|70992223|
	alpha ketoglutarate dependent taurine dioxygenase	AFUMN676	Aspergillus fumigatus Af293	XP_754818	304	383	80	0	NODE_1677	gi|146323351|
	alpha ketoglutarate dependent taurine dioxygenase	AFUMN736	Aspergillus fumigatus A1163	EDP48444	372	371	0	0	NODE_1733	gi|159123324|
	alpha ketoglutarate dependent taurine dioxygenase	AFUMN2164	Aspergillus fumigatus A1163	EDP48989	397	396	0	0	NODE_246	gi|159123870|
	alpha ketoglutarate dependent taurine dioxygenase	AFUMN4243	Aspergillus fumigatus A1163	EDP53557	389	388	0	0	NODE_490	gi|159128442|
	alpha L arabinofuranosidase	AFUMN1577	Aspergillus fumigatus Af293	XP_755608	335	332	-2	0	NODE_2207	gi|71001854|
	alpha L arabinofuranosidase	AFUMN3197	Aspergillus fumigatus Af293	XP_751336	507	506	0	0	NODE_342	gi|70992975|
	alpha L arabinofuranosidase	AFUMN4633	Aspergillus fumigatus Af293	XP_752357	501	500	0	0	NODE_53	gi|70995185|
	alpha L arabinofuranosidase A	AFUMN23	Aspergillus fumigatus Af293	XP_755850	657	656	0	0	NODE_104	gi|71002338|
	alpha L rhamnosidase	AFUMN6442	Aspergillus fumigatus A1163	EDP55326	898	897	0	0	NODE_80	gi|159130213|
	alpha L rhamnosidase A	AFUMN5301	Aspergillus fumigatus Af293	XP_749916	677	676	0	0	NODE_6267	gi|70990134|
	alpha L rhamnosidase B	AFUMN2199	Aspergillus fumigatus Af293	XP_750362	684	683	0	0	NODE_253	gi|70991026|
	alpha L rhamnosidase bacterial	AFUMN6375	Neosartorya fischeri NRRL 181	XP_001258340	773	896	124	0	NODE_79	gi|119472483|
	alpha L rhamnosidase C	AFUMN659	Aspergillus fumigatus Af293	XP_748610	814	813	0	0	NODE_166	gi|70986232|
	alpha mannosidase	AFUMN704	Aspergillus fumigatus Af293	XP_754794	1089	1088	0	0	NODE_1677	gi|71000154|
	alpha mannosidase 1A	AFUMN4710	Aspergillus fumigatus A1163	EDP49804	1644	893	-750	0	NODE_546	gi|159124686|
	alpha N acetylglucosamine transferase	AFUMN3649	Aspergillus fumigatus Af293	XP_746938	385	384	0	0	NODE_389	gi|70982821|
	alpha N acetylglucosaminidase	AFUMN3505	Aspergillus fumigatus Af293	XP_755275	525	756	232	0	NODE_374	gi|71001188|
	alpha tubulin suppressor Aats1	AFUMN6022	Aspergillus fumigatus Af293	XP_755403	378	377	0	0	NODE_72	gi|71001444|
	alpha,alpha trehalase TreB/Nth1	AFUMN2117	Aspergillus fumigatus A1163	EDP50705	776	775	0	0	NODE_242	gi|159125588|
	alpha,alpha trehalose glucohydrolase TreA/Ath1	AFUMN730	Aspergillus fumigatus A1163	EDP53429	844	1072	229	0	NODE_1733	gi|159128314|
	alpha,alpha trehalose phosphate synthase subunit	AFUMN4342	Aspergillus fumigatus A1163	EDP54059	919	918	0	0	NODE_500	gi|159128945|
	alpha,alpha trehalose phosphate synthase subunit	AFUMN4322	Aspergillus fumigatus Af293	XP_749533	480	479	0	0	NODE_500	gi|70989367|
	alpha,alpha trehalose phosphate synthase subunit	AFUMN5722	Aspergillus fumigatus Af293	XP_753227	477	476	0	0	NODE_675	gi|146324229|
	alpha,alpha trehalose phosphate synthase subunit	AFUMN6430	Aspergillus fumigatus Af293	XP_746505	476	475	0	0	NODE_803	gi|70981953|
	alpha,alpha trehalose phosphate synthase subunit Tps2	AFUMN866	Aspergillus fumigatus Af293	XP_755036	950	949	0	0	NODE_181	gi|71000709|
	alpha,alpha trehalose phosphate synthase subunit TPS3	AFUMN1789	Aspergillus fumigatus Af293	XP_749114	920	919	0	0	NODE_229	gi|70987272|
	alpha/beta foldhydrolase	AFUMN2809	Aspergillus fumigatus Af293	XP_747614	462	461	0	0	NODE_302	gi|70984192|
	alpha/beta foldhydrolase	AFUMN4841	Aspergillus fumigatus A1163	EDP52803	293	292	0	0	NODE_574	gi|159127688|
	alpha/beta foldhydrolase	AFUMN6594	Aspergillus fumigatus Af293	XP_752505	293	292	0	0	NODE_86	gi|70995500|
	alpha/beta foldhydrolase	AFUMN6836	Neosartorya fischeri NRRL 181	XP_001264857	601	910	310	0	NODE_94	gi|119496167|
	alpha/beta hydrolase	AFUMN113	Aspergillus fumigatus Af293	XP_751524	280	279	0	0	NODE_119	gi|70993354|
	alpha/beta hydrolase	AFUMN173	Aspergillus fumigatus A1163	EDP55732	573	572	0	0	NODE_123	gi|159130619|
	alpha/beta hydrolase	AFUMN551	Aspergillus fumigatus Af293	XP_747531	301	300	0	0	NODE_152	gi|70984012|
	alpha/beta hydrolase	AFUMN563	Aspergillus fumigatus A1163	EDP49943	287	286	0	0	NODE_153	gi|159124825|
	alpha/beta hydrolase	AFUMN809	Aspergillus fumigatus A1163	EDP53953	265	264	0	0	NODE_1733	gi|159128839|
	alpha/beta hydrolase	AFUMN1027	Aspergillus fumigatus A1163	EDP55583	464	520	57	0	NODE_185	gi|159130470|
	alpha/beta hydrolase	AFUMN1482	Aspergillus fumigatus Af293	XP_748111	344	343	0	0	NODE_207	gi|70985210|
	alpha/beta hydrolase	AFUMN2492	Aspergillus fumigatus Af293	XP_747148	386	385	0	0	NODE_273	gi|70983241|
	alpha/beta hydrolase	AFUMN2498	Aspergillus fumigatus Af293	XP_747152	446	445	0	0	NODE_273	gi|70983249|
	alpha/beta hydrolase	AFUMN3005	Aspergillus fumigatus Af293	XP_748449	309	308	0	0	NODE_31	gi|70985888|
	alpha/beta hydrolase	AFUMN3918	Aspergillus fumigatus Af293	XP_746847	344	343	0	0	NODE_434	gi|70982638|
	alpha/beta hydrolase	AFUMN3974	Aspergillus fumigatus Af293	XP_001481706	478	477	0	0	NODE_440	gi|146322469|
	alpha/beta hydrolase	AFUMN4103	Aspergillus fumigatus A1163	EDP55163	407	406	0	0	NODE_4729	gi|159130049|
	alpha/beta hydrolase	AFUMN4220	Aspergillus fumigatus Af293	XP_754125	298	297	0	0	NODE_485	gi|70998807|
	alpha/beta hydrolase	AFUMN5746	Aspergillus fumigatus Af293	XP_748846	298	297	0	0	NODE_682	gi|70986713|
	alpha/beta hydrolase	AFUMN5981	Aspergillus fumigatus Af293	AEN71549	413	416	4	0	NODE_712	gi|345105437|
	alpha/beta hydrolase	AFUMN6144	Aspergillus fumigatus Af293	XP_750599	409	408	0	0	NODE_74	gi|70991501|
	alternative NADH dehydrogenase	AFUMN127	Neosartorya fischeri NRRL 181	XP_001264565	583	571	-11	0	NODE_121	gi|119495566|
	alternative oxidase AlxA	AFUMN6643	Aspergillus fumigatus Af293	XP_749637	353	352	0	0	NODE_870	gi|70989575|
	AM toxin synthetase	AFUMN7484	Aspergillus fumigatus Af293	XP_748538	227	208	-18	3.2928e-146	NODE_1733	gi|70986076|
	AMID mitochondrial oxidoreductase	AFUMN3010	Aspergillus fumigatus Af293	XP_748450	383	382	0	0	NODE_31	gi|70985890|
	Amid NADH oxidoreductase	AFUMN6250	Aspergillus fumigatus Af293	XP_749159	389	414	26	0	NODE_77	gi|70988599|
	amidase	AFUMN1328	Aspergillus fumigatus A1163	EDP56894	506	505	0	0	NODE_201	gi|159131781|
	amidase	AFUMN5074	Aspergillus fumigatus Af293	XP_751315	583	582	0	0	NODE_600	gi|70992933|
	amidase	AFUMN5163	Aspergillus fumigatus Af293	XP_749177	685	684	0	0	NODE_605	gi|70988637|
	amidase	AFUMN5581	Aspergillus fumigatus Af293	XP_753594	612	611	0	0	NODE_6519	gi|70997715|
	amidase	AFUMN6104	Aspergillus fumigatus Af293	XP_753724	534	533	0	0	NODE_737	gi|70997984|
	amidase general	AFUMN2189	Aspergillus fumigatus Af293	XP_754101	579	578	0	0	NODE_249	gi|70998759|
	amidase general	AFUMN7866	Aspergillus fumigatus Af293	XP_752822	182	577	396	2.31185e-123	NODE_278	gi|70996134|
	amidase general	AFUMN5134	Aspergillus fumigatus A1163	EDP47095	537	536	0	0	NODE_601	gi|159121972|
	amidase general	AFUMN5558	Aspergillus fumigatus A1163	EDP50970	554	553	0	0	NODE_643	gi|159125854|
	amidase general GmdA	AFUMN3143	Aspergillus fumigatus Af293	XP_750691	564	563	0	0	NODE_333	gi|70991685|
	amidase general GmdB	AFUMN3360	Aspergillus fumigatus Af293	XP_748292	555	554	0	0	NODE_362	gi|70985572|
	amidohydrolase	AFUMN732	Aspergillus fumigatus A1163	EDP48425	339	338	0	0	NODE_1733	gi|159123305|
	amidohydrolase	AFUMN1395	Aspergillus fumigatus Af293	XP_747706	416	415	0	0	NODE_202	gi|70984386|
	amidohydrolase	AFUMN1694	Aspergillus fumigatus Af293	XP_751049	409	408	0	0	NODE_220	gi|70992401|
	amidohydrolase	AFUMN4943	Aspergillus fumigatus Af293	XP_748601	330	512	183	0	NODE_58	gi|146323215|
	amidohydrolase	AFUMN8371	Aspergillus fumigatus A1163	EDP53371	168	512	345	1.68383e-88	NODE_58	gi|159128256|
	amidohydrolase	AFUMN5560	Aspergillus fumigatus A1163	EDP51000	534	533	0	0	NODE_643	gi|159125884|
	amidohydrolase	AFUMN6577	Aspergillus fumigatus Af293	XP_752490	461	460	0	0	NODE_865	gi|70995470|
	amidophosphoribosyltransferase	AFUMN1365	Aspergillus fumigatus Af293	XP_747702	584	583	0	0	NODE_202	gi|70984376|
	amine oxidase	AFUMN1808	Aspergillus fumigatus Af293	XP_749090	706	705	0	0	NODE_229	gi|70987222|
	amine oxidase flavin containing	AFUMN2087	Aspergillus fumigatus A1163	EDP49064	493	492	0	0	NODE_241	gi|159123945|
	amine oxidase flavin containing	AFUMN4416	Aspergillus fumigatus Af293	XP_754271	456	484	29	0	NODE_508	gi|70999099|
	amine oxidase flavin containing	AFUMN4469	Aspergillus fumigatus A1163	EDP52537	508	507	0	0	NODE_513	gi|159127422|
	amine oxidase flavin containing	AFUMN5525	Aspergillus fumigatus A1163	EDP50967	466	465	0	0	NODE_643	gi|159125851|
	amino acid N acetyltransferase subunit Mak10	AFUMN3520	Aspergillus fumigatus Af293	XP_755266	724	723	0	0	NODE_374	gi|71001170|
	amino acid permease	AFUMN294	Aspergillus fumigatus Af293	XP_750994	559	558	0	0	NODE_136	gi|70992291|
	amino acid permease	AFUMN1049	Aspergillus fumigatus Af293	XP_001481438	304	445	142	0	NODE_187	gi|146324263|
	amino acid permease	AFUMN1180	Aspergillus fumigatus Af293	XP_747411	515	514	0	0	NODE_195	gi|70983769|
	amino acid permease	AFUMN1182	Aspergillus fumigatus Af293	XP_747459	264	553	290	0	NODE_195	gi|70983866|
	amino acid permease	AFUMN1713	Aspergillus fumigatus Af293	XP_752279	529	528	0	0	NODE_222	gi|70995026|
	amino acid permease	AFUMN2499	Aspergillus fumigatus A1163	EDP49124	519	518	0	0	NODE_273	gi|159124005|
	amino acid permease	AFUMN2784	Aspergillus fumigatus Af293	XP_754648	431	430	0	0	NODE_297	gi|70999862|
	amino acid permease	AFUMN3358	Aspergillus fumigatus Af293	XP_748303	404	403	0	0	NODE_362	gi|70985594|
	amino acid permease	AFUMN3617	Aspergillus fumigatus Af293	XP_753695	489	488	0	0	NODE_388	gi|70997926|
	amino acid permease	AFUMN4160	Aspergillus fumigatus Af293	XP_746538	540	535	-4	0	NODE_477	gi|70982019|
	amino acid permease	AFUMN5014	Aspergillus fumigatus A1163	EDP51834	358	357	0	0	NODE_596	gi|159126718|
	amino acid permease	AFUMN5567	Aspergillus fumigatus Af293	XP_748191	567	566	0	0	NODE_643	gi|70985370|
	amino acid permease	AFUMN6972	Aspergillus fumigatus Af293	XP_748503	290	317	28	1.56077e-176	NODE_712	gi|70986000|
	amino acid permease	AFUMN6025	Aspergillus fumigatus A1163	EDP54576	563	562	0	0	NODE_72	gi|159129462|
	amino acid permease	AFUMN6415	Aspergillus fumigatus Af293	XP_746508	493	492	0	0	NODE_803	gi|70981959|
	amino acid permease	AFUMN6807	Aspergillus fumigatus Af293	XP_748063	555	554	0	0	NODE_946	gi|146324002|
	amino acid permease Can1	AFUMN3022	Aspergillus fumigatus Af293	XP_748477	569	568	0	0	NODE_31	gi|70985946|
	amino acid permease Dip5	AFUMN3511	Aspergillus fumigatus A1163	EDP54415	564	563	0	0	NODE_374	gi|159129301|
	amino acid permease Gap1	AFUMN1771	Aspergillus fumigatus A1163	EDP48269	584	583	0	0	NODE_229	gi|159123149|
	amino acid transporter	AFUMN980	Aspergillus fumigatus Af293	XP_752049	745	744	0	0	NODE_183	gi|70994542|
	amino acid transporter	AFUMN2186	Aspergillus fumigatus Af293	XP_746300	316	315	0	0	NODE_247	gi|70981542|
	amino acid transporter	AFUMN2240	Aspergillus fumigatus Af293	XP_747579	615	614	0	0	NODE_256	gi|70984118|
	amino acid transporter	AFUMN2384	Aspergillus fumigatus A1163	EDP55280	597	596	0	0	NODE_262	gi|159130166|
	amino acid transporter	AFUMN2441	Aspergillus fumigatus A1163	EDP48621	474	473	0	0	NODE_270	gi|159123502|
	amino acid transporter	AFUMN2535	Aspergillus fumigatus A1163	EDP49128	544	543	0	0	NODE_273	gi|159124009|
	amino acid transporter	AFUMN2495	Aspergillus fumigatus A1163	EDP49136	433	432	0	0	NODE_273	gi|159124017|
	amino acid transporter	AFUMN2985	Aspergillus fumigatus Af293	XP_756083	475	474	0	0	NODE_318	gi|71002804|
	amino acid transporter	AFUMN4407	Aspergillus fumigatus Af293	XP_753709	457	456	0	0	NODE_508	gi|70997954|
	amino acid transporter	AFUMN4417	Aspergillus fumigatus Af293	XP_752127	481	480	0	0	NODE_508	gi|70994700|
	amino acid transporter	AFUMN5116	Aspergillus fumigatus A1163	EDP47083	590	559	-30	0	NODE_601	gi|159121960|
	amino acid transporter	AFUMN6263	Aspergillus fumigatus A1163	EDP53696	581	580	0	0	NODE_77	gi|159128582|
	aminoacyl tRNA hydrolase	AFUMN7616	Aspergillus fumigatus Af293	XP_749341	197	197	1	5.44638e-138	NODE_627	gi|70988982|
	aminoalcoholphosphotransferase	AFUMN4521	Aspergillus fumigatus Af293	XP_754941	390	389	0	0	NODE_514	gi|71000515|
	aminomethyl transferase	AFUMN3555	Aspergillus fumigatus Af293	XP_753409	448	447	0	0	NODE_375	gi|70997319|
	aminopeptidase	AFUMN1724	Aspergillus fumigatus Af293	XP_751922	954	953	0	0	NODE_223	gi|70994150|
	aminopeptidase	AFUMN2653	Aspergillus fumigatus A1163	EDP51281	901	967	67	0	NODE_289	gi|159126165|
	aminopeptidase	AFUMN5037	Aspergillus fumigatus A1163	EDP53272	392	391	0	0	NODE_598	gi|159128157|
	aminopeptidase	AFUMN5451	Aspergillus fumigatus Af293	XP_753831	655	654	0	0	NODE_629	gi|70998210|
	aminopeptidase	AFUMN6260	Aspergillus fumigatus Af293	XP_749158	525	524	0	0	NODE_77	gi|70988597|
	aminopeptidase Y	AFUMN5602	Aspergillus fumigatus Af293	XP_748386	502	501	0	0	NODE_656	gi|146323131|
	aminotransferase	AFUMN1056	Aspergillus fumigatus Af293	XP_731516	399	398	0	0	NODE_187	gi|70981468|
	aminotransferase	AFUMN1061	Aspergillus fumigatus A1163	EDP47861	439	438	0	0	NODE_187	gi|159122740|
	aminotransferase	AFUMN1058	Neosartorya fischeri NRRL 181	XP_001257307	703	408	-294	0	NODE_187	gi|119467001|
	aminotransferase	AFUMN1351	Aspergillus fumigatus A1163	EDP47619	415	414	0	0	NODE_202	gi|159122498|
	aminotransferase	AFUMN2480	Aspergillus fumigatus Af293	XP_752818	447	446	0	0	NODE_273	gi|70996126|
	aminotransferase	AFUMN2935	Aspergillus fumigatus Af293	XP_754156	471	470	0	0	NODE_316	gi|70998869|
	aminotransferase	AFUMN3905	Aspergillus fumigatus Af293	XP_746861	392	391	0	0	NODE_434	gi|70982666|
	aminotransferase	AFUMN5113	Aspergillus fumigatus Af293	XP_746393	420	419	0	0	NODE_601	gi|70981728|
	aminotransferase	AFUMN6515	Aspergillus fumigatus A1163	EDP47779	412	396	-15	0	NODE_852	gi|159122658|
	aminotransferase class III	AFUMN1322	Aspergillus fumigatus Af293	XP_753049	476	475	0	0	NODE_201	gi|70996588|
	aminotransferase class III	AFUMN4917	Aspergillus fumigatus A1163	EDP48525	467	466	0	0	NODE_586	gi|159123405|
	aminotransferase class V	AFUMN4669	Aspergillus fumigatus Af293	XP_752314	387	386	0	0	NODE_53	gi|70995096|
	aminotransferase classes I and II	AFUMN2093	Aspergillus fumigatus Af293	XP_747048	384	383	0	0	NODE_241	gi|70983041|
	aminotransferase classes I and II	AFUMN2303	Aspergillus fumigatus Af293	XP_751684	488	512	25	0	NODE_2616	gi|70993674|
	aminotransferase classes I and II	AFUMN3371	Aspergillus fumigatus Af293	XP_748300	444	443	0	0	NODE_362	gi|70985588|
	aminotransferase GliI	AFUMN6279	Aspergillus fumigatus A1163	EDP49539	437	435	-1	0	NODE_795	gi|159124421|
	aminotransferase LolT	AFUMN1630	Aspergillus fumigatus Af293	XP_001481672	454	453	0	0	NODE_2207	gi|146322966|
	ammonium transporter MeaA	AFUMN6191	Aspergillus fumigatus A1163	EDP54239	563	562	0	0	NODE_759	gi|159129125|
	ammonium transporter Mep2	AFUMN2077	Aspergillus fumigatus Af293	XP_752458	441	440	0	0	NODE_240	gi|70995404|
	AMP binding	AFUMN1161	Aspergillus fumigatus Af293	XP_750348	576	575	0	0	NODE_192	gi|70990998|
	AMP binding	AFUMN2954	Aspergillus fumigatus A1163	EDP56738	1862	1861	0	0	NODE_317	gi|159131625|
	AMP binding enzyme	AFUMN2009	Aspergillus fumigatus A1163	EDP51590	571	570	0	0	NODE_235	gi|159126474|
	AMP binding enzyme	AFUMN3344	Aspergillus fumigatus Af293	XP_747916	709	708	0	0	NODE_359	gi|70984820|
	AMP binding enzyme	AFUMN4740	Aspergillus fumigatus Af293	XP_753230	548	533	-14	0	NODE_560	gi|146324227|
	AMP binding enzyme	AFUMN4854	Aspergillus fumigatus Af293	XP_746779	615	614	0	0	NODE_576	gi|70982502|
	AMP binding enzyme	AFUMN5179	Aspergillus fumigatus A1163	EDP50829	708	596	-111	0	NODE_607	gi|159125712|
	AMP binding enzyme	AFUMN5289	Aspergillus fumigatus A1163	EDP49902	545	544	0	0	NODE_6267	gi|159124784|
	AMP binding enzyme	AFUMN6583	Aspergillus fumigatus Af293	XP_752496	656	655	0	0	NODE_865	gi|146322602|
	AMP deaminase	AFUMN3613	Aspergillus fumigatus A1163	EDP48924	950	950	1	0	NODE_387	gi|159123805|
	anaphase promoting complex component Cut20/Apc4	AFUMN3584	Aspergillus fumigatus Af293	XP_752937	736	735	0	0	NODE_378	gi|70996364|
	anaphase promoting complex subunit 10 APC10	AFUMN3602	Aspergillus fumigatus Af293	XP_752943	455	454	0	0	NODE_378	gi|70996376|
	anaphase promoting complex subunit Apc5	AFUMN4510	Aspergillus fumigatus Af293	XP_754986	769	768	0	0	NODE_514	gi|146323281|
	anaphase promoting complex subunit ApcB	AFUMN6630	Aspergillus fumigatus Af293	XP_749651	906	894	-11	0	NODE_870	gi|70989603|
	anion exchange	AFUMN3169	Aspergillus fumigatus Af293	XP_754531	680	679	0	0	NODE_336	gi|70999628|
	anion exchange	AFUMN5951	Aspergillus fumigatus Af293	XP_751908	602	601	0	0	NODE_70	gi|70994122|
	annexin ANXC3.1	AFUMN1178	Aspergillus fumigatus Af293	XP_747470	465	464	0	0	NODE_195	gi|70983888|
	annexin ANXC3.2	AFUMN3413	Aspergillus fumigatus Af293	XP_755722	447	446	0	0	NODE_363	gi|71002082|
	annexin ANXC4	AFUMN1270	Aspergillus fumigatus A1163	EDP53032	887	886	0	0	NODE_198	gi|159127917|
	anthranilate phosphoribosyltransferase	AFUMN1854	Aspergillus fumigatus Af293	XP_751633	430	429	0	0	NODE_231	gi|70993572|
	anthranilate synthase component I	AFUMN6355	Aspergillus fumigatus Af293	XP_751136	514	517	4	0	NODE_797	gi|70992575|
	anthranilate synthase multifunctional protein TrpC	AFUMN5776	Aspergillus fumigatus A1163	EDP56546	765	764	0	0	NODE_688	gi|159131433|
	antibiotic biosynthesis monooxygenase	AFUMN8556	Aspergillus fumigatus Af293	XP_752569	108	107	0	3.60624e-73	NODE_121	gi|70995628|
	antigenic cell wall galactomannoprotein	AFUMN7844	Aspergillus fumigatus Af293	XP_746369	185	184	0	2.29069e-124	NODE_2208	gi|70981680|
	antigenic mitochondrial protein HSP60	AFUMN3488	Aspergillus fumigatus Af293	XP_755263	588	587	0	0	NODE_374	gi|71001164|
	antigenic thaumatin	AFUMN7947	Aspergillus fumigatus Af293	XP_747035	168	167	0	3.75156e-117	NODE_246	gi|70983015|
	antiviral protein Ski3	AFUMN5631	Aspergillus fumigatus A1163	EDP52858	1430	1429	0	0	NODE_660	gi|159127743|
	anucleate primary sterigmata ApsB	AFUMN887	Aspergillus fumigatus Af293	XP_755031	1638	1637	0	0	NODE_181	gi|71000699|
	AP 1 adaptor complex subunit beta	AFUMN5660	Neosartorya fischeri NRRL 181	XP_001263544	752	751	0	0	NODE_660	gi|119492147|
	AP 1 adaptor complex subunit gamma	AFUMN1154	Aspergillus fumigatus Af293	XP_750353	804	803	0	0	NODE_192	gi|70991008|
	AP 1 adaptor complex subunit mu	AFUMN3614	Aspergillus fumigatus Af293	XP_753673	447	446	0	0	NODE_388	gi|70997882|
	AP 2 adaptor complex subunit alpha	AFUMN51	Aspergillus fumigatus Af293	XP_746616	940	939	0	0	NODE_1084	gi|70982175|
	AP 2 adaptor complex subunit beta	AFUMN3035	Aspergillus fumigatus Af293	XP_755367	719	718	0	0	NODE_320	gi|71001372|
	AP 2 adaptor complex subunit mu	AFUMN5457	Aspergillus fumigatus Af293	XP_753843	446	445	0	0	NODE_629	gi|70998234|
	AP 3 adaptor complex subunit beta	AFUMN2849	Aspergillus fumigatus Af293	XP_753513	844	843	0	0	NODE_30	gi|70997537|
	AP 3 adaptor complex subunit mu	AFUMN2099	Neosartorya fischeri NRRL 181	XP_001266700	622	621	0	0	NODE_242	gi|119499886|
	AP 3 adaptor complex subunit sigma	AFUMN7716	Aspergillus fumigatus Af293	XP_751179	186	185	0	2.23522e-132	NODE_573	gi|70992661|
	AP 3 complex subunit delta	AFUMN639	Aspergillus fumigatus A1163	EDP48204	406	953	548	0	NODE_162	gi|159123084|
	aquaglyceroporin	AFUMN1030	Aspergillus fumigatus Af293	XP_750737	336	335	0	0	NODE_186	gi|70991777|
	aquaglyceroporin	AFUMN5135	Aspergillus fumigatus A1163	EDP47128	353	448	96	0	NODE_601	gi|159122005|
	aquaporin	AFUMN4139	Aspergillus fumigatus Af293	XP_746526	314	313	0	0	NODE_477	gi|146323615|
	arabinanase	AFUMN2037	Aspergillus fumigatus Af293	XP_731479	417	416	0	0	NODE_238	gi|70981394|
	arabinogalactan endo 1,4 beta galactosidase GalA	AFUMN210	Aspergillus fumigatus Af293	XP_750440	382	381	0	0	NODE_126	gi|70991182|
	arabinosidase	AFUMN5174	Aspergillus fumigatus Af293	XP_749202	344	482	139	0	NODE_605	gi|70988689|
	arachidonate 5 lipoxygenase	AFUMN3275	Aspergillus fumigatus A1163	EDP47436	609	608	0	0	NODE_353	gi|159122314|
	arginase	AFUMN1087	Aspergillus fumigatus Af293	XP_754476	325	324	0	0	NODE_189	gi|70999514|
	arginine biosynthesis bifunctional protein ArgJ	AFUMN8207	Aspergillus fumigatus Af293	XP_753824	150	466	317	8.94687e-101	NODE_629	gi|70998194|
	arginine metabolism regulation protein III	AFUMN2879	Aspergillus fumigatus Af293	XP_753504	419	480	62	0	NODE_30	gi|70997517|
	arginine N methyltransferase Rmt2	AFUMN3504	Aspergillus fumigatus A1163	EDP54440	425	424	0	0	NODE_374	gi|159129326|
	arginine rich protein	AFUMN7843	Neosartorya fischeri NRRL 181	XP_001264547	798	767	-30	1.45674e-124	NODE_121	gi|119495529|
	arginine transporter	AFUMN3336	Aspergillus fumigatus Af293	XP_747917	565	564	0	0	NODE_359	gi|70984822|
	arginine tRNA protein transferase	AFUMN1627	Neosartorya fischeri NRRL 181	XP_001260766	441	449	9	0	NODE_2207	gi|119481475|
	argininosuccinate lyase	AFUMN5472	Aspergillus fumigatus A1163	EDP52960	441	440	0	0	NODE_62	gi|159127845|
	argininosuccinate synthase	AFUMN4340	Aspergillus fumigatus Af293	XP_749563	417	416	0	0	NODE_500	gi|146322787|
	arginyl tRNA synthetase	AFUMN3378	Aspergillus fumigatus Af293	XP_755736	659	646	-12	0	NODE_363	gi|146322998|
	armadillo repeat protein	AFUMN229	Aspergillus fumigatus A1163	EDP56040	994	993	0	0	NODE_126	gi|159130927|
	aromatic amino acid aminotransferase	AFUMN6765	Aspergillus fumigatus Af293	XP_748044	596	595	0	0	NODE_946	gi|70985076|
	aromatic aminotransferase Aro8	AFUMN3401	Aspergillus fumigatus Af293	XP_755696	527	526	0	0	NODE_363	gi|71002030|
	aromatic ring opening dioxygenase	AFUMN3920	Aspergillus fumigatus Af293	XP_746866	346	345	0	0	NODE_434	gi|70982676|
	aromatic ring opening dioxygenase LigB subunit	AFUMN3797	Aspergillus fumigatus Af293	XP_747781	352	351	0	0	NODE_432	gi|70984549|
	arrestin	AFUMN119	Aspergillus fumigatus Af293	XP_752568	817	814	-2	0	NODE_121	gi|70995626|
	arrestin	AFUMN281	Aspergillus fumigatus Af293	XP_750943	402	401	0	0	NODE_136	gi|70992189|
	arrestin or S antigen N terminal	AFUMN2029	Aspergillus fumigatus Af293	XP_746727	483	603	121	0	NODE_236	gi|146324602|
	arrestin or S antigen N terminal	AFUMN3531	Aspergillus fumigatus Af293	XP_753399	526	525	0	0	NODE_375	gi|70997299|
	arsenate reductase Arc2	AFUMN8011	Aspergillus fumigatus Af293	XP_751216	159	158	0	1.02486e-112	NODE_365	gi|70992735|
	arsenic resistance protein ArsH	AFUMN8287	Aspergillus fumigatus Af293	XP_747513	170	307	138	1.4889e-94	NODE_270	gi|70983975|
	arsenite efflux transporter ArsB	AFUMN17	Aspergillus fumigatus Af293	XP_755843	752	751	0	0	NODE_104	gi|146323028|
	arsenite efflux transporter ArsB	AFUMN5730	Aspergillus fumigatus Af293	XP_750326	383	382	0	0	NODE_680	gi|146322477|
	arsenite resistance protein Ars2	AFUMN6533	Aspergillus fumigatus Af293	XP_755803	918	917	0	0	NODE_85	gi|146323024|
	arsenite translocating ATPase ArsA	AFUMN1100	Aspergillus fumigatus Af293	XP_754484	341	340	0	0	NODE_189	gi|146323430|
	aryl alcohol dehydrogenase	AFUMN5142	Aspergillus fumigatus Af293	XP_746395	602	601	0	0	NODE_601	gi|70981732|
	aryl alcohol dehydrogenase AAD	AFUMN7876	Aspergillus fumigatus A1163	EDP53712	179	329	151	1.72628e-122	NODE_605	gi|159128598|
	aryl alcohol dehydrogenase Aad14	AFUMN3718	Aspergillus fumigatus Af293	XP_755458	385	384	0	0	NODE_396	gi|71001554|
	aryl alcohol oxidase; vanillyl alcohol oxidase	AFUMN4850	Aspergillus fumigatus A1163	EDP52798	481	412	-68	0	NODE_574	gi|159127683|
	arylesterase/monoxygenase	AFUMN1561	Aspergillus fumigatus Af293	XP_755637	320	319	0	0	NODE_2207	gi|71001912|
	arylsulfatase	AFUMN718	Aspergillus fumigatus Af293	XP_748552	600	599	0	0	NODE_1733	gi|70986108|
	arylsulfatase	AFUMN3660	Aspergillus fumigatus Af293	XP_746954	599	598	0	0	NODE_389	gi|70982853|
	arylsulfatase	AFUMN6364	Aspergillus fumigatus Af293	XP_753359	646	645	0	0	NODE_797	gi|70997211|
	Asp hemolysin	AFUMN8242	Aspergillus fumigatus Af293	XP_001481532	140	139	0	6.44083e-98	NODE_353	gi|146323603|
	asparaginase	AFUMN2872	Aspergillus fumigatus Af293	XP_753493	443	442	0	0	NODE_30	gi|70997493|
	asparaginase	AFUMN4344	Aspergillus fumigatus Af293	XP_749560	462	461	0	0	NODE_500	gi|70989421|
	asparagine synthase related protein	AFUMN1902	Aspergillus fumigatus A1163	EDP50606	588	587	0	0	NODE_231	gi|159125489|
	asparagine synthetase Asn2	AFUMN4420	Aspergillus fumigatus A1163	EDP50066	640	639	0	0	NODE_508	gi|159124949|
	asparaginyl tRNA synthetase Slm5	AFUMN4843	Aspergillus fumigatus Af293	XP_754656	573	572	0	0	NODE_574	gi|70999878|
	aspartate aminotransferase	AFUMN3311	Aspergillus fumigatus Af293	XP_750165	445	444	0	0	NODE_355	gi|70990632|
	aspartate semialdehyde dehydrogenase	AFUMN4563	Aspergillus fumigatus Af293	XP_754923	364	363	0	0	NODE_514	gi|71000471|
	aspartate transaminase	AFUMN3694	Aspergillus fumigatus Af293	XP_755298	471	469	-1	0	NODE_390	gi|71001234|
	aspartate transaminase	AFUMN3842	Aspergillus fumigatus Af293	XP_747828	413	412	0	0	NODE_432	gi|70984643|
	aspartic endopeptidase	AFUMN2992	Aspergillus fumigatus Af293	XP_755930	429	428	0	0	NODE_319	gi|146323054|
	aspartic endopeptidase AP1	AFUMN3783	Aspergillus fumigatus A1163	EDP47655	1051	459	-591	0	NODE_432	gi|159122534|
	aspartic endopeptidase Pep1/aspergillopepsin F	AFUMN1949	Aspergillus fumigatus Af293	XP_753324	396	395	0	0	NODE_234	gi|70997139|
	aspartic endopeptidase Pep2	AFUMN1090	Aspergillus fumigatus Af293	XP_754479	399	398	0	0	NODE_189	gi|70999520|
	aspartic type endopeptidase	AFUMN3021	Aspergillus fumigatus Af293	XP_748443	440	439	0	0	NODE_31	gi|146323147|
	aspartic type endopeptidase CtsD	AFUMN6500	Aspergillus fumigatus Af293	XP_752122	468	474	7	0	NODE_82	gi|70994690|
	aspartic type endopeptidase OpsB	AFUMN6231	Aspergillus fumigatus Af293	XP_747542	486	485	0	0	NODE_76	gi|70984040|
	aspartokinase	AFUMN2623	Aspergillus fumigatus Af293	XP_754072	493	518	26	0	NODE_284	gi|70998700|
	aspartyl aminopeptidase	AFUMN690	Aspergillus fumigatus Af293	XP_754785	505	504	0	0	NODE_1677	gi|71000136|
	aspartyl tRNA synthetase	AFUMN966	Aspergillus fumigatus Af293	XP_751992	685	680	-4	0	NODE_183	gi|70994380|
	aspartyl tRNA synthetase cytoplasmic	AFUMN1742	Aspergillus fumigatus Af293	XP_750007	948	947	0	0	NODE_226	gi|70990316|
	aspartyl tRNA synthetase Dps1	AFUMN5368	Aspergillus fumigatus Af293	XP_749394	556	555	0	0	NODE_627	gi|70989089|
	aspergillopepsin	AFUMN660	Aspergillus fumigatus Af293	XP_748619	270	269	0	0	NODE_166	gi|70986250|
	aspergillopepsin	AFUMN1542	Aspergillus fumigatus Af293	XP_746812	278	277	0	0	NODE_219	gi|70982568|
	assimilatory sulfite reductase	AFUMN3997	Aspergillus fumigatus Af293	XP_750781	1047	1046	0	0	NODE_442	gi|70991865|
	AT DNA binding protein	AFUMN7694	Aspergillus fumigatus Af293	XP_754033	249	250	2	2.17383e-133	NODE_433	gi|70998622|
	AT DNA binding protein	AFUMN4402	Aspergillus fumigatus A1163	EDP52431	1182	1181	0	0	NODE_508	gi|159127316|
	AT DNA binding protein Thy28	AFUMN7056	Aspergillus fumigatus Af293	XP_751968	320	277	-42	1.51324e-172	NODE_800	gi|70994242|
	AT hook motif protein	AFUMN8210	Neosartorya fischeri NRRL 181	XP_001262817	928	897	-30	1.02787e-100	NODE_576	gi|119489034|
	ATP binding protein	AFUMN334	Aspergillus fumigatus Af293	XP_750951	382	381	0	0	NODE_136	gi|70992205|
	ATP binding protein	AFUMN2070	Aspergillus fumigatus Af293	XP_752430	294	293	0	0	NODE_240	gi|70995345|
	ATP binding protein	AFUMN4718	Aspergillus fumigatus A1163	EDP50545	408	407	0	0	NODE_54	gi|159125428|
	ATP binding protein	AFUMN6095	Aspergillus fumigatus A1163	EDP51652	965	1007	43	0	NODE_737	gi|159126536|
	ATP citrate lyase subunit 1	AFUMN283	Neosartorya fischeri NRRL 181	XP_001258190	658	657	0	0	NODE_136	gi|119471597|
	ATP citrate lyase subunit Acl	AFUMN341	Aspergillus fumigatus Af293	XP_750954	487	486	0	0	NODE_136	gi|70992211|
	ATP dependent Clp protease	AFUMN5353	Aspergillus fumigatus Af293	XP_749967	641	638	-2	0	NODE_6267	gi|70990236|
	ATP dependent Clp protease proteolytic subunit ClpP	AFUMN7836	Aspergillus fumigatus Af293	XP_754781	176	175	0	5.13943e-125	NODE_1677	gi|71000128|
	ATP dependent DNA ligase	AFUMN1453	Aspergillus fumigatus Af293	XP_748099	913	912	0	0	NODE_207	gi|70985186|
	ATP dependent protease CrgA	AFUMN3036	Aspergillus fumigatus Af293	XP_755380	627	626	0	0	NODE_320	gi|71001398|
	ATP dependent RNA helicase	AFUMN2100	Aspergillus fumigatus Af293	XP_751498	623	622	0	0	NODE_242	gi|146323887|
	ATP dependent RNA helicase	AFUMN2218	Aspergillus fumigatus A1163	EDP55958	473	472	0	0	NODE_253	gi|159130845|
	ATP dependent RNA helicase	AFUMN3435	Aspergillus fumigatus Af293	XP_752291	640	639	0	0	NODE_364	gi|70995050|
	ATP dependent RNA helicase	AFUMN3978	Aspergillus fumigatus Af293	XP_750779	796	795	0	0	NODE_442	gi|70991861|
	ATP dependent RNA helicase	AFUMN4933	Aspergillus fumigatus Af293	XP_749760	504	503	0	0	NODE_588	gi|70989821|
	ATP dependent RNA helicase	AFUMN5859	Aspergillus fumigatus Af293	XP_755130	1456	1455	0	0	NODE_691	gi|71000898|
	ATP dependent RNA helicase Dbp1	AFUMN913	Aspergillus fumigatus A1163	EDP50144	675	674	0	0	NODE_183	gi|159125027|
	ATP dependent RNA helicase Dbp10	AFUMN288	Aspergillus fumigatus Af293	XP_750996	870	869	0	0	NODE_136	gi|70992295|
	ATP dependent RNA helicase dbp2	AFUMN6034	Neosartorya fumigata	Q4X195	550	547	-2	0	NODE_72	gi|91206537|
	ATP dependent RNA helicase Dbp5	AFUMN2591	Aspergillus fumigatus Af293	XP_749257	490	489	0	0	NODE_279	gi|146322734|
	ATP dependent RNA helicase Dbp7	AFUMN5030	Aspergillus fumigatus A1163	EDP51841	1051	758	-292	0	NODE_596	gi|159126725|
	ATP dependent RNA helicase Dbp8	AFUMN3180	Aspergillus fumigatus Af293	XP_754530	527	526	0	0	NODE_336	gi|70999626|
	ATP dependent RNA helicase Dbp9	AFUMN3416	Aspergillus fumigatus Af293	XP_755731	650	649	0	0	NODE_363	gi|71002100|
	ATP dependent RNA helicase Dob1	AFUMN894	Aspergillus fumigatus Af293	XP_752110	1083	1082	0	0	NODE_183	gi|70994666|
	ATP dependent RNA helicase Drs1	AFUMN2587	Aspergillus fumigatus Af293	XP_752868	830	830	1	0	NODE_278	gi|70996226|
	ATP dependent RNA helicase Hrh1	AFUMN3499	Aspergillus fumigatus Af293	XP_755257	822	821	0	0	NODE_374	gi|71001152|
	ATP dependent RNA helicase Mrh4	AFUMN5822	Aspergillus fumigatus Af293	XP_755183	632	631	0	0	NODE_691	gi|71001004|
	ATP dependent RNA helicase Rok1	AFUMN4280	Aspergillus fumigatus Af293	XP_752995	740	739	0	0	NODE_499	gi|70996480|
	ATP dependent RNA helicase Sub2	AFUMN3792	Aspergillus fumigatus Af293	XP_747814	449	448	0	0	NODE_432	gi|70984615|
	ATP dependent rRNA helicase spb4	AFUMN4375	Neosartorya fumigata	Q4WYJ7	641	640	0	0	NODE_508	gi|91208168|
	ATP depentend DNA helicase	AFUMN2835	Aspergillus fumigatus A1163	EDP54048	1002	1001	0	0	NODE_305	gi|159128934|
	ATP phosphoribosyltransferase His1	AFUMN1792	Aspergillus fumigatus Af293	XP_749060	317	316	0	0	NODE_229	gi|70987160|
	ATP sulphurylase	AFUMN4569	Aspergillus fumigatus Af293	XP_754953	575	574	0	0	NODE_514	gi|71000539|
	ATP synthase assembly protein Atp10	AFUMN4667	Aspergillus fumigatus Af293	XP_752415	361	360	0	0	NODE_53	gi|70995313|
	ATP synthase assembly protein Atp11	AFUMN2400	Aspergillus fumigatus Af293	XP_749043	348	347	0	0	NODE_263	gi|70987125|
	ATP synthase D chain mitochondrial	AFUMN6981	Aspergillus fumigatus Af293	XP_747696	246	255	10	3.92567e-176	NODE_202	gi|70984364|
	ATP synthase delta chain mitochondrial	AFUMN8022	Aspergillus fumigatus Af293	XP_750060	166	165	0	1.00275e-111	NODE_697	gi|70990422|
	ATP synthase F1 beta subunit	AFUMN5022	Aspergillus fumigatus Af293	XP_753589	520	519	0	0	NODE_596	gi|70997705|
	ATP synthase gamma chain mitochondrial	AFUMN182	Aspergillus fumigatus Af293	XP_750101	298	297	0	0	NODE_123	gi|146322408|
	ATP synthase oligomycin sensitivity conferral protein	AFUMN7244	Aspergillus fumigatus Af293	XP_755572	228	227	0	6.60239e-161	NODE_2207	gi|71001782|
	ATP synthase subunit ATP9	AFUMN8103	Aspergillus fumigatus Af293	XP_751890	158	157	0	1.89027e-106	NODE_338	gi|70994086|
	ATP synthase subunit E	AFUMN7180	Aspergillus fumigatus Af293	XP_747868	233	232	0	5.64744e-165	NODE_852	gi|70984723|
	ATP/GTP binding protein	AFUMN7658	Aspergillus fumigatus Af293	XP_748373	188	187	0	1.09154e-135	NODE_717	gi|70985735|
	ATPase	AFUMN2668	Aspergillus fumigatus Af293	XP_754245	1304	1303	0	0	NODE_290	gi|70999047|
	ATPase AAA	AFUMN821	Aspergillus fumigatus Af293	XP_001481430	1010	1009	0	0	NODE_1733	gi|146324856|
	ATPase AAA	AFUMN8728	Neosartorya fischeri NRRL 181	XP_001257312	129	1065	937	1.9984e-50	NODE_187	gi|119467011|
	ATPase AAA	AFUMN1436	Aspergillus fumigatus A1163	EDP48879	1657	1654	-2	0	NODE_205	gi|159123760|
	ATPase AAA	AFUMN2343	Aspergillus fumigatus Af293	XP_751754	459	458	0	0	NODE_2616	gi|70993814|
	ATPase AAA	AFUMN2288	Aspergillus fumigatus Af293	XP_751711	540	539	0	0	NODE_2616	gi|70993728|
	ATPase AAA	AFUMN2662	Aspergillus fumigatus A1163	EDP47220	760	759	0	0	NODE_28	gi|159122098|
	ATPase AAA	AFUMN5741	Aspergillus fumigatus Af293	XP_748843	427	631	205	0	NODE_682	gi|146324886|
	ATPase AAA	AFUMN6354	Aspergillus fumigatus Af293	XP_751134	903	802	-100	0	NODE_797	gi|70992571|
	ATPase AAA Rix7	AFUMN3434	Aspergillus fumigatus Af293	XP_752288	737	784	48	0	NODE_364	gi|70995044|
	ATPase AAA Rvb2/Reptin	AFUMN1023	Aspergillus fumigatus Af293	XP_749991	470	469	0	0	NODE_185	gi|70990284|
	ATPase ABC	AFUMN4278	Aspergillus fumigatus A1163	EDP56857	780	779	0	0	NODE_499	gi|159131744|
	ATPase BCS1	AFUMN6548	Aspergillus fumigatus Af293	XP_755808	519	574	56	0	NODE_85	gi|71002254|
	ATPase H /K alpha subunit	AFUMN4378	Aspergillus fumigatus Af293	XP_748266	1048	1047	0	0	NODE_508	gi|70985520|
	ATPase membrane spanning	AFUMN5247	Aspergillus fumigatus Af293	XP_746586	420	419	0	0	NODE_61	gi|70982115|
	ATPase Na/K alpha 1 subunit	AFUMN1829	Aspergillus fumigatus A1163	EDP48296	1106	1105	0	0	NODE_229	gi|159123176|
	ATPase P	AFUMN1021	Aspergillus fumigatus Af293	XP_749997	960	959	0	0	NODE_185	gi|70990296|
	ATPase P	AFUMN1164	Aspergillus fumigatus Af293	XP_754078	1264	1263	0	0	NODE_193	gi|70998712|
	ATPase P	AFUMN2069	Aspergillus fumigatus A1163	EDP56321	1433	1432	0	0	NODE_240	gi|159131208|
	ATPase PP loop	AFUMN3315	Aspergillus fumigatus Af293	XP_750220	421	420	0	0	NODE_355	gi|70990742|
	ATPase type V B subunit	AFUMN1652	Aspergillus fumigatus Af293	XP_755656	507	506	0	0	NODE_2207	gi|71001950|
	ATPase type V F subunit	AFUMN8427	Aspergillus fumigatus Af293	XP_755466	125	124	0	7.65785e-84	NODE_512	gi|71001570|
	ATPase type V proteolipid subunit Ppa1	AFUMN7700	Aspergillus fumigatus Af293	XP_755891	200	199	0	4.90597e-133	NODE_155	gi|71002420|
	ATPase_c H	AFUMN2232	Aspergillus fumigatus A1163	EDP47502	1765	1764	0	0	NODE_256	gi|159122381|
	aureobasidin resistance protein Aur1	AFUMN2762	Aspergillus fumigatus Af293	XP_754623	437	436	0	0	NODE_297	gi|70999812|
	autophagic death protein Aut7/IDI 7	AFUMN8485	Aspergillus fumigatus Af293	XP_750493	119	118	0	1.11525e-79	NODE_75	gi|70991288|
	autophagic serine protease Alp2	AFUMN6093	Aspergillus fumigatus Af293	XP_753718	496	495	0	0	NODE_737	gi|70997972|
	autophagocytosis protein Aut1	AFUMN3462	Aspergillus fumigatus Af293	XP_753819	354	353	0	0	NODE_371	gi|70998182|
	autophagy protein Apg16	AFUMN7930	Aspergillus fumigatus Af293	XP_753439	173	172	0	1.74216e-118	NODE_293	gi|70997381|
	autophagy protein Apg5	AFUMN6156	Aspergillus fumigatus Af293	XP_750597	327	326	0	0	NODE_74	gi|70991497|
	autophagy protein Apg6	AFUMN6663	Neosartorya fischeri NRRL 181	XP_001262062	541	541	1	0	NODE_881	gi|119484566|
	autophagy protein Apg9	AFUMN4703	Aspergillus fumigatus Af293	XP_751113	952	951	0	0	NODE_546	gi|70992529|
	autophagy protein Atg13	AFUMN6621	Aspergillus fumigatus Af293	XP_749608	959	958	0	0	NODE_870	gi|70989517|
	autophagy protein Atg20	AFUMN3390	Aspergillus fumigatus A1163	EDP54918	637	636	0	0	NODE_363	gi|159129804|
	autophagy protein Atg22	AFUMN4443	Aspergillus fumigatus Af293	XP_755470	525	524	0	0	NODE_512	gi|71001578|
	autophagy protein Atg22	AFUMN6866	Aspergillus fumigatus Af293	XP_749746	610	609	0	0	NODE_98	gi|70989793|
	autophagy protein Atg27	AFUMN2953	Aspergillus fumigatus Af293	XP_752894	334	333	0	0	NODE_317	gi|70996278|
	autophagy regulatory protein Atg2	AFUMN4819	Aspergillus fumigatus A1163	EDP55461	2161	2160	0	0	NODE_573	gi|159130348|
	autophagy related lipase Atg15	AFUMN4210	Aspergillus fumigatus A1163	EDP54610	647	648	2	0	NODE_482	gi|159129496|
	autophagy ubiquitin activating enzyme ApgG	AFUMN4938	Aspergillus fumigatus Af293	XP_749754	724	723	0	0	NODE_588	gi|70989809|
	auxin efflux carrier	AFUMN1477	Aspergillus fumigatus Af293	XP_748103	423	422	0	0	NODE_207	gi|70985194|
	auxin efflux carrier	AFUMN4277	Aspergillus fumigatus Af293	XP_752960	568	567	0	0	NODE_499	gi|70996410|
	benzoate 4 monooxygenase cytochrome P450	AFUMN22	Aspergillus fumigatus Af293	XP_755858	520	519	0	0	NODE_104	gi|71002354|
	benzoate 4 monooxygenase cytochrome P450	AFUMN6283	Neosartorya fischeri NRRL 181	XP_001258097	452	516	65	0	NODE_795	gi|119470880|
	benzodiazepine receptor	AFUMN7850	Aspergillus fumigatus Af293	XP_748464	178	177	0	3.28686e-124	NODE_31	gi|70985919|
	beta 1,4 mannosyltransferase Alg1	AFUMN5085	Aspergillus fumigatus Af293	XP_751292	462	461	0	0	NODE_600	gi|70992887|
	beta 1,6 glucan boisynthesis protein Knh1	AFUMN447	Aspergillus fumigatus Af293	XP_755094	260	259	0	0	NODE_140	gi|71000826|
	beta 1,6 glucan synthetase Kre6	AFUMN1578	Aspergillus fumigatus A1163	EDP54700	661	660	0	0	NODE_2207	gi|159129586|
	beta 1,6 glucanase Neg1	AFUMN2434	Aspergillus fumigatus Af293	XP_747510	489	488	0	0	NODE_270	gi|70983969|
	beta alanine synthase	AFUMN4791	Aspergillus fumigatus Af293	XP_751145	503	502	0	0	NODE_573	gi|146324506|
	beta alanine synthase	AFUMN6258	Aspergillus fumigatus A1163	EDP53698	393	457	65	0	NODE_77	gi|159128584|
	beta fructofuranosidase	AFUMN2599	Aspergillus fumigatus A1163	EDP53788	515	514	0	0	NODE_279	gi|159128674|
	beta galactosidase	AFUMN270	Aspergillus fumigatus Af293	XP_748360	1012	1011	0	0	NODE_135	gi|70985709|
	beta galactosidase	AFUMN1321	Aspergillus fumigatus Af293	XP_753037	750	1015	266	0	NODE_201	gi|70996564|
	beta galactosidase	AFUMN1928	Aspergillus fumigatus Af293	XP_752787	1025	1024	0	0	NODE_233	gi|70996064|
	beta galactosidase	AFUMN2459	Aspergillus fumigatus A1163	EDP52184	1056	1055	0	0	NODE_272	gi|159127068|
	beta galactosidase	AFUMN3097	Aspergillus fumigatus Af293	XP_750558	984	983	0	0	NODE_331	gi|70991419|
	beta galactosidase	AFUMN4369	Aspergillus fumigatus A1163	EDP50913	522	565	44	0	NODE_508	gi|159125797|
	beta glucosidase	AFUMN237	Aspergillus fumigatus A1163	EDP51456	798	797	0	0	NODE_133	gi|159126340|
	beta glucosidase	AFUMN263	Aspergillus fumigatus A1163	EDP53635	834	833	0	0	NODE_135	gi|159128520|
	beta glucosidase	AFUMN2151	Aspergillus fumigatus Af293	XP_746996	807	806	0	0	NODE_246	gi|70982937|
	beta glucosidase	AFUMN2573	Aspergillus fumigatus Af293	XP_752840	484	483	0	0	NODE_278	gi|70996170|
	beta glucosidase	AFUMN3195	Aspergillus fumigatus A1163	EDP48645	581	583	3	0	NODE_341	gi|159123526|
	beta glucosidase	AFUMN4299	Aspergillus fumigatus Af293	XP_753006	498	497	0	0	NODE_499	gi|70996502|
	beta glucosidase	AFUMN4468	Aspergillus fumigatus Af293	XP_754361	489	488	0	0	NODE_513	gi|70999284|
	beta glucosidase	AFUMN5092	Aspergillus fumigatus Af293	XP_751323	830	829	0	0	NODE_600	gi|70992949|
	beta glucosidase	AFUMN5917	Aspergillus fumigatus Af293	XP_747720	1034	1033	0	0	NODE_702	gi|70984414|
	beta glucosidase	AFUMN5935	Aspergillus fumigatus A1163	EDP49439	889	888	0	0	NODE_708	gi|159124321|
	beta glucosidase	AFUMN6445	Aspergillus fumigatus A1163	EDP55327	524	503	-20	0	NODE_80	gi|159130214|
	beta glucosidase A	AFUMN5733	Aspergillus fumigatus A1163	B0XPE1	874	873	0	0	NODE_680	gi|296439516|
	beta glucosidase I	AFUMN1206	Aspergillus fumigatus A1163	B0Y3M6	839	838	0	0	NODE_196	gi|298351538|
	beta glucosidase K	AFUMN3252	Aspergillus fumigatus A1163	B0YBJ3	517	766	250	0	NODE_3461	gi|298351540|
	beta glucosidase L	AFUMN767	Aspergillus fumigatus A1163	B0YB65	740	739	0	0	NODE_1733	gi|298351541|
	beta glucosidase M	AFUMN5710	Aspergillus fumigatus A1163	B0XPB8	582	769	188	0	NODE_674	gi|298351543|
	beta lactamase	AFUMN2471	Aspergillus fumigatus Af293	XP_753206	439	438	0	0	NODE_272	gi|70996903|
	beta lactamase	AFUMN8070	Aspergillus fumigatus Af293	XP_753661	158	383	226	6.78111e-108	NODE_388	gi|70997858|
	beta lactamase	AFUMN7610	Aspergillus fumigatus Af293	XP_753661	200	383	184	2.82069e-138	NODE_388	gi|70997858|
	beta lactamase	AFUMN4179	Aspergillus fumigatus Af293	XP_753884	359	358	0	0	NODE_47	gi|70998324|
	beta lactamase	AFUMN4896	Aspergillus fumigatus Af293	XP_747079	494	493	0	0	NODE_57	gi|70983103|
	beta mannosidase	AFUMN4859	Aspergillus fumigatus Af293	XP_746800	846	845	0	0	NODE_576	gi|70982544|
	beta mannosidase A	AFUMN4001	Aspergillus fumigatus A1163	B0Y7S2	802	926	125	0	NODE_442	gi|298351724|
	beta N acetylglucosaminidase	AFUMN1541	Aspergillus fumigatus Af293	XP_747213	932	931	0	0	NODE_218	gi|146324731|
	beta N acetylglucosaminidase	AFUMN2740	Aspergillus fumigatus A1163	EDP52575	815	814	0	0	NODE_295	gi|159127460|
	beta N acetylhexosaminidase NagA	AFUMN411	Aspergillus fumigatus Af293	XP_747307	693	600	-92	0	NODE_138	gi|70983560|
	beta N hexosaminidase	AFUMN5149	Aspergillus fumigatus Af293	XP_749201	708	747	40	0	NODE_605	gi|70988687|
	beta xylosidase	AFUMN5337	Aspergillus fumigatus Af293	XP_749873	532	531	0	0	NODE_6267	gi|70990048|
	beta xylosidase	AFUMN5970	Aspergillus fumigatus Af293	XP_748529	772	771	0	0	NODE_712	gi|70986056|
	beta xylosidase XylA	AFUMN1296	Aspergillus fumigatus Af293	XP_753060	793	792	0	0	NODE_201	gi|70996610|
	betaine aldehyde dehydrogenase BadH	AFUMN6165	Aspergillus fumigatus Af293	XP_747215	482	499	18	0	NODE_754	gi|70983376|
	bifunctional catalase peroxidase Cat2	AFUMN2163	Aspergillus fumigatus Af293	XP_747039	760	759	0	0	NODE_246	gi|70983023|
	bifunctional fatty acid transporter/acyl CoA synthetase FAT1	AFUMN4449	Aspergillus fumigatus Af293	XP_755469	635	634	0	0	NODE_512	gi|71001576|
	bifunctional purine biosynthetic protein Ade1	AFUMN2810	Aspergillus fumigatus A1163	EDP47512	818	817	0	0	NODE_302	gi|159122391|
	bifunctional pyrimidine biosynthesis protein PyrABCN	AFUMN330	Aspergillus fumigatus Af293	XP_751015	2254	2253	0	0	NODE_136	gi|70992333|
	bifunctional tryptophan synthase TRPB	AFUMN1579	Aspergillus fumigatus A1163	EDP54828	736	735	0	0	NODE_2207	gi|159129714|
	biotin apo protein ligase	AFUMN3516	Aspergillus fumigatus A1163	EDP54485	715	714	0	0	NODE_374	gi|159129371|
	biotin dependent 2 oxo acid dehydrogenases acyltransferase	AFUMN4253	Aspergillus fumigatus Af293	XP_749801	477	476	0	0	NODE_491	gi|70989904|
	biotin synthase	AFUMN1350	Aspergillus fumigatus Af293	XP_747710	416	415	0	0	NODE_202	gi|70984394|
	bis5' nucleosyl tetraphosphatase	AFUMN387	Aspergillus fumigatus Af293	XP_747305	415	428	14	0	NODE_138	gi|70983556|
	blue light inducible protein Bli 3	AFUMN7435	Aspergillus fumigatus Af293	XP_752774	207	206	0	8.60504e-149	NODE_233	gi|70996038|
	branched chain amino acid aminotransferase	AFUMN4733	Aspergillus fumigatus Af293	XP_748821	324	323	0	0	NODE_552	gi|70986662|
	branched chain amino acid aminotransferase	AFUMN5307	Aspergillus fumigatus Af293	XP_749918	380	379	0	0	NODE_6267	gi|70990138|
	branched chain amino acid aminotransferase cytosolic	AFUMN520	Aspergillus fumigatus Af293	XP_752208	388	411	24	0	NODE_1510	gi|70994862|
	branched chain amino acid aminotransferase cytosolic	AFUMN3031	Aspergillus fumigatus Af293	XP_755375	398	397	0	0	NODE_320	gi|71001388|
	bromodomain associated	AFUMN836	Aspergillus fumigatus Af293	XP_001481636	350	349	0	0	NODE_174	gi|146323506|
	bromodomain associated	AFUMN7320	Aspergillus fumigatus Af293	XP_755821	218	217	0	1.91904e-156	NODE_85	gi|71002280|
	c 14 sterol reductase	AFUMN256	Aspergillus fumigatus Af293	XP_750321	519	518	0	0	NODE_1346	gi|70990944|
	c 14 sterol reductase	AFUMN5885	Aspergillus fumigatus Af293	XP_750065	507	498	-8	0	NODE_697	gi|70990432|
	c 2428 sterol reductase	AFUMN228	Aspergillus fumigatus Af293	XP_750461	576	571	-4	0	NODE_126	gi|146322516|
	c 2428 sterol reductase	AFUMN5717	Aspergillus fumigatus A1163	EDP52170	472	471	0	0	NODE_675	gi|159127054|
	C 3 sterol dehydrogenase/C 4 decarboxylase	AFUMN2976	Aspergillus fumigatus A1163	EDP55243	378	377	0	0	NODE_318	gi|159130129|
	C 3 sterol dehydrogenase/C 4 decarboxylase	AFUMN6552	Aspergillus fumigatus Af293	XP_755836	413	412	0	0	NODE_85	gi|71002310|
	C 4 methyl sterol oxidase	AFUMN3642	Aspergillus fumigatus Af293	XP_746962	303	302	0	0	NODE_389	gi|70982869|
	C 4 methyl sterol oxidase	AFUMN6935	Aspergillus fumigatus Af293	XP_749252	246	245	0	1.61455e-178	NODE_71	gi|70988797|
	C 4 methyl sterol oxidase Erg25	AFUMN2660	Aspergillus fumigatus Af293	XP_746668	247	296	50	0	NODE_28	gi|70982279|
	C 5 cytosine methyltransferase DmtA	AFUMN1368	Aspergillus fumigatus A1163	EDP47610	629	628	0	0	NODE_202	gi|159122489|
	C 8 sterol isomerase Erg 1	AFUMN6890	Aspergillus fumigatus Af293	XP_750221	240	239	0	2.46849e-180	NODE_355	gi|70990744|
	C type cyclin Fic1	AFUMN609	Aspergillus fumigatus Af293	XP_755914	303	302	0	0	NODE_155	gi|71002466|
	C1 tetrahydrofolate synthase	AFUMN5657	Aspergillus fumigatus Af293	XP_754750	1019	939	-79	0	NODE_660	gi|71000066|
	C4 dicarboxylate transporter/malic acid transport protein	AFUMN399	Aspergillus fumigatus Af293	XP_747269	394	393	0	0	NODE_138	gi|70983484|
	C4 dicarboxylate transporter/malic acid transport protein	AFUMN844	Neosartorya fischeri NRRL 181	XP_001263000	388	412	25	0	NODE_174	gi|119490174|
	C4 dicarboxylate transporter/malic acid transport protein	AFUMN2368	Aspergillus fumigatus Af293	XP_756101	365	364	0	0	NODE_262	gi|71002840|
	CaaX farnesyltransferase alpha subunit Ram2	AFUMN921	Aspergillus fumigatus Af293	XP_752045	354	353	0	0	NODE_183	gi|70994534|
	CaaX farnesyltransferase beta subunit Ram1	AFUMN2348	Aspergillus fumigatus A1163	EDP50405	520	519	0	0	NODE_2616	gi|159125288|
	CaaX prenyl protease Ste24	AFUMN929	Aspergillus fumigatus Af293	XP_752066	457	465	9	0	NODE_183	gi|146323731|
	CaaX prenyl proteinase Rce1	AFUMN2243	Aspergillus fumigatus Af293	XP_747589	353	352	0	0	NODE_256	gi|70984140|
	cactin	AFUMN6330	Aspergillus fumigatus Af293	XP_749441	569	568	0	0	NODE_796	gi|70989183|
	CAF1 ribonuclease	AFUMN4126	Aspergillus fumigatus Af293	XP_756033	574	573	0	0	NODE_4729	gi|71002704|
	caffeine induced death protein Cid2	AFUMN7611	Aspergillus fumigatus Af293	XP_751638	195	194	0	3.15176e-138	NODE_54	gi|70993582|
	calcineurin binding protein	AFUMN1607	Aspergillus fumigatus A1163	EDP54809	289	288	0	0	NODE_2207	gi|159129695|
	calcineurin Ca2+ binding regulatory subunit CnaB	AFUMN7664	Aspergillus fumigatus Af293	XP_747624	194	193	0	3.20068e-135	NODE_356	gi|70984212|
	calcineurin catalytic subunit CnaA	AFUMN4574	Aspergillus fumigatus Af293	XP_753703	559	558	0	0	NODE_516	gi|70997942|
	calcium binding modulator protein Alg2	AFUMN5629	Aspergillus fumigatus Af293	XP_754761	326	323	-2	0	NODE_660	gi|146323360|
	calcium binding protein Caleosin	AFUMN7024	Aspergillus fumigatus Af293	XP_753279	247	333	87	5.67791e-174	NODE_560	gi|70997049|
	calcium channel subunit Cch1	AFUMN6587	Aspergillus fumigatus Af293	XP_752476	2126	2125	0	0	NODE_865	gi|70995442|
	calcium channel subunit Mid1	AFUMN3868	Aspergillus fumigatus Af293	XP_754048	643	642	0	0	NODE_433	gi|70998652|
	calcium dependent mitochondrial carrier protein	AFUMN592	Aspergillus fumigatus A1163	EDP55082	586	585	0	0	NODE_155	gi|159129968|
	calcium homeostasis protein Regucalcin	AFUMN6397	Aspergillus fumigatus Af293	XP_751966	282	281	0	0	NODE_800	gi|70994238|
	calcium ion transporter Vcx1	AFUMN3278	Aspergillus fumigatus Af293	XP_750174	457	462	6	0	NODE_355	gi|146322434|
	calcium permeasemembrane transporter	AFUMN65	Aspergillus fumigatus Af293	XP_746653	1118	1117	0	0	NODE_1084	gi|70982249|
	calcium proton exchanger	AFUMN7171	Aspergillus fumigatus Af293	XP_749662	227	226	0	1.15826e-165	NODE_519	gi|70989625|
	calcium sensor NCS 1	AFUMN7703	Aspergillus fumigatus Af293	XP_751298	222	190	-31	7.28778e-133	NODE_600	gi|70992899|
	calcium translocating P type ATPasePMCA type,	AFUMN6455	Aspergillus fumigatus A1163	EDP52678	996	1202	207	0	NODE_825	gi|159127563|
	calcium transporter	AFUMN1872	Aspergillus fumigatus Af293	XP_751578	305	304	0	0	NODE_231	gi|70993462|
	calcium transporting ATPase Pmc1	AFUMN2449	Aspergillus fumigatus Af293	XP_746828	1045	1077	33	0	NODE_271	gi|70982600|
	calcium/calmodulin dependent protein kinase	AFUMN3386	Aspergillus fumigatus Af293	XP_755701	435	434	0	0	NODE_363	gi|71002040|
	calcium/calmodulin dependent protein kinase	AFUMN3611	Aspergillus fumigatus A1163	EDP54010	618	645	28	0	NODE_380	gi|159128896|
	calcium/calmodulin dependent protein kinase	AFUMN3895	Aspergillus fumigatus Af293	XP_754034	688	687	0	0	NODE_433	gi|70998624|
	calcium/calmodulin dependent protein kinase	AFUMN4846	Aspergillus fumigatus Af293	XP_754664	395	394	0	0	NODE_574	gi|70999894|
	calcium/calmodulin dependent protein kinase	AFUMN7637	Aspergillus fumigatus Af293	XP_748596	187	186	0	3.68166e-137	NODE_58	gi|70986203|
	calcium/mangenease P type ATPase	AFUMN6195	Aspergillus fumigatus Af293	XP_749715	1062	1061	0	0	NODE_759	gi|70989731|
	calmodulin	AFUMN7356	Aspergillus fumigatus Af293	XP_750043	217	216	0	5.42901e-154	NODE_697	gi|70990388|
	calmodulin binding protein Sha1	AFUMN1221	Aspergillus fumigatus Af293	XP_750241	1016	1015	0	0	NODE_197	gi|70990784|
	calpain	AFUMN3132	Aspergillus fumigatus Af293	XP_750688	834	833	0	0	NODE_333	gi|70991679|
	calpain protease PalBory	AFUMN193	Aspergillus fumigatus Af293	XP_750095	806	805	0	0	NODE_123	gi|70990492|
	calponin homology	AFUMN2121	Aspergillus fumigatus Af293	XP_751506	622	621	0	0	NODE_242	gi|70993318|
	cAMP dependent protein kinase	AFUMN2197	Aspergillus fumigatus Af293	XP_750389	875	875	1	0	NODE_253	gi|70991080|
	cAMP dependent protein kinase catalytic subunit	AFUMN2001	Aspergillus fumigatus A1163	EDP51600	397	396	0	0	NODE_235	gi|159126484|
	cAMP dependent protein kinase catalytic subunit PkaC1	AFUMN1672	Aspergillus fumigatus A1163	EDP54729	492	490	-1	0	NODE_2207	gi|159129615|
	cAMP dependent protein kinase pathway protein Som1	AFUMN6858	Aspergillus fumigatus A1163	EDP48171	785	784	0	0	NODE_97	gi|159123051|
	cAMP dependent protein kinase regulatory subunit PkaR	AFUMN2781	Aspergillus fumigatus Af293	XP_754619	414	413	0	0	NODE_297	gi|70999804|
	camp independent regulatory protein	AFUMN3329	Aspergillus fumigatus Af293	XP_747629	481	480	0	0	NODE_356	gi|70984224|
	cAMP mediated signaling protein Sok1	AFUMN920	Aspergillus fumigatus Af293	XP_752098	596	595	0	0	NODE_183	gi|70994642|
	cAMP receptor	AFUMN1540	Aspergillus fumigatus Af293	XP_001481495	414	413	0	0	NODE_217	gi|146324040|
	cAMP receptor Car4	AFUMN4582	Aspergillus fumigatus Af293	XP_748399	356	355	0	0	NODE_518	gi|70985787|
	cAMP regulated phosphoprotein Igo1	AFUMN7975	Aspergillus fumigatus Af293	XP_752263	168	167	0	5.48008e-115	NODE_94	gi|70994974|
	cAMP specific phosphodiesterase	AFUMN2576	Aspergillus fumigatus Af293	XP_752858	524	523	0	0	NODE_278	gi|146322652|
	cap binding protein	AFUMN4868	Aspergillus fumigatus Af293	XP_746784	269	268	0	0	NODE_576	gi|70982512|
	capsular associated protein	AFUMN850	Aspergillus fumigatus Af293	XP_753878	627	632	6	0	NODE_176	gi|70998312|
	capsular associated protein	AFUMN3969	Aspergillus fumigatus Af293	XP_750279	998	979	-18	0	NODE_440	gi|70990860|
	capsule associated protein CAP1	AFUMN3963	Aspergillus fumigatus Af293	XP_001481707	592	591	0	0	NODE_440	gi|146322471|
	capsule associated protein CAP1	AFUMN4199	Aspergillus fumigatus A1163	EDP50318	519	739	221	0	NODE_481	gi|159125201|
	capsule polysaccharide synthase Cps1	AFUMN2894	Aspergillus fumigatus Af293	XP_001481400	603	602	0	0	NODE_312	gi|146324703|
	carbamoyl phosphate synthase large subunit	AFUMN3687	Aspergillus fumigatus Af293	XP_755340	1176	1175	0	0	NODE_390	gi|71001318|
	carbamoyl phosphate synthase small subunit	AFUMN462	Aspergillus fumigatus A1163	EDP51428	454	453	0	0	NODE_142	gi|159126312|
	carbohydrate kinase	AFUMN42	Neosartorya fischeri NRRL 181	XP_001262333	606	615	10	0	NODE_1084	gi|119486694|
	carbohydrate kinase Mak32	AFUMN5195	Aspergillus fumigatus Af293	XP_752645	396	395	0	0	NODE_60	gi|70995780|
	carbohydrate kinase pfkB	AFUMN5	Aspergillus fumigatus Af293	XP_751875	328	327	0	0	NODE_1005	gi|70994056|
	carbon catabolite repression protein CreD	AFUMN3121	Aspergillus fumigatus Af293	XP_750681	615	614	0	0	NODE_333	gi|70991665|
	carbonate dehydratase	AFUMN7771	Aspergillus fumigatus Af293	XP_001481413	182	181	0	3.06058e-129	NODE_195	gi|146324787|
	carbonic anhydrase	AFUMN7121	Aspergillus fumigatus Af293	XP_001481412	229	228	0	1.2137e-168	NODE_195	gi|146324785|
	carbonic anhydrase	AFUMN7988	Aspergillus fumigatus A1163	EDP50320	166	165	0	3.19661e-114	NODE_481	gi|159125203|
	carbonic anhydrase Nce103	AFUMN2347	Aspergillus fumigatus Af293	XP_751704	288	287	0	0	NODE_2616	gi|70993714|
	carbonyl reductase	AFUMN4575	Aspergillus fumigatus Af293	XP_753699	295	294	0	0	NODE_516	gi|70997934|
	carboxy cis, cis muconate cyclase	AFUMN28	Aspergillus fumigatus Af293	XP_751041	378	377	0	0	NODE_1050	gi|70992385|
	carboxylesterase	AFUMN197	Aspergillus fumigatus Af293	XP_750080	556	594	39	0	NODE_123	gi|70990462|
	carboxylesterase	AFUMN310	Aspergillus fumigatus Af293	XP_750966	496	495	0	0	NODE_136	gi|70992235|
	carboxylesterase	AFUMN924	Aspergillus fumigatus Af293	XP_752053	560	559	0	0	NODE_183	gi|70994551|
	carboxylesterase	AFUMN1758	Aspergillus fumigatus Af293	XP_748680	308	307	0	0	NODE_227	gi|70986372|
	carboxylesterase	AFUMN4763	Aspergillus fumigatus Af293	XP_753283	594	593	0	0	NODE_560	gi|70997057|
	carboxylesterase	AFUMN5286	Aspergillus fumigatus Af293	XP_749881	375	493	119	0	NODE_6267	gi|70990064|
	carboxylesterase	AFUMN5643	Aspergillus fumigatus A1163	EDP52835	473	687	215	0	NODE_660	gi|159127720|
	carboxylesterase	AFUMN5635	Aspergillus fumigatus Af293	XP_754697	551	551	1	0	NODE_660	gi|70999960|
	carboxylesterase	AFUMN5843	Aspergillus fumigatus Af293	XP_755184	542	541	0	0	NODE_691	gi|71001006|
	carboxylic acid transport protein	AFUMN3492	Aspergillus fumigatus Af293	XP_755279	512	511	0	0	NODE_374	gi|71001196|
	carboxypeptidase 2	AFUMN2219	Aspergillus fumigatus	AAR96054	437	553	117	0	NODE_254	gi|40850662|
	carboxypeptidase CpyA/Prc1	AFUMN5218	Aspergillus fumigatus Af293	XP_751230	544	543	0	0	NODE_614	gi|70992763|
	carboxypeptidase S1	AFUMN4187	Aspergillus fumigatus A1163	EDP51480	614	613	0	0	NODE_47	gi|159126364|
	carboxypeptidase S1	AFUMN5520	Aspergillus fumigatus Af293	XP_748222	489	488	0	0	NODE_643	gi|70985432|
	carboxypeptidase Y	AFUMN2475	Aspergillus fumigatus A1163	EDP52189	473	472	0	0	NODE_272	gi|159127073|
	carboxypeptidase Y	AFUMN4467	Aspergillus fumigatus A1163	EDP52531	460	459	0	0	NODE_513	gi|159127416|
	carboxyphosphonoenolpyruvate phosphonomutase	AFUMN2829	Aspergillus fumigatus Af293	XP_749514	307	306	0	0	NODE_305	gi|70989329|
	carboxyphosphonoenolpyruvate phosphonomutase	AFUMN4178	Aspergillus fumigatus A1163	EDP51470	272	271	0	0	NODE_47	gi|159126354|
	carboxyphosphonoenolpyruvate phosphonomutase	AFUMN5152	Aspergillus fumigatus Af293	XP_749190	327	326	0	0	NODE_605	gi|70988663|
	carboxyvinyl carboxyphosphonate phosphorylmutase	AFUMN6111	Aspergillus fumigatus Af293	XP_749148	345	344	0	0	NODE_738	gi|70988575|
	carnitine acetyl transferase	AFUMN1009	Aspergillus fumigatus Af293	XP_752603	826	825	0	0	NODE_184	gi|70995696|
	carnitine acetyl transferase	AFUMN1668	Aspergillus fumigatus A1163	EDP54759	645	644	0	0	NODE_2207	gi|159129645|
	casein kinase I	AFUMN395	Aspergillus fumigatus Af293	XP_747287	337	336	0	0	NODE_138	gi|70983520|
	casein kinase I	AFUMN4038	Aspergillus fumigatus Af293	XP_750580	442	523	82	0	NODE_448	gi|70991463|
	casein kinase I	AFUMN5389	Aspergillus fumigatus Af293	XP_749388	384	383	0	0	NODE_627	gi|70989077|
	casein kinase II beta subunit CKB1	AFUMN526	Aspergillus fumigatus Af293	XP_752206	365	364	0	0	NODE_1510	gi|70994858|
	casein kinase II beta subunit CKB2	AFUMN4665	Neosartorya fischeri NRRL 181	XP_001264771	295	294	0	0	NODE_53	gi|119495995|
	catabolite degradation protein	AFUMN1465	Aspergillus fumigatus Af293	XP_748102	375	374	0	0	NODE_207	gi|70985192|
	catalase	AFUMN1391	Aspergillus fumigatus	AAB47761	750	749	0	0	NODE_202	gi|1843578|
	catalase	AFUMN6259	Aspergillus fumigatus Af293	XP_749156	463	573	111	0	NODE_77	gi|70988593|
	catalase Cat	AFUMN2367	Aspergillus fumigatus Af293	XP_756140	521	520	0	0	NODE_262	gi|71002918|
	catechol dioxygenase	AFUMN661	Aspergillus fumigatus Af293	XP_748625	312	311	0	0	NODE_166	gi|70986262|
	catechol dioxygenase	AFUMN735	Aspergillus fumigatus Af293	XP_749426	288	287	0	0	NODE_1733	gi|70989153|
	catechol dioxygenase	AFUMN1933	Aspergillus fumigatus Af293	XP_752797	330	329	0	0	NODE_233	gi|70996084|
	catecholamine O methyltransferase	AFUMN6249	Aspergillus fumigatus Af293	XP_749151	280	279	0	0	NODE_77	gi|70988581|
	cation chloride cotransporter	AFUMN932	Aspergillus fumigatus Af293	XP_752048	1229	1228	0	0	NODE_183	gi|146323735|
	cation diffusion facilitator	AFUMN1057	Aspergillus fumigatus Af293	XP_731511	539	538	0	0	NODE_187	gi|70981458|
	cation diffusion facilitator 1	AFUMN2528	Aspergillus fumigatus Af293	XP_752814	518	517	0	0	NODE_273	gi|70996118|
	cation diffusion facilitatormetal ion transporter	AFUMN2914	Aspergillus fumigatus Af293	XP_748854	402	401	0	0	NODE_314	gi|146324880|
	cation efflux protein	AFUMN150	Aspergillus fumigatus Af293	XP_752577	464	463	0	0	NODE_121	gi|70995644|
	cation efflux protein	AFUMN3157	Aspergillus fumigatus Af293	XP_753657	400	399	0	0	NODE_334	gi|70997850|
	cation transport protein ChaC	AFUMN5639	Aspergillus fumigatus Af293	XP_754759	306	305	0	0	NODE_660	gi|146323362|
	CCAAT binding factor complex subunit HapC	AFUMN7203	Aspergillus fumigatus Af293	XP_750134	224	223	0	1.83764e-163	NODE_123	gi|70990570|
	CCAAT binding factor complex subunit HapE	AFUMN6234	Aspergillus fumigatus Af293	XP_747547	272	271	0	0	NODE_76	gi|70984052|
	CCAAT binding transcription factor subunit HAPB	AFUMN6536	Aspergillus fumigatus Af293	XP_755804	369	368	0	0	NODE_85	gi|71002246|
	CCAAT box binding transcription factor	AFUMN2076	Aspergillus fumigatus Af293	XP_752441	1113	1112	0	0	NODE_240	gi|70995368|
	CCCH and RING finger protein Znf183	AFUMN5447	Aspergillus fumigatus Af293	XP_753864	339	339	1	0	NODE_629	gi|70998280|
	Cdc48 dependent protein degradation adaptor protein Shp1	AFUMN6754	Aspergillus fumigatus Af293	XP_747983	395	394	0	0	NODE_946	gi|70984954|
	CDF zinc transporter Msc2	AFUMN5090	Aspergillus fumigatus A1163	EDP55368	879	877	-1	0	NODE_600	gi|159130255|
	CDK activating kinase assembly factor MAT1	AFUMN1729	Aspergillus fumigatus Af293	XP_751934	380	379	0	0	NODE_223	gi|146323767|
	CDP diacylglycerol glycerol 3 phosphate 3 phosphatidyltransferase	AFUMN463	Aspergillus fumigatus Af293	XP_753980	533	569	37	0	NODE_142	gi|70998516|
	CDP diacylglycerol inositol 3 phosphatidyltransferase PIS	AFUMN3596	Aspergillus fumigatus Af293	XP_752945	256	255	0	0	NODE_378	gi|70996380|
	CECR1 adenosine deaminase	AFUMN4779	Aspergillus fumigatus Af293	XP_751195	575	574	0	0	NODE_573	gi|70992693|
	cell associated beta galactosidase	AFUMN4756	Aspergillus fumigatus A1163	EDP52141	931	976	46	0	NODE_560	gi|159127025|
	cell cycle checkpoint protein Hus1	AFUMN1381	Aspergillus fumigatus Af293	XP_747680	374	373	0	0	NODE_202	gi|70984330|
	cell cycle checkpoint protein kinase	AFUMN8050	Aspergillus fumigatus A1163	EDP48215	157	409	253	1.47576e-109	NODE_151	gi|159123095|
	cell cycle checkpoint protein Rad17	AFUMN2035	Aspergillus fumigatus A1163	EDP48928	723	722	0	0	NODE_237	gi|159123809|
	cell cycle control protein Cdc123	AFUMN1354	Aspergillus fumigatus Af293	XP_747672	418	417	0	0	NODE_202	gi|70984314|
	cell cycle control protein Cwf15	AFUMN8007	Aspergillus fumigatus Af293	XP_755221	236	240	5	4.98455e-113	NODE_374	gi|71001080|
	cell cycle control protein Cwf19	AFUMN4721	Aspergillus fumigatus Af293	XP_751647	707	713	7	0	NODE_54	gi|70993600|
	cell cycle control protein Cwf2	AFUMN464	Aspergillus fumigatus Af293	XP_753957	415	414	0	0	NODE_142	gi|70998470|
	cell cycle control protein Cwf22	AFUMN5887	Aspergillus fumigatus Af293	XP_750051	880	881	2	0	NODE_697	gi|70990404|
	cell cycle control protein Cwf23	AFUMN3552	Aspergillus fumigatus Af293	XP_753408	442	441	0	0	NODE_375	gi|70997317|
	cell cycle control protein Cwf26	AFUMN6429	Aspergillus fumigatus Af293	XP_746502	345	344	0	0	NODE_803	gi|70981947|
	cell cycle control protein Cwf4	AFUMN4639	Aspergillus fumigatus Af293	XP_752386	677	676	0	0	NODE_53	gi|70995249|
	cell cycle control protein Cwf8	AFUMN1969	Aspergillus fumigatus A1163	EDP52087	477	476	0	0	NODE_234	gi|159126971|
	cell cycle control protein tyrosine phosphatase Mih1	AFUMN3134	Aspergillus fumigatus A1163	EDP49389	560	559	0	0	NODE_333	gi|159124271|
	cell cycle inhibitor Nif1	AFUMN5872	Aspergillus fumigatus A1163	EDP55618	756	756	1	0	NODE_697	gi|159130505|
	cell cycle protein kinase	AFUMN626	Aspergillus fumigatus Af293	XP_755047	465	464	0	0	NODE_15	gi|71000731|
	cell cycle regulatory protein	AFUMN2301	Aspergillus fumigatus A1163	EDP50429	878	877	0	0	NODE_2616	gi|159125312|
	cell cycle regulatory protein Cks/Suc1	AFUMN8616	Aspergillus fumigatus Af293	XP_747199	104	103	0	2.19704e-68	NODE_265	gi|146324719|
	cell cycle regulatory protein Srw1	AFUMN693	Aspergillus fumigatus Af293	XP_754786	604	603	0	0	NODE_1677	gi|71000138|
	cell differentiation and development protein Fsr1	AFUMN6172	Aspergillus fumigatus Af293	XP_748164	794	793	0	0	NODE_758	gi|70985316|
	cell differentiation protein Rcd1	AFUMN1892	Aspergillus fumigatus Af293	XP_751592	395	394	0	0	NODE_231	gi|70993490|
	cell division control protein 14	AFUMN5809	Neosartorya fischeri NRRL 181	XP_001264443	296	295	0	0	NODE_688	gi|119495311|
	cell division control protein 2 kinase	AFUMN3118	Aspergillus fumigatus Af293	XP_750689	324	323	0	0	NODE_333	gi|70991681|
	cell division control protein Cdc15	AFUMN6471	Aspergillus fumigatus Af293	XP_754594	945	944	0	0	NODE_825	gi|146323408|
	cell division control protein Cdc25	AFUMN3063	Aspergillus fumigatus A1163	EDP55130	832	1251	420	0	NODE_322	gi|159130016|
	cell division control protein Cdc25	AFUMN3067	Aspergillus fumigatus A1163	EDP55130	283	1251	969	0	NODE_322	gi|159130016|
	cell division control protein Cdc31	AFUMN2272	Aspergillus fumigatus Af293	XP_751713	259	258	0	0	NODE_2616	gi|70993732|
	cell division control protein Cdc4	AFUMN4804	Aspergillus fumigatus A1163	EDP55477	1080	1079	0	0	NODE_573	gi|159130364|
	cell division control protein Cdc48	AFUMN4093	Aspergillus fumigatus Af293	XP_756045	820	819	0	0	NODE_4729	gi|71002728|
	cell division control protein Cdc5	AFUMN4431	Aspergillus fumigatus Af293	XP_749683	793	792	0	0	NODE_50	gi|70989667|
	cell division control protein Cdc6	AFUMN1781	Aspergillus fumigatus Af293	XP_749078	648	647	0	0	NODE_229	gi|70987197|
	cell division cycle protein Cdc20	AFUMN2571	Aspergillus fumigatus A1163	EDP56709	620	619	0	0	NODE_278	gi|159131596|
	cell division protein kinase Ctk1	AFUMN5761	Aspergillus fumigatus Af293	XP_752730	335	334	0	0	NODE_688	gi|70995950|
	cell morphogenesis protein Las1	AFUMN3711	Aspergillus fumigatus Af293	XP_753368	377	376	0	0	NODE_394	gi|70997231|
	cell morphogenesis protein PAG1	AFUMN303	Aspergillus fumigatus A1163	EDP49674	2578	2577	0	0	NODE_136	gi|159124556|
	cell morphogenesis protein Sog2	AFUMN979	Aspergillus fumigatus Af293	XP_752100	974	972	-1	0	NODE_183	gi|70994646|
	cell polarity protein	AFUMN2824	Aspergillus fumigatus A1163	EDP54028	942	941	0	0	NODE_305	gi|159128914|
	cell polarity protein Alp11	AFUMN6225	Aspergillus fumigatus Af293	XP_750504	275	274	0	0	NODE_75	gi|70991310|
	cell polarity protein Tea1	AFUMN5376	Aspergillus fumigatus A1163	EDP53916	1497	1496	0	0	NODE_627	gi|159128802|
	cell surface metalloreductase FreA	AFUMN6690	Aspergillus fumigatus Af293	XP_753163	530	529	0	0	NODE_91	gi|70996817|
	cell surface protein	AFUMN367	Aspergillus fumigatus Af293	XP_001481575	254	253	0	0	NODE_137	gi|146323911|
	cell surface protein	AFUMN7806	Aspergillus fumigatus Af293	XP_748657	187	186	0	5.90586e-127	NODE_191	gi|146323229|
	cell surface protein	AFUMN7086	Aspergillus fumigatus Af293	XP_746370	247	246	0	2.6511e-170	NODE_2208	gi|70981682|
	cell surface protein	AFUMN7426	Aspergillus fumigatus A1163	EDP52841	378	404	27	4.5245e-149	NODE_660	gi|159127726|
	cell surface protein Mas1	AFUMN2526	Aspergillus fumigatus Af293	XP_747144	313	312	0	0	NODE_273	gi|146324645|
	cell surface receptor/MFS transporter FLVCR	AFUMN2284	Aspergillus fumigatus Af293	XP_751689	492	491	0	0	NODE_2616	gi|70993684|
	cell wall anchored protein	AFUMN5787	Aspergillus fumigatus A1163	EDP56614	545	561	17	0	NODE_688	gi|159131501|
	cell wall biogenesis protein	AFUMN8488	Aspergillus fumigatus Af293	XP_749619	117	116	0	2.02708e-79	NODE_870	gi|70989539|
	cell wall biogenesis protein Ecm15	AFUMN8503	Aspergillus fumigatus Af293	XP_751836	116	115	0	1.04655e-78	NODE_631	gi|70993978|
	cell wall biogenesis protein Mhp1	AFUMN5180	Aspergillus fumigatus Af293	XP_752660	1193	1194	2	0	NODE_60	gi|146322634|
	cell wall biogenesis protein phosphatase Ssd1	AFUMN6591	Aspergillus fumigatus Af293	XP_752507	1379	1378	0	0	NODE_86	gi|70995504|
	cell wall biogenesis protein/glutathione transferase Gto1	AFUMN594	Aspergillus fumigatus Af293	XP_755912	435	434	0	0	NODE_155	gi|71002462|
	cell wall cysteine rich protein	AFUMN5165	Aspergillus fumigatus Af293	XP_749176	706	705	0	0	NODE_605	gi|70988635|
	cell wall galactomannoprotein Mp2/allergen F17	AFUMN8619	Aspergillus fumigatus A1163	EDP54167	416	414	-1	5.18946e-68	NODE_870	gi|159129053|
	cell wall glucanase	AFUMN1041	Aspergillus fumigatus Af293	XP_750740	451	450	0	0	NODE_186	gi|70991783|
	cell wall glucanase	AFUMN4842	Aspergillus fumigatus Af293	XP_754695	364	363	0	0	NODE_574	gi|146323378|
	cell wall glucanase	AFUMN6092	Aspergillus fumigatus Af293	XP_753759	689	688	0	0	NODE_737	gi|70998054|
	cell wall glucanase Scw11	AFUMN1697	Aspergillus fumigatus Af293	XP_747362	573	616	44	0	NODE_221	gi|70983670|
	cell wall glucanase Utr2	AFUMN6337	Aspergillus fumigatus Af293	XP_749447	444	443	0	0	NODE_796	gi|70989195|
	cell wall glucanase/allergen F16	AFUMN3841	Aspergillus fumigatus Af293	XP_747754	358	357	0	0	NODE_432	gi|70984495|
	cell wall glycosyl hydrolase Dfg5	AFUMN5107	Aspergillus fumigatus Af293	XP_746394	454	453	0	0	NODE_601	gi|70981730|
	cell wall glycosyl hydrolase YteR	AFUMN6560	Aspergillus fumigatus A1163	EDP54966	383	384	2	0	NODE_85	gi|159129852|
	cell wall integrity signaling protein Lsp1/Pil1	AFUMN1511	Aspergillus fumigatus Af293	XP_750643	350	349	0	0	NODE_20	gi|70991589|
	cell wall organization protein/glutathione transferase Gto3	AFUMN2905	Aspergillus fumigatus Af293	XP_748864	346	345	0	0	NODE_314	gi|70986750|
	cell wall proline rich protein	AFUMN5806	Aspergillus fumigatus A1163	EDP56583	919	916	-2	0	NODE_688	gi|159131470|
	cell wall protein	AFUMN709	Aspergillus fumigatus Af293	XP_754803	630	615	-14	0	NODE_1677	gi|71000172|
	cell wall protein	AFUMN8597	Aspergillus fumigatus A1163	EDP52651	270	267	-2	1.52478e-69	NODE_189	gi|159127536|
	cell wall protein	AFUMN8783	Neosartorya fischeri NRRL 181	XP_001259868	208	334	127	5.97147e-40	NODE_371	gi|119479679|
	cell wall protein	AFUMN7815	Aspergillus fumigatus Af293	XP_748434	181	180	0	4.03748e-126	NODE_490	gi|70985857|
	cell wall protein PhiA	AFUMN7718	Aspergillus fumigatus	CAM54066	186	185	0	2.69186e-132	NODE_166	gi|133920236|
	cell wall serine threonine rich galactomannoprotein Mp1	AFUMN6418	Aspergillus fumigatus Af293	XP_746510	285	284	0	0	NODE_803	gi|70981963|
	cellobiohydrolase	AFUMN5978	Aspergillus fumigatus Af293	XP_748511	455	454	0	0	NODE_712	gi|70986018|
	cellobiohydrolase celD	AFUMN6138	Aspergillus fumigatus Af293	XP_750600	453	452	0	0	NODE_74	gi|70991503|
	cellobiose dehydrogenase	AFUMN8779	Aspergillus fumigatus Af293	XP_756097	76	805	730	1.4114e-40	NODE_641	gi|71002832|
	cellobiose dehydrogenase	AFUMN6009	Aspergillus fumigatus Af293	XP_749254	821	820	0	0	NODE_71	gi|70988801|
	cellobiose dehydrogenase	AFUMN6241	Aspergillus fumigatus A1163	EDP55266	424	805	382	0	NODE_770	gi|159130152|
	cellobiose dehydrogenase	AFUMN6700	Aspergillus fumigatus A1163	EDP48732	410	414	5	0	NODE_92	gi|159123613|
	cellular morphogenesis protein Bud22	AFUMN5936	Aspergillus fumigatus Af293	XP_750769	449	448	0	0	NODE_708	gi|70991841|
	cellular morphogenesis protein Rax2	AFUMN725	Aspergillus fumigatus A1163	EDP48376	1204	1203	0	0	NODE_1733	gi|159123256|
	cellular morphogenesis regulator DopA	AFUMN6634	Aspergillus fumigatus A1163	EDP54152	775	1863	1089	0	NODE_870	gi|159129038|
	cellular morphogenesis regulator DopA	AFUMN6620	Aspergillus fumigatus Af293	XP_749633	423	1675	1253	0	NODE_870	gi|70989567|
	cellulase	AFUMN2456	Aspergillus fumigatus Af293	XP_753201	393	392	0	0	NODE_272	gi|70996893|
	cellulase CelA/allergen Asp F7	AFUMN5438	Aspergillus fumigatus Af293	XP_753833	345	344	0	0	NODE_629	gi|70998214|
	cellulose binding GDSL lipase/acylhydrolase	AFUMN5160	Aspergillus fumigatus A1163	EDP53715	374	382	9	0	NODE_605	gi|159128601|
	centromere protein Cse4	AFUMN7847	Aspergillus fumigatus Af293	XP_747612	181	180	0	2.65778e-124	NODE_302	gi|70984188|
	ceramide glucosyltransferase	AFUMN3627	Aspergillus fumigatus Af293	XP_753684	555	554	0	0	NODE_388	gi|70997904|
	ceramide synthase membrane component LAG1	AFUMN329	Aspergillus fumigatus A1163	EDP49621	441	440	0	0	NODE_136	gi|159124503|
	CFIA complex component Rna14	AFUMN1104	Aspergillus fumigatus Af293	XP_754517	1030	1029	0	0	NODE_189	gi|70999600|
	channel protein Izh3	AFUMN6137	Aspergillus fumigatus Af293	XP_750609	501	500	0	0	NODE_74	gi|70991521|
	chaperone/heat shock protein Hsp12	AFUMN8707	Neosartorya fischeri NRRL 181	XP_001258388	90	89	0	2.38321e-54	NODE_797	gi|119472610|
	chaperonin	AFUMN8449	Aspergillus fumigatus Af293	XP_750958	123	122	0	1.8098e-82	NODE_136	gi|70992219|
	chaperonin GroES/Cpn10	AFUMN8519	Aspergillus fumigatus A1163	EDP48724	116	115	0	1.50118e-77	NODE_92	gi|159123605|
	checkpoint protein kinase	AFUMN672	Aspergillus fumigatus Af293	XP_754804	855	841	-13	0	NODE_1677	gi|71000174|
	checkpoint protein kinase SldA	AFUMN3151	Aspergillus fumigatus Af293	XP_750702	1228	1227	0	0	NODE_333	gi|70991707|
	chitin binding Peritrophin A	AFUMN8695	Aspergillus fumigatus Af293	XP_746863	89	88	0	7.97679e-58	NODE_434	gi|70982670|
	chitin binding protein	AFUMN2487	Aspergillus fumigatus Af293	XP_752813	285	290	6	0	NODE_273	gi|70996116|
	chitin biosynthesis protein Chs5	AFUMN3789	Aspergillus fumigatus Af293	XP_747827	464	457	-6	0	NODE_432	gi|70984641|
	chitin biosynthesis protein Chs7	AFUMN139	Aspergillus fumigatus Af293	XP_752571	332	331	0	0	NODE_121	gi|70995632|
	chitin deacetylase	AFUMN295	Aspergillus fumigatus Af293	XP_750931	488	487	0	0	NODE_136	gi|70992165|
	chitin synthase	AFUMN3947	Aspergillus fumigatus Af293	XP_755676	1757	1756	0	0	NODE_439	gi|71001990|
	chitin synthase A	AFUMN3210	Aspergillus fumigatus Af293	XP_749322	934	933	0	0	NODE_344	gi|70988943|
	chitin synthase activator Chs3	AFUMN3447	Aspergillus fumigatus Af293	XP_747363	722	721	0	0	NODE_366	gi|70983672|
	chitin synthase activator Chs3	AFUMN3788	Aspergillus fumigatus Af293	XP_747782	873	872	0	0	NODE_432	gi|70984551|
	chitin synthase activator Chs3	AFUMN6098	Aspergillus fumigatus Af293	XP_755043	727	726	0	0	NODE_737	gi|146323267|
	chitin synthase B	AFUMN67	Aspergillus fumigatus Af293	XP_746604	1085	1084	0	0	NODE_1084	gi|70982151|
	chitin synthase C	AFUMN4406	Aspergillus fumigatus A1163	EDP50922	857	856	0	0	NODE_508	gi|159125806|
	chitin synthase ChsE	AFUMN3939	Aspergillus fumigatus A1163	EDP54849	1849	1848	0	0	NODE_439	gi|159129735|
	chitin synthase ChsG	AFUMN827	Aspergillus fumigatus Af293	XP_754184	912	911	0	0	NODE_174	gi|70998925|
	chitin synthase D	AFUMN1014	Aspergillus fumigatus A1163	EDP56496	790	725	-64	0	NODE_184	gi|159131383|
	chitin synthase F	AFUMN5513	Aspergillus fumigatus Af293	XP_747364	1183	1182	0	0	NODE_632	gi|70983674|
	chitinase	AFUMN6725	Aspergillus fumigatus	AAO61685	808	825	18	0	NODE_946	gi|28974510|
	chitinase class III	AFUMN7270	Aspergillus fumigatus A1163	EDP48356	239	449	211	2.72669e-159	NODE_686	gi|159123236|
	chitinase class III	AFUMN6776	Aspergillus fumigatus A1163	EDP51232	320	383	64	0	NODE_946	gi|159126116|
	chitinase class III	AFUMN6789	Aspergillus fumigatus A1163	EDP51201	370	369	0	0	NODE_946	gi|159126085|
	chitinase class V	AFUMN487	Aspergillus fumigatus A1163	EDP51434	953	1225	273	0	NODE_142	gi|159126318|
	chitinase class V	AFUMN5527	Aspergillus fumigatus A1163	EDP50988	581	1126	546	0	NODE_643	gi|159125872|
	chitinase class V Chi100	AFUMN6746	Aspergillus fumigatus A1163	EDP51242	1423	1423	1	0	NODE_946	gi|159126126|
	chitosanase	AFUMN6943	Aspergillus fumigatus Af293	XP_747113	243	242	0	5.32259e-178	NODE_273	gi|70983171|
	chitosanase CsnC	AFUMN4218	Aspergillus fumigatus Af293	XP_754126	345	344	0	0	NODE_485	gi|146323521|
	CHL4 chromosome segregation protein	AFUMN871	Aspergillus fumigatus Af293	XP_752172	471	470	0	0	NODE_181	gi|70994790|
	chlorohydrolase	AFUMN4147	Aspergillus fumigatus Af293	XP_746564	544	543	0	0	NODE_477	gi|70982071|
	chlorohydrolase	AFUMN5118	Aspergillus fumigatus Af293	XP_746410	529	528	0	0	NODE_601	gi|70981762|
	choline dehydrogenase	AFUMN3347	Aspergillus fumigatus A1163	EDP50909	679	678	0	0	NODE_362	gi|159125793|
	choline kinase	AFUMN4305	Aspergillus fumigatus Af293	XP_752959	701	700	0	0	NODE_499	gi|70996408|
	choline oxidase CodA	AFUMN3929	Aspergillus fumigatus Af293	XP_747216	277	542	266	0	NODE_436	gi|70983378|
	choline oxidase CodA	AFUMN8740	Aspergillus fumigatus Af293	XP_747216	82	542	461	8.31688e-49	NODE_754	gi|70983378|
	choline sulfatase	AFUMN3439	Aspergillus fumigatus Af293	XP_751220	590	589	0	0	NODE_365	gi|70992743|
	choline transport protein	AFUMN27	Aspergillus fumigatus Af293	XP_755849	515	514	0	0	NODE_104	gi|71002336|
	choline transport protein	AFUMN1739	Aspergillus fumigatus Af293	XP_751937	531	530	0	0	NODE_223	gi|70994180|
	choline transport protein	AFUMN2966	Aspergillus fumigatus Af293	XP_752899	512	511	0	0	NODE_317	gi|70996288|
	choline transport protein Ctr	AFUMN6741	Aspergillus fumigatus Af293	XP_748049	492	491	0	0	NODE_946	gi|70985086|
	choline transporter Hnm1	AFUMN388	Aspergillus fumigatus Af293	XP_747297	527	526	0	0	NODE_138	gi|70983540|
	cholinephosphate cytidylyl transferase	AFUMN3436	Aspergillus fumigatus Af293	XP_752296	485	484	0	0	NODE_364	gi|70995060|
	cholinesterase	AFUMN4851	Aspergillus fumigatus A1163	EDP48119	734	733	0	0	NODE_576	gi|159122999|
	chorismate mutase	AFUMN1957	Aspergillus fumigatus A1163	EDP52050	267	266	0	0	NODE_234	gi|159126934|
	chorismate mutase/prephenate dehydratase	AFUMN2622	Aspergillus fumigatus Af293	XP_754063	314	313	0	0	NODE_284	gi|70998682|
	chorismate synthase	AFUMN227	Aspergillus fumigatus Af293	XP_750443	413	412	0	0	NODE_126	gi|70991188|
	chromate ion transporter	AFUMN3652	Aspergillus fumigatus Af293	XP_746941	492	491	0	0	NODE_389	gi|70982827|
	chromatin assembly factor 1 subunit A	AFUMN6756	Aspergillus fumigatus Af293	XP_747972	633	632	0	0	NODE_946	gi|70984932|
	chromatin assembly factor 1 subunit B	AFUMN4350	Aspergillus fumigatus Af293	XP_749535	645	644	0	0	NODE_500	gi|70989371|
	chromatin assembly factor 1 subunit C	AFUMN6726	Aspergillus fumigatus Af293	XP_748030	437	436	0	0	NODE_946	gi|70985048|
	chromatin remodeling and histone acetyltransferase complexes subunit Arp4	AFUMN6875	Aspergillus fumigatus Af293	XP_749740	467	466	0	0	NODE_98	gi|70989781|
	chromatin remodeling complex subunit Arp5	AFUMN6433	Aspergillus fumigatus Af293	XP_746488	758	757	0	0	NODE_803	gi|70981919|
	chromatin remodeling complex subunit Arp8	AFUMN4208	Aspergillus fumigatus Af293	XP_755432	721	720	0	0	NODE_482	gi|71001502|
	chromatin remodeling complex subunit Arp9	AFUMN742	Aspergillus fumigatus A1163	EDP53424	688	687	0	0	NODE_1733	gi|159128309|
	chromatin remodeling complex subunit Chd3	AFUMN2102	Aspergillus fumigatus A1163	EDP50696	1510	1509	0	0	NODE_242	gi|159125579|
	chromatin remodeling complex subunit Rsc9	AFUMN2365	Aspergillus fumigatus Af293	XP_750672	686	685	0	0	NODE_2628	gi|70991647|
	chromatin structure remodeling complex protein RSC3	AFUMN5961	Aspergillus fumigatus Af293	XP_748518	766	765	0	0	NODE_712	gi|70986032|
	chromodomain helicase Chd1	AFUMN4606	Aspergillus fumigatus Af293	XP_752395	1524	1523	0	0	NODE_53	gi|70995269|
	chromosomal organization and DNA repair protein Mms21	AFUMN1530	Aspergillus fumigatus Af293	XP_750661	498	497	0	0	NODE_20	gi|70991625|
	chromosome condensation protein CrcB	AFUMN3066	Aspergillus fumigatus A1163	EDP55127	437	436	0	0	NODE_322	gi|159130013|
	chromosome segregation protein BIR1	AFUMN1911	Aspergillus fumigatus Af293	XP_752777	870	870	1	0	NODE_233	gi|70996044|
	chromosome segregation protein Cse1	AFUMN1399	Aspergillus fumigatus A1163	EDP47583	984	983	0	0	NODE_202	gi|159122462|
	chromosome segregation protein Pcs1	AFUMN5252	Aspergillus fumigatus Af293	XP_746585	530	529	0	0	NODE_61	gi|70982113|
	chromosome segregation protein SepB	AFUMN6217	Aspergillus fumigatus Af293	XP_750479	842	841	0	0	NODE_75	gi|70991260|
	chromosome segregation protein SudA	AFUMN3411	Aspergillus fumigatus Af293	XP_755741	1200	1199	0	0	NODE_363	gi|71002120|
	CipC antibiotic response protein	AFUMN8373	Aspergillus fumigatus Af293	XP_753706	131	130	0	2.88448e-88	NODE_508	gi|70997948|
	citrate lyase beta subunit	AFUMN110	Aspergillus fumigatus Af293	XP_751528	324	327	4	0	NODE_119	gi|70993362|
	citrate synthase	AFUMN593	Aspergillus fumigatus Af293	XP_001481680	434	433	0	0	NODE_155	gi|146323032|
	citrate synthase Cit1	AFUMN3341	Aspergillus fumigatus Af293	XP_747920	475	474	0	0	NODE_359	gi|70984828|
	citrate synthase Cit1	AFUMN5922	Aspergillus fumigatus Af293	XP_747718	466	465	0	0	NODE_702	gi|70984410|
	class I alpha mannosidase	AFUMN5477	Aspergillus fumigatus Af293	XP_751819	642	641	0	0	NODE_631	gi|70993944|
	class II aldolase/adducin	AFUMN6937	Aspergillus fumigatus Af293	XP_751548	241	240	0	2.09968e-178	NODE_231	gi|70993402|
	class II aldolase/adducin	AFUMN2778	Aspergillus fumigatus Af293	XP_754639	300	299	0	0	NODE_297	gi|146323386|
	class II aldolase/adducin	AFUMN3011	Aspergillus fumigatus Af293	XP_748454	292	291	0	0	NODE_31	gi|70985898|
	class III chitinase	AFUMN1232	Aspergillus fumigatus Af293	XP_754895	330	329	0	0	NODE_198	gi|146323325|
	class III chitinase ChiA2	AFUMN2485	Aspergillus fumigatus Af293	XP_747135	335	334	0	0	NODE_273	gi|70983215|
	class V chitinase	AFUMN1101	Aspergillus fumigatus Af293	XP_754491	451	450	0	0	NODE_189	gi|146323424|
	class V chitinase	AFUMN4256	Aspergillus fumigatus Af293	XP_750818	683	682	0	0	NODE_495	gi|146324443|
	class V chitinase	AFUMN5225	Aspergillus fumigatus Af293	XP_751248	1383	1378	-4	0	NODE_614	gi|70992799|
	class V chitinase	AFUMN5897	Aspergillus fumigatus Af293	XP_750029	372	371	0	0	NODE_697	gi|146322380|
	class V chitinase	AFUMN6303	Aspergillus fumigatus Af293	XP_750867	861	969	109	0	NODE_795	gi|146324465|
	class V chitinase ChiB1	AFUMN2088	Aspergillus fumigatus Af293	XP_747065	434	433	0	0	NODE_241	gi|70983075|
	class V myosin Myo4	AFUMN2624	Aspergillus fumigatus Af293	XP_754076	1530	1529	0	0	NODE_284	gi|70998708|
	clathrin coated vesicle protein	AFUMN7707	Aspergillus fumigatus Af293	XP_751527	192	191	0	1.38618e-132	NODE_119	gi|70993360|
	clathrin coated vesicle protein	AFUMN8212	Aspergillus fumigatus Af293	XP_754559	152	151	0	1.34427e-100	NODE_825	gi|70999684|
	clathrin coated vesiclec protein Bud7	AFUMN4963	Aspergillus fumigatus Af293	XP_754341	713	712	0	0	NODE_593	gi|70999239|
	clathrin heavy chain	AFUMN914	Aspergillus fumigatus Af293	XP_752055	1694	1693	0	0	NODE_183	gi|70994555|
	clathrin light chain	AFUMN7072	Aspergillus fumigatus Af293	XP_751824	243	242	0	3.04348e-171	NODE_631	gi|70993954|
	cleavage and polyadenylation specific factor 5	AFUMN1492	Aspergillus fumigatus Af293	XP_748139	279	334	56	0	NODE_207	gi|70985266|
	cleavage and polyadenylation specificity factor subunit A	AFUMN2413	Aspergillus fumigatus Af293	XP_747211	1402	1401	0	0	NODE_265	gi|146324727|
	cleavage and polyadenylation specifity factor 73 kDa subunit	AFUMN1318	Aspergillus fumigatus Af293	XP_753048	873	872	0	0	NODE_201	gi|70996586|
	cleavage and polyadenylylation specificity factor	AFUMN2770	Aspergillus fumigatus A1163	EDP52776	1014	1013	0	0	NODE_297	gi|159127661|
	cleavage and polyadenylylation specificity factor subunit Fip1	AFUMN291	Aspergillus fumigatus Af293	XP_750957	339	338	0	0	NODE_136	gi|70992217|
	coactivator bridging factor 1 Mbf1	AFUMN8078	Aspergillus fumigatus Af293	XP_754752	155	154	0	1.05177e-107	NODE_660	gi|71000070|
	coatomer subunit alpha	AFUMN5644	Aspergillus fumigatus A1163	EDP52855	1213	1212	0	0	NODE_660	gi|159127740|
	coatomer subunit beta	AFUMN2062	Aspergillus fumigatus Af293	XP_752462	956	955	0	0	NODE_240	gi|70995412|
	coatomer subunit delta	AFUMN3598	Aspergillus fumigatus Af293	XP_752952	519	591	73	0	NODE_378	gi|70996394|
	coatomer subunit gamma	AFUMN5408	Aspergillus fumigatus Af293	XP_749391	917	916	0	0	NODE_627	gi|70989083|
	coatomer subunit zeta	AFUMN7551	Aspergillus fumigatus Af293	XP_755252	202	201	0	3.00185e-142	NODE_374	gi|71001142|
	cobalamin independent methionine synthase MetH/D	AFUMN934	Aspergillus fumigatus Af293	XP_752090	775	774	0	0	NODE_183	gi|70994626|
	cochaperone Pam16	AFUMN8298	Neosartorya fischeri NRRL 181	XP_001261338	139	138	0	1.13817e-93	NODE_229	gi|119482620|
	coenzyme A synthetase	AFUMN885	Aspergillus fumigatus Af293	XP_752141	530	529	0	0	NODE_181	gi|70994728|
	coenzyme A transferase	AFUMN203	Aspergillus fumigatus Af293	XP_750161	505	504	0	0	NODE_123	gi|70990624|
	coenzyme A transferase	AFUMN5043	Aspergillus fumigatus Af293	XP_748723	530	526	-3	0	NODE_598	gi|70986458|
	coenzyme Q ubiquinone biosynthesis protein Coq4	AFUMN4535	Aspergillus fumigatus Af293	XP_754965	286	285	0	0	NODE_514	gi|71000563|
	cofactor for methionyl and glutamyl tRNA synthetases	AFUMN2988	Aspergillus fumigatus A1163	EDP55100	446	445	0	0	NODE_319	gi|159129986|
	cofilin	AFUMN8392	Neosartorya fischeri NRRL 181	XP_001259631	154	159	6	1.35302e-86	NODE_596	gi|119479205|
	cohesin complex subunit Psm1	AFUMN685	Aspergillus fumigatus A1163	EDP52912	1597	1289	-307	0	NODE_1677	gi|159127797|
	competence/damage inducible protein CinA	AFUMN7891	Aspergillus fumigatus Af293	XP_755119	174	173	0	4.30619e-121	NODE_611	gi|71000876|
	complex I intermediate associated protein Cia30	AFUMN4565	Aspergillus fumigatus Af293	XP_754984	349	348	0	0	NODE_514	gi|71000605|
	condensin complex component cnd1	AFUMN628	Aspergillus fumigatus Af293	XP_755048	1119	1118	0	0	NODE_15	gi|71000733|
	condensin complex component cnd2	AFUMN1782	Aspergillus fumigatus Af293	XP_749119	880	880	1	0	NODE_229	gi|70987282|
	conidial hydrophobin Hyp1/RodA	AFUMN8082	Aspergillus fumigatus Af293	XP_753681	160	159	0	1.23858e-107	NODE_388	gi|70997898|
	conidial hydrophobin RodB	AFUMN8288	Aspergillus fumigatus Af293	XP_753093	141	140	0	1.80592e-94	NODE_201	gi|70996676|
	conidial pigment biosynthesis oxidase Arb2	AFUMN2982	Aspergillus fumigatus Af293	XP_756088	588	587	0	0	NODE_318	gi|146323096|
	conidial pigment biosynthesis scytalone dehydratase Arp1	AFUMN7897	Aspergillus fumigatus Af293	XP_756093	169	168	0	7.49983e-121	NODE_318	gi|71002824|
	conidial pigment polyketide synthase PksP/Alb1	AFUMN2973	Aspergillus fumigatus Af293	XP_756095	1571	2146	576	0	NODE_318	gi|71002828|
	conidiation specific protein Con 10	AFUMN8723	Aspergillus fumigatus Af293	XP_747756	84	83	0	3.75173e-51	NODE_432	gi|70984499|
	conidiation specific protein Con 10	AFUMN8422	Aspergillus fumigatus Af293	XP_747961	126	125	0	3.18555e-84	NODE_946	gi|70984910|
	conidiophore development protein HymA	AFUMN4491	Aspergillus fumigatus Af293	XP_754373	397	396	0	0	NODE_513	gi|70999308|
	COP9 signalosome subunit 1 CsnA	AFUMN386	Aspergillus fumigatus Af293	XP_747294	483	482	0	0	NODE_138	gi|70983534|
	COP9 signalosome subunit 2 CsnB	AFUMN4509	Aspergillus fumigatus Af293	XP_754936	505	504	0	0	NODE_514	gi|71000505|
	COP9 signalosome subunit 6 CsnF	AFUMN4183	Aspergillus fumigatus A1163	EDP51473	400	399	0	0	NODE_47	gi|159126357|
	COP9 signalosome subunit 7 CsnG	AFUMN1876	Aspergillus fumigatus A1163	EDP50619	322	321	0	0	NODE_231	gi|159125502|
	COP9 signalosome subunit CsnD	AFUMN1703	Aspergillus fumigatus Af293	XP_747352	412	417	6	0	NODE_221	gi|70983650|
	COP9 signalosome subunit CsnE	AFUMN3074	Aspergillus fumigatus Af293	XP_755961	335	334	0	0	NODE_322	gi|146323056|
	COP9 subunit 3	AFUMN5518	Aspergillus fumigatus Af293	XP_755070	498	497	0	0	NODE_642	gi|146322844|
	COPI coated vesicle protein	AFUMN8414	Aspergillus fumigatus Af293	XP_753522	133	132	0	1.29639e-84	NODE_30	gi|70997555|
	COPI vesicle coat beta' subunit	AFUMN6033	Aspergillus fumigatus Af293	XP_755394	856	855	0	0	NODE_72	gi|71001426|
	COPII coated vesicle membrane protein Erv46	AFUMN1213	Aspergillus fumigatus Af293	XP_750261	439	438	0	0	NODE_197	gi|70990824|
	COPII coated vesicle protein Erv41	AFUMN3217	Aspergillus fumigatus Af293	XP_749289	379	379	1	0	NODE_344	gi|70988875|
	COPII coated vesicle protein SurF4/Erv29	AFUMN149	Aspergillus fumigatus Af293	XP_752543	304	303	0	0	NODE_121	gi|70995576|
	COPII vesicle coat protein Sec16	AFUMN1352	Aspergillus fumigatus Af293	XP_747681	1833	1832	0	0	NODE_202	gi|70984332|
	COPII vesicles protein Yip3	AFUMN7905	Aspergillus fumigatus Af293	XP_750554	175	174	0	3.21267e-120	NODE_331	gi|70991411|
	copper amine oxidase	AFUMN845	Aspergillus fumigatus A1163	EDP52300	672	671	0	0	NODE_174	gi|159127185|
	copper amine oxidase	AFUMN5595	Aspergillus fumigatus A1163	EDP53591	666	665	0	0	NODE_656	gi|159128476|
	copper amine oxidase 1	AFUMN5791	Aspergillus fumigatus	CAF32066	580	686	107	0	NODE_688	gi|42820753|
	copper fist DNA binding	AFUMN1521	Aspergillus fumigatus A1163	EDP49347	666	665	0	0	NODE_20	gi|159124229|
	copper resistance associated P type ATPase	AFUMN4980	Aspergillus fumigatus Af293	XP_754347	1255	1254	0	0	NODE_593	gi|70999251|
	copper resistance protein Crd2	AFUMN8717	Aspergillus fumigatus Af293	XP_001481547	90	111	22	3.09141e-52	NODE_1084	gi|146323651|
	copper transporter Ctr	AFUMN7325	Aspergillus fumigatus Af293	XP_754258	219	218	0	4.12475e-156	NODE_106	gi|70999073|
	copper transporter Ctr	AFUMN6909	Aspergillus fumigatus Af293	XP_754796	243	242	0	8.88448e-180	NODE_1677	gi|71000158|
	copper transporter Ctr	AFUMN2819	Aspergillus fumigatus Af293	XP_749505	258	257	0	0	NODE_305	gi|70989311|
	copper transporter Ctr	AFUMN7657	Aspergillus fumigatus Af293	XP_747796	188	187	0	1.09154e-135	NODE_432	gi|70984579|
	copper transporting ATPase	AFUMN1855	Aspergillus fumigatus Af293	XP_751569	1188	1187	0	0	NODE_231	gi|70993444|
	coproporphyrinogen III oxidase	AFUMN6214	Aspergillus fumigatus Af293	XP_750494	370	440	71	0	NODE_75	gi|70991290|
	CorA metal ion transporter	AFUMN1684	Aspergillus fumigatus A1163	EDP47148	400	399	0	0	NODE_2208	gi|159122025|
	CorA metal ion transporter	AFUMN3560	Aspergillus fumigatus A1163	EDP51998	561	560	0	0	NODE_375	gi|159126882|
	CorA metal ion transporter	AFUMN3881	Aspergillus fumigatus A1163	EDP51333	664	663	0	0	NODE_433	gi|159126217|
	CorA metal ion transporter	AFUMN5851	Aspergillus fumigatus Af293	XP_755142	877	877	1	0	NODE_691	gi|71000922|
	COX1 assembly protein Shy1	AFUMN4508	Aspergillus fumigatus Af293	XP_754972	290	289	0	0	NODE_514	gi|71000577|
	CTP synthase	AFUMN751	Aspergillus fumigatus Af293	XP_748988	582	581	0	0	NODE_1733	gi|70987006|
	Cu,Zn superoxide dismutase SOD1	AFUMN8031	Aspergillus fumigatus Af293	XP_753715	159	158	0	6.96498e-111	NODE_508	gi|70997966|
	cullin binding protein CanA	AFUMN335	Aspergillus fumigatus A1163	EDP49613	1041	1240	200	0	NODE_136	gi|159124495|
	cupin	AFUMN8359	Aspergillus fumigatus Af293	XP_754262	128	127	0	2.94019e-89	NODE_106	gi|146323486|
	cupin	AFUMN6209	Aspergillus fumigatus Af293	XP_750505	635	634	0	0	NODE_75	gi|146322529|
	curved DNA binding protein 42 kDa protein	AFUMN4095	Aspergillus fumigatus Af293	XP_756019	427	426	0	0	NODE_4729	gi|71002676|
	cutinase	AFUMN7379	Aspergillus fumigatus Af293	XP_751420	215	214	0	3.01108e-152	NODE_144	gi|70993144|
	cutinase	AFUMN4685	Aspergillus fumigatus A1163	EDP54944	364	366	3	0	NODE_543	gi|159129830|
	cutinase	AFUMN7335	Aspergillus fumigatus Af293	XP_746507	218	217	0	1.30161e-155	NODE_803	gi|70981957|
	cyanamide hydratase	AFUMN2911	Aspergillus fumigatus Af293	XP_748883	260	259	0	0	NODE_314	gi|70986789|
	cyanate hydratase	AFUMN8053	Aspergillus fumigatus A1163	B0XV83	155	154	0	2.07968e-109	NODE_4729	gi|317376130|
	cyanide hydratase/nitrilase	AFUMN2984	Aspergillus fumigatus A1163	EDP55254	358	357	0	0	NODE_318	gi|159130140|
	cyclic nucleotide binding	AFUMN6321	Aspergillus fumigatus A1163	EDP53978	901	900	0	0	NODE_796	gi|159128864|
	cyclin	AFUMN216	Aspergillus fumigatus A1163	EDP56037	439	438	0	0	NODE_126	gi|159130924|
	cyclin	AFUMN3460	Aspergillus fumigatus Af293	XP_753820	301	300	0	0	NODE_371	gi|70998186|
	cyclin	AFUMN6495	Aspergillus fumigatus A1163	EDP52742	560	1022	463	0	NODE_825	gi|159127627|
	cyclin Ccl1	AFUMN232	Aspergillus fumigatus Af293	XP_753931	434	433	0	0	NODE_133	gi|70998418|
	cyclin Clg1	AFUMN2772	Aspergillus fumigatus Af293	XP_754616	476	475	0	0	NODE_297	gi|70999798|
	cyclin dependent kinase inhibitor Pho81	AFUMN524	Aspergillus fumigatus Af293	XP_752222	976	975	0	0	NODE_1510	gi|70994890|
	cyclin dependent protein kinase complex component Pcl7	AFUMN2401	Aspergillus fumigatus A1163	EDP48303	535	534	0	0	NODE_263	gi|159123183|
	cyclin dependent protein kinase complex component Pcl8	AFUMN453	Aspergillus fumigatus A1163	EDP54314	254	254	1	0	NODE_140	gi|159129200|
	cyclin dependent protein kinase PhoA	AFUMN6743	Aspergillus fumigatus Af293	XP_747931	387	389	3	0	NODE_946	gi|70984850|
	cyclin dependent protein kinase regulator Pho80	AFUMN220	Aspergillus fumigatus Af293	XP_750454	397	396	0	0	NODE_126	gi|70991210|
	cyclin dependent protein kinase Sgv1	AFUMN1162	Aspergillus fumigatus Af293	XP_754079	581	580	0	0	NODE_193	gi|70998714|
	cyclin Pcl1	AFUMN3319	Aspergillus fumigatus Af293	XP_750224	428	427	0	0	NODE_355	gi|70990750|
	cyclohexanone monooxygenase	AFUMN3467	Aspergillus fumigatus Af293	XP_755274	544	601	58	0	NODE_374	gi|71001186|
	cyclophilin type peptidyl prolyl cis trans isomerase	AFUMN2145	Aspergillus fumigatus Af293	XP_746715	460	459	0	0	NODE_245	gi|70982374|
	cyclopropane fatty acyl phospholipid synthase	AFUMN1822	Aspergillus fumigatus Af293	XP_749089	520	519	0	0	NODE_229	gi|70987220|
	cystathionine beta lyase	AFUMN4247	Aspergillus fumigatus Af293	XP_748438	417	416	0	0	NODE_490	gi|70985865|
	cystathionine beta lyase MetG	AFUMN5261	Aspergillus fumigatus Af293	XP_001481546	444	443	0	0	NODE_61	gi|146323645|
	cystathionine beta synthase	AFUMN446	Aspergillus fumigatus A1163	EDP54310	535	534	0	0	NODE_140	gi|159129196|
	cystathionine beta synthase beta thionase	AFUMN7814	Aspergillus fumigatus Af293	XP_754772	179	178	0	3.91875e-126	NODE_1677	gi|71000110|
	cystathionine gamma lyase	AFUMN1437	Aspergillus fumigatus Af293	XP_747241	413	412	0	0	NODE_205	gi|70983428|
	cystathionine gamma synthase	AFUMN629	Neosartorya fischeri NRRL 181	XP_001263897	594	601	8	0	NODE_15	gi|119493414|
	cystathionine gamma synthase	AFUMN4877	Aspergillus fumigatus Af293	XP_746773	400	399	0	0	NODE_576	gi|70982490|
	cysteine binding protein FliY	AFUMN5699	Aspergillus fumigatus Af293	XP_749582	544	540	-3	0	NODE_673	gi|70989465|
	cysteine dioxygenase	AFUMN7043	Aspergillus fumigatus Af293	XP_753216	236	235	0	3.04438e-173	NODE_675	gi|70996923|
	cysteine dioxygenase Cdo1	AFUMN7288	Aspergillus fumigatus Af293	XP_750306	217	216	0	1.66452e-158	NODE_440	gi|70990914|
	cysteine hydrolase	AFUMN7313	Aspergillus fumigatus Af293	XP_748639	217	216	0	5.51692e-157	NODE_426	gi|70986290|
	cysteine protease OUT	AFUMN2110	Aspergillus fumigatus A1163	EDP50708	332	331	0	0	NODE_242	gi|159125591|
	cysteine protease OUT	AFUMN6071	Aspergillus fumigatus Af293	XP_755046	341	340	0	0	NODE_737	gi|71000729|
	cysteine protease OUT extracellular	AFUMN2856	Aspergillus fumigatus Af293	XP_753519	476	528	53	0	NODE_30	gi|70997549|
	cysteine rich secreted protein	AFUMN2448	Aspergillus fumigatus Af293	XP_746825	344	343	0	0	NODE_271	gi|70982594|
	cysteine synthase	AFUMN6666	Aspergillus fumigatus Af293	XP_747323	402	401	0	0	NODE_881	gi|70983592|
	cysteine synthase B	AFUMN5253	Aspergillus fumigatus Af293	XP_746580	527	526	0	0	NODE_61	gi|70982103|
	cysteine synthase o acetylserine thiol lyase csase	AFUMN1484	Aspergillus fumigatus Af293	XP_748124	372	371	0	0	NODE_207	gi|70985236|
	cysteinyl tRNA synthetase	AFUMN3625	Aspergillus fumigatus Af293	XP_753678	730	808	79	0	NODE_388	gi|70997892|
	cytidine deaminase	AFUMN8403	Aspergillus fumigatus Af293	XP_746827	129	128	0	1.43415e-85	NODE_271	gi|70982598|
	cytidine deaminase	AFUMN8111	Aspergillus fumigatus Af293	XP_746930	152	151	0	5.29588e-106	NODE_418	gi|70982805|
	cytidylyltransferase	AFUMN935	Aspergillus fumigatus Af293	XP_752095	290	289	0	0	NODE_183	gi|70994636|
	cytochrome b5	AFUMN8711	Aspergillus fumigatus Af293	XP_755107	85	84	0	4.79424e-54	NODE_140	gi|71000852|
	cytochrome b5	AFUMN8296	Aspergillus fumigatus A1163	EDP52159	138	137	0	6.32939e-94	NODE_560	gi|159127043|
	cytochrome b5	AFUMN8322	Aspergillus fumigatus Af293	XP_749603	136	217	82	7.82295e-92	NODE_870	gi|70989507|
	cytochrome b5 reductase	AFUMN3704	Aspergillus fumigatus Af293	XP_753636	472	471	0	0	NODE_391	gi|70997808|
	cytochrome b5 reductase	AFUMN5047	Aspergillus fumigatus Af293	XP_748717	480	479	0	0	NODE_598	gi|70986446|
	cytochrome b561	AFUMN7133	Aspergillus fumigatus A1163	EDP52488	239	238	0	5.84911e-168	NODE_513	gi|159127373|
	cytochrome c	AFUMN7022	Aspergillus fumigatus A1163	EDP54814	236	235	0	5.40284e-174	NODE_2207	gi|159129700|
	cytochrome c heme lyase	AFUMN43	Aspergillus fumigatus Af293	XP_001481551	331	330	0	0	NODE_1084	gi|146323665|
	cytochrome c mitochondrial import factor Cyc2	AFUMN2245	Aspergillus fumigatus Af293	XP_747580	382	381	0	0	NODE_256	gi|70984122|
	cytochrome c oxidase assembly protein Cox11	AFUMN7170	Aspergillus fumigatus Af293	XP_755558	227	226	0	1.12086e-165	NODE_2207	gi|71001754|
	cytochrome c oxidase assembly protein cox15	AFUMN1527	Aspergillus fumigatus Af293	XP_750658	504	503	0	0	NODE_20	gi|70991619|
	cytochrome c oxidase assembly protein Pet191	AFUMN2692	Aspergillus fumigatus A1163	EDP51953	408	408	1	0	NODE_293	gi|159126837|
	cytochrome c oxidase assembly protein Pet191	AFUMN8498	Neosartorya fischeri NRRL 181	XP_001259791	118	117	0	4.52822e-79	NODE_737	gi|119479525|
	cytochrome c oxidase copper chaperone Cox17	AFUMN8748	Aspergillus fumigatus Af293	XP_754842	77	76	0	8.04259e-47	NODE_569	gi|71000295|
	cytochrome c oxidase subunit V	AFUMN7555	Aspergillus fumigatus A1163	EDP51797	197	196	0	4.98777e-142	NODE_596	gi|159126681|
	cytochrome c oxidase subunit Va	AFUMN8051	Aspergillus fumigatus Af293	XP_748067	159	158	0	1.73112e-109	NODE_946	gi|70985122|
	cytochrome c oxidase subunit VIa	AFUMN8256	Aspergillus fumigatus Af293	XP_754987	137	136	0	6.441e-97	NODE_514	gi|146323279|
	cytochrome c peroxidase	AFUMN5223	Aspergillus fumigatus Af293	XP_751233	323	322	0	0	NODE_614	gi|70992769|
	cytochrome c peroxidase Ccp1	AFUMN5950	Aspergillus fumigatus Af293	XP_751914	367	366	0	0	NODE_70	gi|70994134|
	cytochrome c subunit	AFUMN8173	Aspergillus fumigatus A1163	EDP50092	150	149	0	1.43553e-102	NODE_183	gi|159124975|
	cytochrome c subunit Vb	AFUMN7600	Aspergillus fumigatus A1163	EDP53961	192	191	0	3.04389e-139	NODE_1733	gi|159128847|
	cytochrome c1 heme lyase	AFUMN948	Aspergillus fumigatus Af293	XP_752114	288	287	0	0	NODE_183	gi|70994674|
	cytochrome c1/Cyt1	AFUMN5325	Aspergillus fumigatus Af293	XP_749957	320	319	0	0	NODE_6267	gi|70990216|
	cytochrome p450	AFUMN2530	Aspergillus fumigatus Af293	XP_747129	499	498	0	0	NODE_273	gi|70983203|
	cytochrome p450	AFUMN2506	Aspergillus fumigatus A1163	EDP49134	400	497	98	0	NODE_273	gi|159124015|
	cytochrome p450	AFUMN2527	Aspergillus fumigatus Af293	XP_001481394	534	533	0	0	NODE_273	gi|146324659|
	cytochrome p450	AFUMN3512	Aspergillus fumigatus A1163	EDP54484	518	517	0	0	NODE_374	gi|159129370|
	cytochrome p450	AFUMN4699	Aspergillus fumigatus Af293	XP_755777	376	375	0	0	NODE_543	gi|71002192|
	cytochrome p450	AFUMN4686	Aspergillus fumigatus Af293	XP_755776	499	498	0	0	NODE_543	gi|71002190|
	cytochrome p450	AFUMN7323	Aspergillus fumigatus Af293	XP_754666	244	558	315	3.77317e-156	NODE_574	gi|70999898|
	cytochrome p450	AFUMN5214	Aspergillus fumigatus A1163	EDP55390	519	518	0	0	NODE_614	gi|159130277|
	cytochrome p450	AFUMN5522	Aspergillus fumigatus Af293	XP_748206	506	505	0	0	NODE_643	gi|70985400|
	cytochrome p450	AFUMN6114	Aspergillus fumigatus Af293	XP_747185	560	559	0	0	NODE_740	gi|146324627|
	cytochrome p450	AFUMN6121	Aspergillus fumigatus Af293	XP_747182	527	526	0	0	NODE_740	gi|70983309|
	cytochrome p450	AFUMN6227	Aspergillus fumigatus Af293	XP_750481	561	560	0	0	NODE_75	gi|70991264|
	cytochrome p450	AFUMN7588	Aspergillus fumigatus Af293	XP_752504	201	551	351	1.38382e-139	NODE_86	gi|70995498|
	cytochrome p450	AFUMN6730	Aspergillus fumigatus Af293	XP_748081	467	466	0	0	NODE_946	gi|70985150|
	cytochrome P450 14 alpha sterol demethylase	AFUMN882	Aspergillus fumigatus	ACF17708	516	515	0	0	NODE_181	gi|193297424|
	cytochrome P450 alkane hydroxylase	AFUMN1198	Aspergillus fumigatus Af293	XP_747469	381	580	200	0	NODE_195	gi|70983886|
	cytochrome P450 alkane hydroxylase	AFUMN2453	Aspergillus fumigatus A1163	EDP48064	486	485	0	0	NODE_271	gi|159122944|
	cytochrome P450 alkane hydroxylase	AFUMN3111	Aspergillus fumigatus Af293	XP_750735	544	544	1	0	NODE_333	gi|70991773|
	cytochrome P450 alkane hydroxylase	AFUMN3804	Aspergillus fumigatus Af293	XP_747767	505	504	0	0	NODE_432	gi|70984521|
	cytochrome P450 alkane hydroxylase	AFUMN4153	Aspergillus fumigatus Af293	XP_746567	516	515	0	0	NODE_477	gi|70982077|
	cytochrome P450 alkane hydroxylase	AFUMN5317	Aspergillus fumigatus A1163	EDP55514	513	512	0	0	NODE_6267	gi|159130401|
	cytochrome p450 E	AFUMN5781	Aspergillus fumigatus	CAF32039	511	586	76	0	NODE_688	gi|42820726|
	cytochrome P450 monooxigenase GliC2	AFUMN4970	Aspergillus fumigatus A1163	EDP52457	551	550	0	0	NODE_593	gi|159127342|
	cytochrome P450 monooxygenase	AFUMN4	Aspergillus fumigatus A1163	EDP50324	527	526	0	0	NODE_1005	gi|159125207|
	cytochrome P450 monooxygenase	AFUMN842	Aspergillus fumigatus A1163	EDP52298	486	485	0	0	NODE_174	gi|159127183|
	cytochrome P450 monooxygenase	AFUMN1151	Aspergillus fumigatus A1163	EDP53303	416	465	50	0	NODE_191	gi|159128188|
	cytochrome P450 monooxygenase	AFUMN2370	Aspergillus fumigatus Af293	XP_756138	520	519	0	0	NODE_262	gi|71002914|
	cytochrome P450 monooxygenase	AFUMN2381	Aspergillus fumigatus Af293	XP_756135	339	338	0	0	NODE_262	gi|71002908|
	cytochrome P450 monooxygenase	AFUMN2912	Aspergillus fumigatus A1163	EDP48503	505	504	0	0	NODE_314	gi|159123383|
	cytochrome P450 monooxygenase	AFUMN3149	Aspergillus fumigatus Af293	XP_750704	525	524	0	0	NODE_333	gi|146324413|
	cytochrome P450 monooxygenase	AFUMN3257	Aspergillus fumigatus Af293	XP_746900	432	431	0	0	NODE_3461	gi|70982744|
	cytochrome P450 monooxygenase	AFUMN3288	Aspergillus fumigatus A1163	EDP55777	528	527	0	0	NODE_355	gi|159130664|
	cytochrome P450 monooxygenase	AFUMN3662	Aspergillus fumigatus Af293	XP_746946	548	547	0	0	NODE_389	gi|70982837|
	cytochrome P450 monooxygenase	AFUMN3709	Aspergillus fumigatus A1163	EDP51746	553	552	0	0	NODE_391	gi|159126630|
	cytochrome P450 monooxygenase	AFUMN4351	Aspergillus fumigatus A1163	EDP54085	545	544	0	0	NODE_500	gi|159128971|
	cytochrome P450 monooxygenase	AFUMN4878	Aspergillus fumigatus Af293	XP_746787	569	568	0	0	NODE_576	gi|70982518|
	cytochrome P450 monooxygenase	AFUMN5054	Aspergillus fumigatus Af293	XP_748718	563	562	0	0	NODE_598	gi|70986448|
	cytochrome P450 monooxygenase	AFUMN5038	Aspergillus fumigatus Af293	XP_748713	498	497	0	0	NODE_598	gi|70986438|
	cytochrome P450 monooxygenase	AFUMN5239	Aspergillus fumigatus Af293	XP_001481477	503	502	0	0	NODE_614	gi|146324550|
	cytochrome P450 monooxygenase	AFUMN5271	Aspergillus fumigatus Af293	XP_751355	530	580	51	0	NODE_620	gi|70993014|
	cytochrome P450 monooxygenase	AFUMN5276	Aspergillus fumigatus A1163	EDP50865	508	507	0	0	NODE_620	gi|159125748|
	cytochrome P450 monooxygenase	AFUMN5275	Aspergillus fumigatus Af293	XP_751352	508	507	0	0	NODE_620	gi|146323943|
	cytochrome P450 monooxygenase	AFUMN5274	Aspergillus fumigatus A1163	EDP50869	505	504	0	0	NODE_620	gi|159125752|
	cytochrome P450 monooxygenase	AFUMN5824	Aspergillus fumigatus Af293	XP_755127	526	525	0	0	NODE_691	gi|71000892|
	cytochrome P450 monooxygenase	AFUMN5976	Aspergillus fumigatus A1163	EDP53461	570	569	0	0	NODE_712	gi|159128346|
	cytochrome P450 monooxygenase	AFUMN6119	Aspergillus fumigatus Af293	XP_747180	491	490	0	0	NODE_740	gi|70983305|
	cytochrome P450 monooxygenase	AFUMN6514	Aspergillus fumigatus Af293	XP_747856	535	533	-1	0	NODE_852	gi|70984699|
	cytochrome P450 monooxygenase Fum15	AFUMN2930	Aspergillus fumigatus Af293	XP_754149	544	543	0	0	NODE_316	gi|70998855|
	cytochrome P450 monooxygenase SirB	AFUMN6773	Aspergillus fumigatus A1163	EDP51159	577	576	0	0	NODE_946	gi|159126043|
	cytochrome P450 oxidoreductase	AFUMN851	Aspergillus fumigatus Af293	XP_753882	478	477	0	0	NODE_176	gi|70998320|
	cytochrome P450 oxidoreductase	AFUMN1146	Aspergillus fumigatus Af293	XP_748665	517	516	0	0	NODE_191	gi|146323235|
	cytochrome P450 oxidoreductase	AFUMN2477	Aspergillus fumigatus Af293	XP_747149	519	518	0	0	NODE_273	gi|146324639|
	cytochrome P450 oxidoreductase	AFUMN2674	Aspergillus fumigatus Af293	XP_747896	509	508	0	0	NODE_291	gi|70984779|
	cytochrome P450 oxidoreductase	AFUMN4887	Aspergillus fumigatus Af293	XP_753139	406	553	148	0	NODE_577	gi|70996768|
	cytochrome P450 oxidoreductase GliC	AFUMN6267	Aspergillus fumigatus Af293	XP_750856	513	512	0	0	NODE_795	gi|146324455|
	cytochrome P450 oxidoreductase GliF	AFUMN6302	Aspergillus fumigatus Af293	XP_750862	505	504	0	0	NODE_795	gi|70992027|
	cytochrome P450 oxidoreductase OrdA	AFUMN2486	Aspergillus fumigatus Af293	XP_747154	537	536	0	0	NODE_273	gi|70983253|
	cytochrome P450 phenylacetate 2 hydroxylase	AFUMN5557	Aspergillus fumigatus Af293	XP_748171	516	515	0	0	NODE_643	gi|70985330|
	cytochrome P450 phenylacetate hydroxylase	AFUMN1905	Aspergillus fumigatus Af293	XP_752247	517	516	0	0	NODE_232	gi|70994942|
	cytochrome P450 sterol C 22 desaturase putaitve	AFUMN165	Aspergillus fumigatus Af293	XP_750145	523	521	-1	0	NODE_123	gi|70990592|
	cytokinesis EF hand protein Cdc4	AFUMN7924	Aspergillus fumigatus Af293	XP_748915	168	167	0	7.91353e-119	NODE_1733	gi|70986856|
	cytokinesis protein SepA/Bni1	AFUMN2229	Aspergillus fumigatus Af293	XP_747584	1801	1800	0	0	NODE_256	gi|70984130|
	cytokinesis regulator Byr4	AFUMN2657	Aspergillus fumigatus A1163	EDP51291	997	996	0	0	NODE_289	gi|159126175|
	cytomegalovirus gH receptor	AFUMN4337	Aspergillus fumigatus A1163	EDP54093	1035	1034	0	0	NODE_500	gi|159128979|
	cytoplasm to vacuole targeting Vps64	AFUMN5410	Aspergillus fumigatus A1163	EDP53905	741	741	1	0	NODE_627	gi|159128791|
	cytoplasmic asparaginyl tRNA synthetase	AFUMN4424	Aspergillus fumigatus Af293	XP_749694	575	574	0	0	NODE_50	gi|70989689|
	cytoplasmic protein required for cell viability	AFUMN7567	Aspergillus fumigatus Af293	XP_747205	201	200	0	4.72818e-141	NODE_265	gi|70983356|
	cytosine deaminase	AFUMN8164	Aspergillus fumigatus Af293	XP_750254	149	148	0	6.27281e-103	NODE_197	gi|70990810|
	cytosine deaminase uracil phosphoribosyltransferase fusion protein	AFUMN8328	Aspergillus fumigatus Af293	XP_754084	134	242	109	1.63888e-91	NODE_193	gi|70998724|
	cytoskeletal adaptor protein SagA	AFUMN5800	Aspergillus fumigatus Af293	XP_752672	405	404	0	0	NODE_688	gi|70995834|
	cytoskeleton assembly control protein Sla1	AFUMN421	Aspergillus fumigatus Af293	XP_747259	1169	1168	0	0	NODE_138	gi|70983464|
	cytoskeleton assembly control protein Sla2	AFUMN4523	Aspergillus fumigatus Af293	XP_754991	1044	1043	0	0	NODE_514	gi|71000619|
	cytoskeleton organisation protein Dec1	AFUMN889	Aspergillus fumigatus Af293	XP_752079	941	940	0	0	NODE_183	gi|70994604|
	cytosolic cu/zn superoxide dismutase related protein	AFUMN7464	Aspergillus fumigatus	CAE47889	202	201	0	3.12253e-147	NODE_587	gi|41581240|
	cytosolic hydroxymethyltransferase	AFUMN5204	Aspergillus fumigatus Af293	XP_755116	538	537	0	0	NODE_611	gi|71000870|
	cytosolic large ribosomal subunit protein L7A	AFUMN4785	Aspergillus fumigatus Af293	XP_751177	255	254	0	0	NODE_573	gi|70992657|
	cytosolic regulator Pianissimo	AFUMN3032	Aspergillus fumigatus Af293	XP_755379	1318	1317	0	0	NODE_320	gi|71001396|
	D 3 phosphoglycerate dehydrogenase	AFUMN1168	Aspergillus fumigatus Af293	XP_754080	473	472	0	0	NODE_193	gi|70998716|
	D 3 phosphoglycerate dehydrogenase	AFUMN4352	Aspergillus fumigatus Af293	XP_749580	511	635	125	0	NODE_500	gi|70989461|
	D 3 phosphoglycerate dehydrogenase	AFUMN8813	Aspergillus fumigatus A1163	EDP54102	106	584	479	4.79423e-31	NODE_673	gi|159128988|
	D arabinitol dehydrogenase ArbD	AFUMN6102	Aspergillus fumigatus A1163	EDP51632	393	392	0	0	NODE_737	gi|159126516|
	D isomer specific 2 hydroxyacid dehydrogenase	AFUMN8634	Aspergillus fumigatus Af293	XP_750898	105	343	239	7.09475e-67	NODE_456	gi|70992099|
	D isomer specific 2 hydroxyacid dehydrogenase	AFUMN7865	Aspergillus fumigatus Af293	XP_752733	177	322	146	1.8103e-123	NODE_688	gi|70995956|
	D lactate dehydrogenase	AFUMN1326	Aspergillus fumigatus Af293	XP_753072	348	347	0	0	NODE_201	gi|70996634|
	D lactate dehydrogenase cytochrome	AFUMN2417	Aspergillus fumigatus Af293	XP_746676	598	597	0	0	NODE_266	gi|70982296|
	D lactate dehydrogenase cytochrome	AFUMN3734	Aspergillus fumigatus Af293	XP_753118	369	574	206	0	NODE_405	gi|70996726|
	D lactate dehydrogenase cytochrome	AFUMN4252	Aspergillus fumigatus Af293	XP_749803	580	579	0	0	NODE_491	gi|70989908|
	D mandelate dehydrogenase	AFUMN2593	Aspergillus fumigatus Af293	XP_749264	351	350	0	0	NODE_279	gi|70988821|
	D xylose reductase Xyl1	AFUMN3283	Aspergillus fumigatus Af293	XP_750231	316	315	0	0	NODE_355	gi|70990764|
	D xylulose kinase	AFUMN3158	Aspergillus fumigatus Af293	XP_753656	574	573	0	0	NODE_334	gi|70997848|
	DAHP synthetase class II	AFUMN6584	Aspergillus fumigatus A1163	EDP56365	451	450	0	0	NODE_865	gi|159131252|
[truncated: 4,337 more rows]

## Sheet: S2.3 CF-Others
	Table S2.3. All 27 AFUMN gene models with known function homologous to other fungi
[truncated: 29 more rows]

## Sheet: S2.4 UF-fumigatus
	Table S2.4. All 2,940 AFUMN gene models with unknown function homologous to A. fumigatus
[truncated: 2,942 more rows]

[truncated: 1 more sheets: S2.5 UF-Others]
