# Supplementary material for: The Genome of a Thermo Tolerant, Pathogenic Albino Aspergillus fumigatus
Source: Front Microbiol. 2018 Aug 14;9:1827. doi: 10.3389/fmicb.2018.01827 (PMC6102483; doi:10.3389/fmicb.2018.01827)
Supplement: Supplementary file 3 [file Table_3.xlsx]

## Sheet: S3.1 All
	Table S3.1. AFUMN unique genes
	name		closest relative	accession	GM/TH aa length diff			Evalue	contig
	protein	gene			GM	TH	DIFF
	ABC transporter	AFUMN4488	Aspergillus clavatus NRRL 1	XP_001271218	803	1363	560	0	NODE_513	gi|121705910|
	acetylcholinesterase	AFUMN3346	Aspergillus niger CBS 513.88	XP_001390465	485	550	65	0	NODE_362	gi|145235633|
	actin subunit ARC19	AFUMN8581	Aspergillus oryzae RIB40	XP_001823881	160	169	9	3.63907e-71	NODE_432	gi|169778833|
	amino acid aldolase or racemase	AFUMN8885	Idiomarina sp. A28L	ZP_08622280	116	358	242	0.883482	NODE_432	gi|336451846|
	ATP dependent RNA helicase dbp2	AFUMN6034	none	Q4X195	550	547	-3	0	NODE_72	gi|91206537|
	ATP dependent rRNA helicase spb4	AFUMN4375	none	Q4WYJ7	641	640	-1	0	NODE_508	gi|91208168|
	beta-N-acetylhexosaminidase	AFUMN8870	Beutenbergia cavernae DSM 12333	YP_002881314	256	534	278	9.70145	NODE_190	gi|229819788|
	cadherin E	AFUMN8895	Tenebrio molitor	ABL86001	79	1625	1546	1.17981	NODE_437	gi|255918329|
	calmodulin (CaM)	AFUMN8175	Coccidioides immitis RS	XP_001248642	150	149	-1	1.88641e-102	NODE_631	gi|119196077|
	carbamoylphosphate synthase small subunit	AFUMN8881	Magnetospirillum magnetotacticum MS-1	ZP_00053550	179	401	222	0.443107	NODE_373	gi|23013682|
	cation channel	AFUMN8900	Tetrahymena thermophila	XP_001026477	62	1505	1443	2.84297	NODE_117	gi|118386719|
	chitinase	AFUMN7383	Talaromyces stipitatus ATCC 10500	XP_002479605	419	425	6	5.51693e-152	NODE_173	gi|242780484|
	chitinase	AFUMN8650	Aspergillus kawachii IFO 4308	GAA83719	163	1462	1299	3.07967e-65	NODE_353	gi|358367100|
	cytochrome P-450	AFUMN8888	Lithospermum erythrorhizon	BAC44836	191	506	315	1.92256	NODE_471	gi|26522472|
	deoxyhypusine hydroxylase	AFUMN4421	none	Q4WHG5	336	335	-1	0	NODE_50	gi|142981805|
	dihydrolipoamide acetyltransferase component of pyruvate dehydrogenase	AFUMN798	Aspergillus clavatus NRRL 1	XP_001273409	793	851	58	0	NODE_1733	gi|121711587|
	DNA helicase (Mer3) DEAD/DEAH	AFUMN7812	Aspergillus flavus NRRL3357	XP_002374897	311	795	484	2.47449e-126	NODE_573	gi|238487318|
	DNA processing protein	AFUMN8873	Azospirillum sp. B510	YP_003449034	118	378	260	0.22868	NODE_187	gi|288958693|
	exopolygalacturonase galacturan 1,4-alpha-galacturonidase	AFUMN3802	none	Q4WCZ8	433	432	-1	0	NODE_432	gi|294958167|
	gag-pol polyprotein	AFUMN5279	Aspergillus oryzae RIB40	XP_001818504	810	1941	1131	0	NODE_621	gi|317141366|
	gluconokinase thermoresistant	AFUMN7415	Aspergillus flavus NRRL3357	XP_002374323	202	309	107	1.14358e-149	NODE_491	gi|238486170|
	glutamate receptor metabotropic	AFUMN8869	Acromyrmex echinatior	EGI67042	105	937	832	0.121645	NODE_508	gi|332026945|
	glycerophosphoryl diester phosphodiesterase	AFUMN8874	uncultured bacterium HF0070_11A08	ADI16297	116	250	134	0.486056	NODE_272	gi|297180073|
	glycosyltransferase	AFUMN8719	Aspergillus clavatus NRRL 1	XP_001270198	171	682	511	3.47146e-52	NODE_294	gi|121703868|
	histone acetyltransferase GCN5	AFUMN5243	Ajellomyces capsulatus G186AR	EEH09673	291	415	124	0	NODE_615	gi|225561393|
	histone H3	AFUMN8319	Aspergillus oryzae RIB40	XP_001727504	137	139	2	4.69824e-92	NODE_688	gi|317137109|
	Histone H4	AFUMN8657	Gibberella zeae PH-1	XP_385667	104	103	-1	3.93487e-64	NODE_688	gi|46122227|
	leprecan	AFUMN8853	Ciona intestinalis	NP_001027608	124	412	288	1.36785	NODE_30	gi|74096201|
	methionine aminopeptidase 2	AFUMN4265	none	Q4WAY7	390	446	56	0	NODE_4963	gi|332310323|
	MFS transporter	AFUMN8878	Pantoea agglomerans IG1	ZP_10222491	101	440	339	0.313796	NODE_825	gi|390433953|
	N-acetyltransferase GCN5	AFUMN8894	Flavobacteria bacterium MS024-2A	ZP_03702980	102	147	45	0.413938	NODE_643	gi|225012544|
	N-acetyltransferase GCN5	AFUMN8889	Brucella suis ATCC 23445	YP_001627401	153	511	358	1.57969	NODE_138	gi|163842997|
	NAD(P)H-hydrate epimerase	AFUMN7255	none	Q4WUG4	224	241	17	2.9912e-160	NODE_235	gi|380877095|
	NADH-ubiquinone oxidoreductase B12 subunit	AFUMN8834	Aspergillus clavatus NRRL 1	XP_001274065	72	77	5	6.16681e-22	NODE_47	gi|121712908|
	neutral protease 2	AFUMN3269	Aspergillus oryzae RIB40]	Q4WA45	383	450	67	0	NODE_353	gi|327488387|
	nuclease HNH	AFUMN8863	Serinicoccus profundi MCCC 1A05965	ZP_09849217	81	441	360	0.0160881	NODE_710	gi|379058691|
	pectin lyase B	AFUMN2357	none	B0YCL3	376	375	-1	0	NODE_261	gi|296439731|
	retrovirus polyprotein	AFUMN8142	Penicillium marneffei ATCC 18224	XP_002148577	252	599	347	1.87307e-104	NODE_311	gi|212536843|
	reverse transcriptase	AFUMN8325	Talaromyces stipitatus ATCC 10500	XP_002482953	670	1538	868	1.26537e-91	NODE_940	gi|242797147|
	ribosomal protein L36	AFUMN8828	Aspergillus niger CBS 513.88	XP_003188658	88	114	26	6.65608e-26	NODE_183	gi|317038129|
	serine/threonine-protein kinase ssn3 Cyclin-dependent kinase 8	AFUMN3981	none	Q4WYR6	395	426	31	0	NODE_442	gi|166222396|
	sorting nexin GRD19	AFUMN8200	Aspergillus terreus NIH2624	XP_001217317	143	142	-1	5.26189e-101	NODE_514	gi|115402481|
	sulfate transporter/antisigma-factor antagonist STAS	AFUMN8867	Chloroflexus aurantiacus J-10-fl	YP_001635952	120	356	236	0.0649018	NODE_265	gi|163847908|
	thiamine pyrophosphate enzyme 10	AFUMN8896	Achromobacter xylosoxidans A8	YP_003981523	96	535	439	4.04095	NODE_435	gi|311108670|
	toxin-antitoxin system RelE	AFUMN8892	Veillonella atypica ACS-049-V-Sch6	ZP_07317169	85	106	21	9.54325	NODE_1733	gi|303230408|
	transcription activator of gluconeogenesis acuK	AFUMN6197	none	Q4WHD1	830	682	-148	0	NODE_759	gi|327507758|
	transcription factor	AFUMN1751	Metarhizium anisopliae ARSEF 23	EFY94572	525	625	100	0	NODE_227	gi|322702954|
	transcription factor	AFUMN8655	Verticillium albo-atrum VaMs.102	XP_003002960	243	732	489	6.46541e-65	NODE_469	gi|302410253|
	transcription factor C2H2	AFUMN8784	Aspergillus kawachii IFO 4308	GAA92657	95	756	661	1.16655e-39	NODE_115	gi|358376087|
	transcription factor C2H2	AFUMN8847	Aspergillus niger CBS 513.88	XP_001388925	106	485	379	7.33942e-12	NODE_697	gi|317026075|
	transcription factor MYB DNA-binding	AFUMN8244	Penicillium marneffei ATCC 18224	XP_002150379	234	284	50	1.40167e-97	NODE_373	gi|212540448|
	transcription factor, lysr	AFUMN8890	Ralstonia solanacearum PSI07	YP_003749530	141	299	158	1.18373	NODE_362	gi|300693557|
	transposase	AFUMN7113	Aspergillus niger CBS 513.88	XP_001395755	282	326	44	3.92375e-169	NODE_585	gi|145247012|
	tubulin gamma chain	AFUMN5807	Ajellomyces capsulatus H88	EGC49022	726	1052	326	0	NODE_688	gi|325095712|
	unknown protein	AFUMN564	Aspergillus flavus NRRL3357	XP_002377155	340	324	-16	0	NODE_153	gi|238491836|
	unknown protein	AFUMN8845	Aspergillus oryzae RIB40	BAE64527	58	192	134	3.4131e-12	NODE_173	gi|83774403|
	unknown protein	AFUMN8815	Aspergillus oryzae RIB40	BAE64519	209	238	29	8.96433e-31	NODE_173	gi|83774395|
	unknown protein	AFUMN7346	Aspergillus nidulans FGSC A4	CBF79093	292	466	174	6.5541e-155	NODE_362	gi|259483584|
	unknown protein	AFUMN8859	Ketogulonigenium vulgarum WSH-001	YP_005796851	166	162	-4	1.87921e-05	NODE_391	gi|385235511|
	unknown protein	AFUMN6000	Aspergillus flavus NRRL3357	XP_002377523	341	363	22	0	NODE_712	gi|238492573|
	unknown protein	AFUMN7130	Aspergillus terreus NIH2624	XP_001209462	288	288	0	4.27393e-168	NODE_142	gi|115385831|
	unknown protein	AFUMN737	Aspergillus terreus NIH2624	XP_001216153	826	886	60	0	NODE_1733	gi|115401130|
	unknown protein	AFUMN8880	Candida glabrata CBS 138	XP_445237	145	1005	860	0.414194	NODE_1733	gi|50285617|
	unknown protein	AFUMN8899	Pelobacter propionicus DSM 2379	YP_900938	195	1256	1061	5.49367	NODE_187	gi|118579688|
	unknown protein	AFUMN8468	Talaromyces stipitatus ATCC 10500	XP_002488396	137	179	42	7.44936e-81	NODE_194	gi|242825223|
	unknown protein	AFUMN7829	Aspergillus clavatus NRRL 1	XP_001270719	225	343	118	1.89703e-125	NODE_198	gi|121704912|
	unknown protein	AFUMN8712	Aspergillus flavus NRRL3357	XP_002384401	94	93	-1	7.51965e-54	NODE_2208	gi|238506399|
	unknown protein	AFUMN8825	Penicillium chrysogenum Wisconsin 54-1255	XP_002566109	105	228	123	6.26968e-27	NODE_238	gi|255950684|
	unknown protein	AFUMN8808	Aspergillus oryzae RIB40	BAE58722	286	204	-82	1.61576e-26	NODE_267	gi|83768585|
	unknown protein	AFUMN8433	Aspergillus terreus NIH2624	XP_001209816	249	217	-32	1.36556e-83	NODE_271	gi|115386550|
	unknown protein	AFUMN8754	Metarhizium anisopliae ARSEF 23	EFY95003	79	388	309	1.14057e-43	NODE_285	gi|322703393|
	unknown protein	AFUMN7785	Aspergillus niger	CAK37726	659	751	92	3.49402e-128	NODE_295	gi|134056820|
	unknown protein	AFUMN8865	Aspergillus flavus NRRL3357	XP_002380109	93	164	71	0.0350661	NODE_318	gi|238497748|
	unknown protein	AFUMN8866	Vibrio angustum S14	ZP_01234599	75	323	248	0.0623326	NODE_334	gi|90578789|
	unknown protein	AFUMN8875	Aminobacterium colombiense DSM 12261	YP_003554069	225	417	192	0.259013	NODE_374	gi|294102211|
	unknown protein	AFUMN7965	Aspergillus niger	CAK47141	241	523	282	7.44659e-116	NODE_391	gi|134083808|
	unknown protein	AFUMN8883	Parvibaculum lavamentivorans DS-1	YP_001414908	103	319	216	3.59537	NODE_396	gi|154254084|
	unknown protein	AFUMN3730	Aspergillus clavatus NRRL 1	XP_001270506	328	408	80	0	NODE_399	gi|121704485|
	unknown protein	AFUMN8871	Candidatus Koribacter versatilis Ellin345	YP_593818	58	204	146	0.196667	NODE_441	gi|94971770|
	unknown protein	AFUMN8607	Aspergillus terreus NIH2624	XP_001216949	395	544	149	6.48184e-69	NODE_527	gi|115433624|
	unknown protein	AFUMN8897	Hyphomicrobium sp. MC1	YP_004677266	151	861	710	2.81588	NODE_543	gi|338740304|
	unknown protein	AFUMN8846	Penicillium chrysogenum Wisconsin 54-1255	XP_002569211	152	236	84	4.66266e-12	NODE_574	gi|255956917|
	unknown protein	AFUMN5519	Penicillium marneffei ATCC 18224	XP_002151085	1327	1358	31	0	NODE_643	gi|212541861|
	unknown protein	AFUMN8841	Ajellomyces capsulatus H143	EER43888	262	147	-115	6.52408e-10	NODE_656	gi|240280384|
	unknown protein	AFUMN6132	Aspergillus oryzae RIB40	BAE66183	425	1301	876	0	NODE_749	gi|83776064|
	unknown protein	AFUMN8656	Penicillium marneffei ATCC 18224	XP_002152217	119	118	-1	6.83865e-65	NODE_786	gi|212544126|
	unknown protein	AFUMN8645	Paracoccidioides brasiliensis Pb03	EEH22696	324	392	68	3.92509e-66	NODE_830	gi|225684412|
	unknown protein	AFUMN8887	Homo sapiens	EAW67798	141	69	-72	1.07759	NODE_852	gi|119588202|
	unknown protein	AFUMN8856	Aspergillus oryzae RIB40	BAE63414	127	248	121	1.60617e-07	NODE_92	gi|83773287|
	unknown protein ACLA_028240	AFUMN8855	Aspergillus clavatus NRRL 1	XP_001269525	138	179	41	6.24831e-08	NODE_253	gi|121702521|
	unknown protein ACLA_029120	AFUMN8558	Aspergillus clavatus NRRL 1	XP_001269610	280	234	-46	6.45053e-73	NODE_440	gi|121702691|
	unknown protein ACLA_036660	AFUMN8805	Aspergillus clavatus NRRL 1	XP_001270887	184	317	133	2.71858e-33	NODE_660	gi|121705248|
	unknown protein ACLA_051960	AFUMN7557	Aspergillus clavatus NRRL 1	XP_001272150	220	346	126	5.10776e-142	NODE_941	gi|121708497|
	unknown protein AKAW_11086	AFUMN8864	Aspergillus kawachii IFO 4308	GAA92973	287	200	-87	0.0196766	NODE_227	gi|358376418|
	unknown protein AN3548.2	AFUMN8858	Aspergillus nidulans FGSC A4	XP_661152	191	223	32	1.27675e-05	NODE_373	gi|67526181|
	unknown protein AN3986.2	AFUMN8353	Aspergillus nidulans FGSC A4	XP_661590	353	664	311	3.9421e-90	NODE_362	gi|67527114|
	unknown protein AN4885.2	AFUMN1088	Aspergillus nidulans FGSC A4	XP_662489	1840	1713	-127	0	NODE_189	gi|67537430|
	unknown protein AN5254.2	AFUMN7920	Aspergillus nidulans FGSC A4	XP_662858	231	1010	779	1.23165e-110	NODE_556	gi|67538168|
	unknown protein AN5824.2	AFUMN451	Aspergillus nidulans FGSC A4	XP_663428	592	644	52	0	NODE_140	gi|67539308|
	unknown protein AN5898.2	AFUMN8494	Aspergillus nidulans FGSC A4	XP_663502	198	389	191	3.5386e-79	NODE_748	gi|67539456|
	unknown protein AN6992.2	AFUMN8769	Aspergillus nidulans FGSC A4	XP_664596	107	92	-15	2.42588e-42	NODE_1084	gi|67541657|
	unknown protein AN7660.2	AFUMN2600	Aspergillus nidulans FGSC A4	XP_680929	784	779	-5	0	NODE_279	gi|67901346|
	unknown protein AN8085.2	AFUMN8806	Aspergillus nidulans FGSC A4	XP_681354	347	1021	674	3.02401e-33	NODE_1733	gi|67902196|
	unknown protein AND_04992	AFUMN8904	Anopheles darlingi	EFR27832	246	516	270	7.96422	NODE_262	gi|312382341|
	unknown protein ANI_1_2072094	AFUMN8860	Aspergillus niger CBS 513.88	XP_001394564	112	133	21	2.36624e-05	NODE_79	gi|317032904|
	unknown protein AOL_s00215g719	AFUMN8075	Arthrobotrys oligospora ATCC 24927	EGX43110	246	257	11	8.50956e-108	NODE_405	gi|345559980|
	unknown protein AOR_1_1202134	AFUMN8169	Aspergillus oryzae RIB40	XP_001822604	390	816	426	1.03332e-102	NODE_173	gi|317148544|
	unknown protein AOR_1_1436024	AFUMN8283	Aspergillus oryzae RIB40	XP_003191066	286	571	285	1.09742e-94	NODE_268	gi|317159410|
	unknown protein AOR_1_1458024	AFUMN8848	Aspergillus oryzae RIB40	XP_003191068	132	155	23	3.47297e-11	NODE_398	gi|317159422|
	unknown protein AOR_1_1624054	AFUMN2429	Aspergillus oryzae RIB40	XP_001825699	500	741	241	0	NODE_268	gi|317157509|
	unknown protein AOR_1_232064	AFUMN8857	Aspergillus oryzae RIB40	XP_003190699	222	230	8	1.49083e-06	NODE_525	gi|317156263|
	unknown protein AOR_1_710174	AFUMN822	Aspergillus oryzae RIB40	XP_001817476	1666	1658	-8	0	NODE_1733	gi|317139388|
	unknown protein ASPNIDRAFT_128153	AFUMN8703	Aspergillus niger ATCC 1015	EHA26360	142	131	-11	3.9344e-56	NODE_1966	gi|350638004|
	unknown protein ASPNIDRAFT_184074	AFUMN8144	Aspergillus niger ATCC 1015	EHA21823	841	1215	374	2.64902e-104	NODE_398	gi|350633458|
	unknown protein ASPNIDRAFT_209276	AFUMN4776	Aspergillus niger ATCC 1015	EHA24341	1001	967	-34	0	NODE_570	gi|350635980|
	unknown protein ASPNIDRAFT_212883	AFUMN4881	Aspergillus niger ATCC 1015	EHA25889	1519	1524	5	0	NODE_576	gi|350637532|
	unknown protein ATEG_00094	AFUMN398	Aspergillus terreus NIH2624	XP_001210180	2927	2904	-23	0	NODE_138	gi|115491105|
	unknown protein ATEG_06765	AFUMN6189	Aspergillus terreus NIH2624	XP_001215943	746	788	42	0	NODE_759	gi|115400709|
	unknown protein BDDG_09476	AFUMN8842	Ajellomyces dermatitidis ATCC 18188	EGE86531	133	1516	1383	1.64842e-11	NODE_220	gi|327357674|
	unknown protein BpseN_12074	AFUMN8851	Burkholderia pseudomallei NCTC 13177	ZP_02490193	152	847	695	9.1276e-10	NODE_207	gi|167902988|
	unknown protein CFEM	AFUMN8788	Aspergillus clavatus NRRL 1	XP_001268442	274	293	19	1.43188e-37	NODE_600	gi|121700354|
	unknown protein CHGG_08881	AFUMN8906	Chaetomium globosum CBS 148.51	XP_001226808	144	456	312	6.14839	NODE_344	gi|116201993|
	unknown protein CHGG_10614	AFUMN2314	Chaetomium globosum CBS 148.51	XP_001228541	2160	2241	81	0	NODE_2616	gi|116205461|
	unknown protein CIMG_02747	AFUMN8876	Coccidioides immitis RS	XP_001248976	103	2000	1897	0.259381	NODE_353	gi|119196745|
	unknown protein CLCAR_1488	AFUMN7804	Clostridium carboxidivorans P7	ZP_06854451	805	692	-113	3.80461e-127	NODE_795	gi|296186046|
	unknown protein CRE_16041	AFUMN8886	Caenorhabditis remanei	XP_003106390	120	99	-21	1.01309	NODE_1733	gi|308488392|
	unknown protein DUF866	AFUMN7728	Aspergillus kawachii IFO 4308	GAA90462	234	242	8	1.05709e-131	NODE_155	gi|358373866|
	unknown protein DUF890	AFUMN749	Aspergillus clavatus NRRL 1	XP_001273402	449	436	-13	0	NODE_1733	gi|121711573|
	unknown protein Ecym_2076	AFUMN8902	Eremothecium cymbalariae DBVPG#7215	XP_003644649	174	578	404	7.89219	NODE_195	gi|363748863|
	unknown protein HMPREF1120_02199	AFUMN8796	Exophiala dermatitidis NIH/UT8656	EHY54022	125	426	301	5.73894e-36	NODE_80	gi|378727563|
	unknown protein impB/mucB/samB	AFUMN8877	Vibrio cholerae HE48	EGR10365	91	418	327	1.7484	NODE_2207	gi|340049449|
	unknown protein LEPBI_I1885	AFUMN8879	Leptospira biflexa serovar Patoc strain 'Patoc 1 (Paris)'	YP_001839264	150	365	215	0.35277	NODE_327	gi|183221268|
	unknown protein LOC100642525	AFUMN8862	Bombus terrestris	XP_003397844	204	234	30	0.00991612	NODE_227	gi|340718786|
	unknown protein MAA_01583	AFUMN8546	Metarhizium anisopliae ARSEF 23	EFZ04509	806	728	-78	2.81968e-74	NODE_268	gi|322712936|
	unknown protein MAA_06248	AFUMN8852	Metarhizium anisopliae ARSEF 23	EFY98139	165	232	67	1.58706e-09	NODE_294	gi|322706559|
	unknown protein MGG_14590	AFUMN8844	Magnaporthe oryzae 70-15	XP_003709057	190	447	257	2.2448e-12	NODE_191	gi|389622807|
	unknown protein MPER_06909	AFUMN8843	Moniliophthora perniciosa FA553	XP_002393366	231	253	22	0.00307449	NODE_268	gi|238594038|
	unknown protein Os11g0306400	AFUMN8854	Oryza sativa Japonica Group	NP_001067748	169	368	199	5.20623	NODE_316	gi|115485209|
	unknown protein Pc06g02050	AFUMN8605	Penicillium chrysogenum Wisconsin 54-1255	XP_002556808	251	600	349	4.19366e-69	NODE_373	gi|255930497|
	unknown protein Pc06g02290	AFUMN6694	Penicillium chrysogenum Wisconsin 54-1255	XP_002556831	359	358	-1	0	NODE_91	gi|255930543|
	unknown protein Pc13g00940	AFUMN8600	Penicillium chrysogenum Wisconsin 54-1255	XP_002558541	199	305	106	2.06761e-69	NODE_268	gi|255935029|
	unknown protein Pc16g03660	AFUMN8747	Penicillium chrysogenum Wisconsin 54-1255	XP_002560725	102	445	343	4.94524e-47	NODE_615	gi|255939912|
	unknown protein Pc16g06850	AFUMN7746	Penicillium chrysogenum Wisconsin 54-1255	XP_002561019	820	662	-158	1.29308e-130	NODE_298	gi|255940500|
	unknown protein Pc18g06690	AFUMN8850	Penicillium chrysogenum Wisconsin 54-1255	XP_002562495	157	1094	937	4.61429e-10	NODE_398	gi|255943453|
	unknown protein Pc22g21350	AFUMN3088	Penicillium chrysogenum Wisconsin 54-1255	XP_002566031	586	561	-25	0	NODE_327	gi|255950528|
	unknown protein PHYSODRAFT_334523	AFUMN8861	Phytophthora sojae	EGZ16331	213	1139	926	5.18761	NODE_614	gi|348676513|
	unknown protein PKD domain	AFUMN8891	gamma proteobacterium IMCC1989	ZP_08329695	51	2598	2547	1.43965	NODE_686	gi|331006386|
	unknown protein PMAA_076880	AFUMN3082	Penicillium marneffei ATCC 18224	XP_002147165	533	568	35	0	NODE_323	gi|212534018|
	unknown protein SELMODRAFT_418835	AFUMN8882	Selaginella moellendorffii	XP_002979116	79	181	102	0.520862	NODE_596	gi|302794704|
	unknown protein SPAR115_0991	AFUMN8898	Streptococcus pneumoniae GA52306	EHE47967	63	838	775	1.3634	NODE_227	gi|353868077|
	unknown protein SRP40	AFUMN8224	Aspergillus clavatus NRRL 1	XP_001269733	415	442	27	1.72422e-99	NODE_355	gi|121702937|
	unknown protein SS1G_05787	AFUMN8773	Sclerotinia sclerotiorum 1980	XP_001592865	188	520	332	1.73023e-41	NODE_31	gi|156053878|
	unknown protein TRIVIDRAFT_193915	AFUMN4363	Trichoderma virens Gv29-8	EHK18835	778	775	-3	8.99357e-170	NODE_506	gi|358381159|
	unknown protein TRV_00665	AFUMN8685	Trichophyton verrucosum HKI 0517	XP_003025140	122	121	-1	1.48373e-59	NODE_327	gi|302667097|
	unknown protein TSTA_041060	AFUMN8868	Talaromyces stipitatus ATCC 10500	XP_002484580	141	504	363	0.0949814	NODE_601	gi|242805671|
	unknown protein TSTA_081910	AFUMN8799	Talaromyces stipitatus ATCC 10500	XP_002477921	200	695	495	7.81254e-35	NODE_335	gi|242771824|
	unknown protein TSTA_111040	AFUMN6650	Talaromyces stipitatus ATCC 10500	XP_002488683	865	1822	957	0	NODE_873	gi|242826640|
	unknown protein VIBHAR_06741	AFUMN8884	Vibrio harveyi ATCC BAA-1116	YP_001448851	110	330	220	2.09126	NODE_797	gi|156977945|
	unknown protein zinc knuckle domain	AFUMN7822	Aspergillus clavatus NRRL 1	XP_001272326	228	236	8	9.06652e-126	NODE_245	gi|121709158|
	vacuolar fusion protein mon1	AFUMN7606	none	Q4WHL1	207	621	414	6.56986e-139	NODE_870	gi|146330011|

## Sheet: S3.2 HSK
	Table S3.2. AFUMN unique house keeping genes
	name		closest relative	accession	GM/TH aa length diff			Evalue	contig
	protein	gene			GM	TH	DIFF
	ABC transporter	AFUMN4488	Aspergillus clavatus NRRL 1	XP_001271218	803	1363	560	0	NODE_513	gi|121705910|
	acetylcholinesterase	AFUMN3346	Aspergillus niger CBS 513.88	XP_001390465	485	550	65	0	NODE_362	gi|145235633|
	actin subunit ARC19	AFUMN8581	Aspergillus oryzae RIB40	XP_001823881	160	169	9	3.63907e-71	NODE_432	gi|169778833|
	ATP dependent RNA helicase dbp2	AFUMN6034	none	Q4X195	550	547	-3	0	NODE_72	gi|91206537|
	ATP dependent rRNA helicase spb4	AFUMN4375	none	Q4WYJ7	641	640	-1	0	NODE_508	gi|91208168|
	calmodulin (CaM)	AFUMN8175	Coccidioides immitis RS	XP_001248642	150	149	-1	1.88641e-102	NODE_631	gi|119196077|
	deoxyhypusine hydroxylase	AFUMN4421	none	Q4WHG5	336	335	-1	0	NODE_50	gi|142981805|
	dihydrolipoamide acetyltransferase component of pyruvate dehydrogenase	AFUMN798	Aspergillus clavatus NRRL 1	XP_001273409	793	851	58	0	NODE_1733	gi|121711587|
	DNA helicase (Mer3) DEAD/DEAH	AFUMN7812	Aspergillus flavus NRRL3357	XP_002374897	311	795	484	2.47449e-126	NODE_573	gi|238487318|
	gluconokinase thermoresistant	AFUMN7415	Aspergillus flavus NRRL3357	XP_002374323	202	309	107	1.14358e-149	NODE_491	gi|238486170|
	histone acetyltransferase GCN5	AFUMN5243	Ajellomyces capsulatus G186AR	EEH09673	291	415	124	0	NODE_615	gi|225561393|
	histone H3	AFUMN8319	Aspergillus oryzae RIB40	XP_001727504	137	139	2	4.69824e-92	NODE_688	gi|317137109|
	Histone H4	AFUMN8657	Gibberella zeae PH-1	XP_385667	104	103	-1	3.93487e-64	NODE_688	gi|46122227|
	methionine aminopeptidase 2	AFUMN4265	none	Q4WAY7	390	446	56	0	NODE_4963	gi|332310323|
	NAD(P)H-hydrate epimerase	AFUMN7255	none	Q4WUG4	224	241	17	2.9912e-160	NODE_235	gi|380877095|
	NADH-ubiquinone oxidoreductase B12 subunit	AFUMN8834	Aspergillus clavatus NRRL 1	XP_001274065	72	77	5	6.16681e-22	NODE_47	gi|121712908|
	ribosomal protein L36	AFUMN8828	Aspergillus niger CBS 513.88	XP_003188658	88	114	26	6.65608e-26	NODE_183	gi|317038129|
	serine/threonine-protein kinase ssn3 Cyclin-dependent kinase 8	AFUMN3981	none	Q4WYR6	395	426	31	0	NODE_442	gi|166222396|
	sorting nexin GRD19	AFUMN8200	Aspergillus terreus NIH2624	XP_001217317	143	142	-1	5.26189e-101	NODE_514	gi|115402481|
	transcription activator of gluconeogenesis acuK	AFUMN6197	none	Q4WHD1	830	682	-148	0	NODE_759	gi|327507758|
	transcription factor	AFUMN1751	Metarhizium anisopliae ARSEF 23	EFY94572	525	625	100	0	NODE_227	gi|322702954|
	transcription factor	AFUMN8655	Verticillium albo-atrum VaMs.102	XP_003002960	243	732	489	6.46541e-65	NODE_469	gi|302410253|
	transcription factor C2H2	AFUMN8784	Aspergillus kawachii IFO 4308	GAA92657	95	756	661	1.16655e-39	NODE_115	gi|358376087|
	transcription factor MYB DNA-binding	AFUMN8244	Penicillium marneffei ATCC 18224	XP_002150379	234	284	50	1.40167e-97	NODE_373	gi|212540448|
	tubulin gamma chain	AFUMN5807	Ajellomyces capsulatus H88	EGC49022	726	1052	326	0	NODE_688	gi|325095712|
	vacuolar fusion protein mon1	AFUMN7606	none	Q4WHL1	207	621	414	6.56986e-139	NODE_870	gi|146330011|

## Sheet: S3.3 nHSK
	Table S3.3. AFUMN unique non-house keeping genes
	name		closest relative	accession	GM/TH aa length diff			Evalue	contig
	protein	gene			GM	TH	DIFF
	chitinase	AFUMN7383	Talaromyces stipitatus ATCC 10500	XP_002479605	419	425	6	5.51693e-152	NODE_173	gi|242780484|
	chitinase	AFUMN8650	Aspergillus kawachii IFO 4308	GAA83719	163	1462	1299	3.07967e-65	NODE_353	gi|358367100|
	exopolygalacturonase galacturan 1,4-alpha-galacturonidase	AFUMN3802	none	Q4WCZ8	433	432	-1	0	NODE_432	gi|294958167|
	glycosyltransferase	AFUMN8719	Aspergillus clavatus NRRL 1	XP_001270198	171	682	511	3.47146e-52	NODE_294	gi|121703868|
	neutral protease 2	AFUMN3269	Aspergillus oryzae RIB40]	Q4WA45	383	450	67	0	NODE_353	gi|327488387|
	pectin lyase B	AFUMN2357	none	B0YCL3	376	375	-1	0	NODE_261	gi|296439731|
	retrovirus polyprotein	AFUMN8142	Penicillium marneffei ATCC 18224	XP_002148577	252	599	347	1.87307e-104	NODE_311	gi|212536843|
	reverse transcriptase	AFUMN8325	Talaromyces stipitatus ATCC 10500	XP_002482953	670	1538	868	1.26537e-91	NODE_940	gi|242797147|
	transposase	AFUMN7113	Aspergillus niger CBS 513.88	XP_001395755	282	326	44	3.92375e-169	NODE_585	gi|145247012|

## Sheet: S3.4 UF
	Table S3.4. AFUMN unique unknown function genes
	name		closest relative	accession	GM/TH aa length diff			Evalue	contig
	protein	gene			GM	TH	DIFF
	beta-N-acetylhexosaminidase	AFUMN8870	Beutenbergia cavernae DSM 12333	YP_002881314	256	534	278	9.70145	NODE_190	gi|229819788|
	toxin-antitoxin system RelE	AFUMN8892	Veillonella atypica ACS-049-V-Sch6	ZP_07317169	85	106	21	9.54325	NODE_1733	gi|303230408|
	unknown function AND_04992	AFUMN8904	Anopheles darlingi	EFR27832	246	516	270	7.96422	NODE_262	gi|312382341|
	unknown function Ecym_2076	AFUMN8902	Eremothecium cymbalariae DBVPG#7215	XP_003644649	174	578	404	7.89219	NODE_195	gi|363748863|
	unknown function CHGG_08881	AFUMN8906	Chaetomium globosum CBS 148.51	XP_001226808	144	456	312	6.14839	NODE_344	gi|116201993|
	unknown function	AFUMN8899	Pelobacter propionicus DSM 2379	YP_900938	195	1256	1061	5.49367	NODE_187	gi|118579688|
	unknown function Os11g0306400	AFUMN8854	Oryza sativa Japonica Group	NP_001067748	169	368	199	5.20623	NODE_316	gi|115485209|
	unknown function PHYSODRAFT_334523	AFUMN8861	Phytophthora sojae	EGZ16331	213	1139	926	5.18761	NODE_614	gi|348676513|
	thiamine pyrophosphate enzyme 10	AFUMN8896	Achromobacter xylosoxidans A8	YP_003981523	96	535	439	4.04095	NODE_435	gi|311108670|
	unknown function	AFUMN8883	Parvibaculum lavamentivorans DS-1	YP_001414908	103	319	216	3.59537	NODE_396	gi|154254084|
	cation channel	AFUMN8900	Tetrahymena thermophila	XP_001026477	62	1505	1443	2.84297	NODE_117	gi|118386719|
	unknown function	AFUMN8897	Hyphomicrobium sp. MC1	YP_004677266	151	861	710	2.81588	NODE_543	gi|338740304|
	unknown function VIBHAR_06741	AFUMN8884	Vibrio harveyi ATCC BAA-1116	YP_001448851	110	330	220	2.09126	NODE_797	gi|156977945|
	cytochrome P-450	AFUMN8888	Lithospermum erythrorhizon	BAC44836	191	506	315	1.92256	NODE_471	gi|26522472|
	unknown function impB/mucB/samB	AFUMN8877	Vibrio cholerae HE48	EGR10365	91	418	327	1.7484	NODE_2207	gi|340049449|
	N-acetyltransferase GCN5	AFUMN8889	Brucella suis ATCC 23445	YP_001627401	153	511	358	1.57969	NODE_138	gi|163842997|
	unknown function PKD domain	AFUMN8891	gamma proteobacterium IMCC1989	ZP_08329695	51	2598	2547	1.43965	NODE_686	gi|331006386|
	leprecan	AFUMN8853	Ciona intestinalis	NP_001027608	124	412	288	1.36785	NODE_30	gi|74096201|
	unknown function SPAR115_0991	AFUMN8898	Streptococcus pneumoniae GA52306	EHE47967	63	838	775	1.3634	NODE_227	gi|353868077|
	transcription factor, lysr	AFUMN8890	Ralstonia solanacearum PSI07	YP_003749530	141	299	158	1.18373	NODE_362	gi|300693557|
	cadherin E	AFUMN8895	Tenebrio molitor	ABL86001	79	1625	1546	1.17981	NODE_437	gi|255918329|
	unknown function	AFUMN8887	Homo sapiens	EAW67798	141	69	-72	1.07759	NODE_852	gi|119588202|
	unknown function CRE_16041	AFUMN8886	Caenorhabditis remanei	XP_003106390	120	99	-21	1.01309	NODE_1733	gi|308488392|
	amino acid aldolase or racemase	AFUMN8885	Idiomarina sp. A28L	ZP_08622280	116	358	242	0.883482	NODE_432	gi|336451846|
	unknown function SELMODRAFT_418835	AFUMN8882	Selaginella moellendorffii	XP_002979116	79	181	102	0.520862	NODE_596	gi|302794704|
	glycerophosphoryl diester phosphodiesterase	AFUMN8874	uncultured bacterium HF0070_11A08	ADI16297	116	250	134	0.486056	NODE_272	gi|297180073|
	carbamoylphosphate synthase small subunit	AFUMN8881	Magnetospirillum magnetotacticum MS-1	ZP_00053550	179	401	222	0.443107	NODE_373	gi|23013682|
	unknown function	AFUMN8880	Candida glabrata CBS 138	XP_445237	145	1005	860	0.414194	NODE_1733	gi|50285617|
	N-acetyltransferase GCN5	AFUMN8894	Flavobacteria bacterium MS024-2A	ZP_03702980	102	147	45	0.413938	NODE_643	gi|225012544|
	unknown function LEPBI_I1885	AFUMN8879	Leptospira biflexa serovar Patoc strain 'Patoc 1 (Paris)'	YP_001839264	150	365	215	0.35277	NODE_327	gi|183221268|
	MFS transporter	AFUMN8878	Pantoea agglomerans IG1	ZP_10222491	101	440	339	0.313796	NODE_825	gi|390433953|
	unknown function CIMG_02747	AFUMN8876	Coccidioides immitis RS	XP_001248976	103	2000	1897	0.259381	NODE_353	gi|119196745|
	unknown function	AFUMN8875	Aminobacterium colombiense DSM 12261	YP_003554069	225	417	192	0.259013	NODE_374	gi|294102211|
	DNA processing protein	AFUMN8873	Azospirillum sp. B510	YP_003449034	118	378	260	0.22868	NODE_187	gi|288958693|
	unknown function	AFUMN8871	Candidatus Koribacter versatilis Ellin345	YP_593818	58	204	146	0.196667	NODE_441	gi|94971770|
	glutamate receptor metabotropic	AFUMN8869	Acromyrmex echinatior	EGI67042	105	937	832	0.121645	NODE_508	gi|332026945|
	unknown function TSTA_041060	AFUMN8868	Talaromyces stipitatus ATCC 10500	XP_002484580	141	504	363	0.0949814	NODE_601	gi|242805671|
	sulfate transporter/antisigma-factor antagonist STAS	AFUMN8867	Chloroflexus aurantiacus J-10-fl	YP_001635952	120	356	236	0.0649018	NODE_265	gi|163847908|
	unknown function	AFUMN8866	Vibrio angustum S14	ZP_01234599	75	323	248	0.0623326	NODE_334	gi|90578789|
	unknown function	AFUMN8865	Aspergillus flavus NRRL3357	XP_002380109	93	164	71	0.0350661	NODE_318	gi|238497748|
	unknown function AKAW_11086	AFUMN8864	Aspergillus kawachii IFO 4308	GAA92973	287	200	-87	0.0196766	NODE_227	gi|358376418|
	nuclease HNH	AFUMN8863	Serinicoccus profundi MCCC 1A05965	ZP_09849217	81	441	360	0.0160881	NODE_710	gi|379058691|
	unknown function LOC100642525	AFUMN8862	Bombus terrestris	XP_003397844	204	234	30	0.00991612	NODE_227	gi|340718786|
	unknown function MPER_06909	AFUMN8843	Moniliophthora perniciosa FA553	XP_002393366	231	253	22	0.00307449	NODE_268	gi|238594038|
	unknown function ANI_1_2072094	AFUMN8860	Aspergillus niger CBS 513.88	XP_001394564	112	133	21	2.36624e-05	NODE_79	gi|317032904|
	unknown function	AFUMN8859	Ketogulonigenium vulgarum WSH-001	YP_005796851	166	162	-4	1.87921e-05	NODE_391	gi|385235511|
	unknown function AN3548.2	AFUMN8858	Aspergillus nidulans FGSC A4	XP_661152	191	223	32	1.27675e-05	NODE_373	gi|67526181|
	unknown function AOR_1_232064	AFUMN8857	Aspergillus oryzae RIB40	XP_003190699	222	230	8	1.49083e-06	NODE_525	gi|317156263|
	unknown function	AFUMN8856	Aspergillus oryzae RIB40	BAE63414	127	248	121	1.60617e-07	NODE_92	gi|83773287|
	unknown function ACLA_028240	AFUMN8855	Aspergillus clavatus NRRL 1	XP_001269525	138	179	41	6.24831e-08	NODE_253	gi|121702521|
	unknown function MAA_06248	AFUMN8852	Metarhizium anisopliae ARSEF 23	EFY98139	165	232	67	1.58706e-09	NODE_294	gi|322706559|
	unknown function BpseN_12074	AFUMN8851	Burkholderia pseudomallei NCTC 13177	ZP_02490193	152	847	695	9.1276e-10	NODE_207	gi|167902988|
	unknown function	AFUMN8841	Ajellomyces capsulatus H143	EER43888	262	147	-115	6.52408e-10	NODE_656	gi|240280384|
	unknown function Pc18g06690	AFUMN8850	Penicillium chrysogenum Wisconsin 54-1255	XP_002562495	157	1094	937	4.61429e-10	NODE_398	gi|255943453|
	unknown function AOR_1_1458024	AFUMN8848	Aspergillus oryzae RIB40	XP_003191068	132	155	23	3.47297e-11	NODE_398	gi|317159422|
	unknown function BDDG_09476	AFUMN8842	Ajellomyces dermatitidis ATCC 18188	EGE86531	133	1516	1383	1.64842e-11	NODE_220	gi|327357674|
	transcription factor C2H2	AFUMN8847	Aspergillus niger CBS 513.88	XP_001388925	106	485	379	7.33942e-12	NODE_697	gi|317026075|
	unknown function	AFUMN8846	Penicillium chrysogenum Wisconsin 54-1255	XP_002569211	152	236	84	4.66266e-12	NODE_574	gi|255956917|
	unknown function	AFUMN8845	Aspergillus oryzae RIB40	BAE64527	58	192	134	3.4131e-12	NODE_173	gi|83774403|
	unknown function MGG_14590	AFUMN8844	Magnaporthe oryzae 70-15	XP_003709057	190	447	257	2.2448e-12	NODE_191	gi|389622807|
	unknown function	AFUMN8808	Aspergillus oryzae RIB40	BAE58722	286	204	-82	1.61576e-26	NODE_267	gi|83768585|
	unknown function	AFUMN8825	Penicillium chrysogenum Wisconsin 54-1255	XP_002566109	105	228	123	6.26968e-27	NODE_238	gi|255950684|
	unknown function	AFUMN8815	Aspergillus oryzae RIB40	BAE64519	209	238	29	8.96433e-31	NODE_173	gi|83774395|
	unknown function AN8085.2	AFUMN8806	Aspergillus nidulans FGSC A4	XP_681354	347	1021	674	3.02401e-33	NODE_1733	gi|67902196|
	unknown function ACLA_036660	AFUMN8805	Aspergillus clavatus NRRL 1	XP_001270887	184	317	133	2.71858e-33	NODE_660	gi|121705248|
	unknown function TSTA_081910	AFUMN8799	Talaromyces stipitatus ATCC 10500	XP_002477921	200	695	495	7.81254e-35	NODE_335	gi|242771824|
	unknown function HMPREF1120_02199	AFUMN8796	Exophiala dermatitidis NIH/UT8656	EHY54022	125	426	301	5.73894e-36	NODE_80	gi|378727563|
	unknown function CFEM	AFUMN8788	Aspergillus clavatus NRRL 1	XP_001268442	274	293	19	1.43188e-37	NODE_600	gi|121700354|
	unknown function SS1G_05787	AFUMN8773	Sclerotinia sclerotiorum 1980	XP_001592865	188	520	332	1.73023e-41	NODE_31	gi|156053878|
	unknown function AN6992.2	AFUMN8769	Aspergillus nidulans FGSC A4	XP_664596	107	92	-15	2.42588e-42	NODE_1084	gi|67541657|
	unknown function	AFUMN8754	Metarhizium anisopliae ARSEF 23	EFY95003	79	388	309	1.14057e-43	NODE_285	gi|322703393|
	unknown function Pc16g03660	AFUMN8747	Penicillium chrysogenum Wisconsin 54-1255	XP_002560725	102	445	343	4.94524e-47	NODE_615	gi|255939912|
	unknown function	AFUMN8712	Aspergillus flavus NRRL3357	XP_002384401	94	93	-1	7.51965e-54	NODE_2208	gi|238506399|
	unknown function ASPNIDRAFT_128153	AFUMN8703	Aspergillus niger ATCC 1015	EHA26360	142	131	-11	3.9344e-56	NODE_1966	gi|350638004|
	unknown function TRV_00665	AFUMN8685	Trichophyton verrucosum HKI 0517	XP_003025140	122	121	-1	1.48373e-59	NODE_327	gi|302667097|
	unknown function	AFUMN8656	Penicillium marneffei ATCC 18224	XP_002152217	119	118	-1	6.83865e-65	NODE_786	gi|212544126|
	unknown function	AFUMN8645	Paracoccidioides brasiliensis Pb03	EEH22696	324	392	68	3.92509e-66	NODE_830	gi|225684412|
	unknown function	AFUMN8607	Aspergillus terreus NIH2624	XP_001216949	395	544	149	6.48184e-69	NODE_527	gi|115433624|
	unknown function Pc06g02050	AFUMN8605	Penicillium chrysogenum Wisconsin 54-1255	XP_002556808	251	600	349	4.19366e-69	NODE_373	gi|255930497|
	unknown function Pc13g00940	AFUMN8600	Penicillium chrysogenum Wisconsin 54-1255	XP_002558541	199	305	106	2.06761e-69	NODE_268	gi|255935029|
	unknown function ACLA_029120	AFUMN8558	Aspergillus clavatus NRRL 1	XP_001269610	280	234	-46	6.45053e-73	NODE_440	gi|121702691|
	unknown function MAA_01583	AFUMN8546	Metarhizium anisopliae ARSEF 23	EFZ04509	806	728	-78	2.81968e-74	NODE_268	gi|322712936|
	unknown function AN5898.2	AFUMN8494	Aspergillus nidulans FGSC A4	XP_663502	198	389	191	3.5386e-79	NODE_748	gi|67539456|
	unknown function	AFUMN8468	Talaromyces stipitatus ATCC 10500	XP_002488396	137	179	42	7.44936e-81	NODE_194	gi|242825223|
	unknown function	AFUMN8433	Aspergillus terreus NIH2624	XP_001209816	249	217	-32	1.36556e-83	NODE_271	gi|115386550|
	unknown function AN3986.2	AFUMN8353	Aspergillus nidulans FGSC A4	XP_661590	353	664	311	3.9421e-90	NODE_362	gi|67527114|
	unknown function AOR_1_1436024	AFUMN8283	Aspergillus oryzae RIB40	XP_003191066	286	571	285	1.09742e-94	NODE_268	gi|317159410|
	unknown function SRP40	AFUMN8224	Aspergillus clavatus NRRL 1	XP_001269733	415	442	27	1.72422e-99	NODE_355	gi|121702937|
	unknown function AOR_1_1202134	AFUMN8169	Aspergillus oryzae RIB40	XP_001822604	390	816	426	1.03332e-102	NODE_173	gi|317148544|
	unknown function ASPNIDRAFT_184074	AFUMN8144	Aspergillus niger ATCC 1015	EHA21823	841	1215	374	2.64902e-104	NODE_398	gi|350633458|
	unknown function AOL_s00215g719	AFUMN8075	Arthrobotrys oligospora ATCC 24927	EGX43110	246	257	11	8.50956e-108	NODE_405	gi|345559980|
	unknown function AN5254.2	AFUMN7920	Aspergillus nidulans FGSC A4	XP_662858	231	1010	779	1.23165e-110	NODE_556	gi|67538168|
	unknown function	AFUMN7965	Aspergillus niger	CAK47141	241	523	282	7.44659e-116	NODE_391	gi|134083808|
	unknown function	AFUMN7829	Aspergillus clavatus NRRL 1	XP_001270719	225	343	118	1.89703e-125	NODE_198	gi|121704912|
	unknown function zinc knuckle domain	AFUMN7822	Aspergillus clavatus NRRL 1	XP_001272326	228	236	8	9.06652e-126	NODE_245	gi|121709158|
	unknown function CLCAR_1488	AFUMN7804	Clostridium carboxidivorans P7	ZP_06854451	805	692	-113	3.80461e-127	NODE_795	gi|296186046|
	unknown function	AFUMN7785	Aspergillus niger	CAK37726	659	751	92	3.49402e-128	NODE_295	gi|134056820|
	unknown function Pc16g06850	AFUMN7746	Penicillium chrysogenum Wisconsin 54-1255	XP_002561019	820	662	-158	1.29308e-130	NODE_298	gi|255940500|
	unknown function DUF866	AFUMN7728	Aspergillus kawachii IFO 4308	GAA90462	234	242	8	1.05709e-131	NODE_155	gi|358373866|
	unknown function ACLA_051960	AFUMN7557	Aspergillus clavatus NRRL 1	XP_001272150	220	346	126	5.10776e-142	NODE_941	gi|121708497|
	unknown function	AFUMN7346	Aspergillus nidulans FGSC A4	CBF79093	292	466	174	6.5541e-155	NODE_362	gi|259483584|
	unknown function	AFUMN7130	Aspergillus terreus NIH2624	XP_001209462	288	288	0	4.27393e-168	NODE_142	gi|115385831|
	unknown function TRIVIDRAFT_193915	AFUMN4363	Trichoderma virens Gv29-8	EHK18835	778	775	-3	8.99357e-170	NODE_506	gi|358381159|
	unknown function	AFUMN3730	Aspergillus clavatus NRRL 1	XP_001270506	328	408	80	0	NODE_399	gi|121704485|
	unknown function DUF890	AFUMN749 D	Aspergillus clavatus NRRL 1	XP_001273402	449	436	-13	0	NODE_1733	gi|121711573|
	unknown function	AFUMN564 p	Aspergillus flavus NRRL3357	XP_002377155	340	324	-16	0	NODE_153	gi|238491836|
	unknown function	AFUMN6000	Aspergillus flavus NRRL3357	XP_002377523	341	363	22	0	NODE_712	gi|238492573|
	unknown function AN4885.2	AFUMN1088	Aspergillus nidulans FGSC A4	XP_662489	1840	1713	-127	0	NODE_189	gi|67537430|
	unknown function AN5824.2	AFUMN451 p	Aspergillus nidulans FGSC A4	XP_663428	592	644	52	0	NODE_140	gi|67539308|
	unknown function AN7660.2	AFUMN2600	Aspergillus nidulans FGSC A4	XP_680929	784	779	-5	0	NODE_279	gi|67901346|
	unknown function ASPNIDRAFT_209276	AFUMN4776	Aspergillus niger ATCC 1015	EHA24341	1001	967	-34	0	NODE_570	gi|350635980|
	unknown function ASPNIDRAFT_212883	AFUMN4881	Aspergillus niger ATCC 1015	EHA25889	1519	1524	5	0	NODE_576	gi|350637532|
	unknown function	AFUMN6132	Aspergillus oryzae RIB40	BAE66183	425	1301	876	0	NODE_749	gi|83776064|
	unknown function AOR_1_710174	AFUMN822 p	Aspergillus oryzae RIB40	XP_001817476	1666	1658	-8	0	NODE_1733	gi|317139388|
	unknown function gag-pol polyprotein	AFUMN5279	Aspergillus oryzae RIB40	XP_001818504	810	1941	1131	0	NODE_621	gi|317141366|
	unknown function AOR_1_1624054	AFUMN2429	Aspergillus oryzae RIB40	XP_001825699	500	741	241	0	NODE_268	gi|317157509|
	unknown function ATEG_00094	AFUMN398 p	Aspergillus terreus NIH2624	XP_001210180	2927	2904	-23	0	NODE_138	gi|115491105|
	unknown function ATEG_06765	AFUMN6189	Aspergillus terreus NIH2624	XP_001215943	746	788	42	0	NODE_759	gi|115400709|
	unknown function	AFUMN737 p	Aspergillus terreus NIH2624	XP_001216153	826	886	60	0	NODE_1733	gi|115401130|
	unknown function CHGG_10614	AFUMN2314	Chaetomium globosum CBS 148.51	XP_001228541	2160	2241	81	0	NODE_2616	gi|116205461|
	unknown function Pc06g02290	AFUMN6694	Penicillium chrysogenum Wisconsin 54-1255	XP_002556831	359	358	-1	0	NODE_91	gi|255930543|
	unknown function Pc22g21350	AFUMN3088	Penicillium chrysogenum Wisconsin 54-1255	XP_002566031	586	561	-25	0	NODE_327	gi|255950528|
	unknown function PMAA_076880	AFUMN3082	Penicillium marneffei ATCC 18224	XP_002147165	533	568	35	0	NODE_323	gi|212534018|
	unknown function	AFUMN5519	Penicillium marneffei ATCC 18224	XP_002151085	1327	1358	31	0	NODE_643	gi|212541861|
	unknown function TSTA_111040	AFUMN6650	Talaromyces stipitatus ATCC 10500	XP_002488683	865	1822	957	0	NODE_873	gi|242826640|
