# Supplementary material for: The Genome of a Thermo Tolerant, Pathogenic Albino Aspergillus fumigatus
Source: Front Microbiol. 2018 Aug 14;9:1827. doi: 10.3389/fmicb.2018.01827 (PMC6102483; doi:10.3389/fmicb.2018.01827)
Supplement: Supplementary file 4 [file Table_4.XLS]

## Sheet: S4.1 A293 CF
	Table S4.1. A. fumigatus A293 GMs with clear function not in AFUMN
	protein gene information			closest relative
	GI	Locus	protein name
	70992603	XP_751150.1	40S ribosomal protein S29	Aspergillus fumigatus Af293
	70996440	XP_752975.1	arsenate reductase ArsC	Aspergillus fumigatus Af293
	70996805	XP_753157.1	arsenate reductase ArsC	Aspergillus fumigatus Af293
	70985642	XP_748327.1	capsule polysaccharide biosynthesis protein	Aspergillus fumigatus Af293
	70989934	XP_749816.1	choline kinase	Aspergillus fumigatus Af293
	70998921	XP_754182.1	cytochrome c oxidase	Aspergillus fumigatus Af293
	71001902	XP_755632.1	cytochrome c oxidase	Aspergillus fumigatus Af293
	146322548	XP_001481718.1	cytochrome c oxidase assembly protein Cox19	Aspergillus fumigatus Af293
	70990406	XP_750052.1	dolichol phosphate mannose biosynthesis regulatory protein Dpm2	Aspergillus fumigatus Af293
	146322453	XP_750234.2	dynein light chain type 1	Aspergillus fumigatus Af293
	70983820	XP_747436.1	esterase	Aspergillus fumigatus Af293
	146323273	XP_754990.2	mating locus protein	Aspergillus fumigatus Af293
	70993574	XP_751634.1	metallothionein I gene transcription activator	Aspergillus fumigatus Af293
	71001168	XP_755265.1	mitochondrial ATP synthase epsilon	Aspergillus fumigatus Af293
	146322769	XP_001481648.1	mitochondrial F1F0 ATP synthase subunit Atp18	Aspergillus fumigatus Af293
	146323875	XP_751555.2	NADH ubiquinone oxidoreductase	Aspergillus fumigatus Af293
	70998014	XP_753739.1	NADH ubiquinone oxidoreductase	Aspergillus fumigatus Af293
	70999023	XP_754233.1	NADH ubiquinone oxidoreductase B18	Aspergillus fumigatus Af293
	146323531	XP_754105.2	nitrate reductase	Aspergillus fumigatus Af293
	70989751	XP_749725.1	pre mRNA branch site protein p14	Aspergillus fumigatus Af293
	71001974	XP_755668.1	RNA polymerase II subunit Srb7	Aspergillus fumigatus Af293
	70998899	XP_754171.1	RNA polymerase II TFIIH Tfb5	Aspergillus fumigatus Af293
	70982809	XP_746932.1	rRNA processing protein CgrA	Aspergillus fumigatus Af293
	70987204	XP_749081.1	small nuclear ribonucleoprotein (LSM5)	Aspergillus fumigatus Af293
	70986850	XP_748912.1	small nuclear ribonucleoprotein SmE	Aspergillus fumigatus Af293
	70984032	XP_747541.1	telomere RecQ helicase	Aspergillus fumigatus Af293
	70992987	XP_751342.1	telomere RecQ helicase	Aspergillus fumigatus Af293
	70992991	XP_751344.1	telomere RecQ helicase	Aspergillus fumigatus Af293
	70996777	XP_753143.1	telomere RecQ helicase	Aspergillus fumigatus Af293
	70996793	XP_753151.1	terpene synthase	Aspergillus fumigatus Af293
	70985638	XP_748325.1	thioesterase	Aspergillus fumigatus Af293
	70985845	XP_748428.1	tyrosinase	Aspergillus fumigatus Af293
	70995926	XP_752718.1	ubiquinol cytochrome C reductase UcrQ	Aspergillus fumigatus Af293
	71001224	XP_755293.1	UDP N acetylglucosamine 1 carboxyvinyltransferase	Aspergillus fumigatus Af293

## Sheet: S4.2 A293 UF
	Table S4.2. A. fumigatus A293 GMs with unknown function not in AFUMN
	protein gene information			closest relative
	GI	Locus	protein name
	70981512	XP_731538.1	unknown function	Aspergillus fumigatus Af293
	70982702	XP_746879.1	unknown function	Aspergillus fumigatus Af293
	70982941	XP_746998.1	unknown function	Aspergillus fumigatus Af293
	70983352	XP_747203.1	unknown function	Aspergillus fumigatus Af293
	70983416	XP_747235.1	unknown function	Aspergillus fumigatus Af293
	70983668	XP_747361.1	unknown function	Aspergillus fumigatus Af293
	70983818	XP_747435.1	unknown function	Aspergillus fumigatus Af293
	70983992	XP_747521.1	unknown function	Aspergillus fumigatus Af293
	70984062	XP_747552.1	unknown function	Aspergillus fumigatus Af293
	70984368	XP_747698.1	unknown function	Aspergillus fumigatus Af293
	70984868	XP_747940.1	unknown function	Aspergillus fumigatus Af293
	70985763	XP_748387.1	unknown function	Aspergillus fumigatus Af293
	70986028	XP_748516.1	unknown function	Aspergillus fumigatus Af293
	70986254	XP_748621.1	unknown function	Aspergillus fumigatus Af293
	70986542	XP_748762.1	unknown function	Aspergillus fumigatus Af293
	70986948	XP_748960.1	unknown function	Aspergillus fumigatus Af293
	70987014	XP_748992.1	unknown function	Aspergillus fumigatus Af293
	70988643	XP_749180.1	unknown function	Aspergillus fumigatus Af293
	70988679	XP_749197.1	unknown function	Aspergillus fumigatus Af293
	70988733	XP_749222.1	unknown function	Aspergillus fumigatus Af293
	70989209	XP_749454.1	unknown function	Aspergillus fumigatus Af293
	70989401	XP_749550.1	unknown function	Aspergillus fumigatus Af293
	70990016	XP_749857.1	unknown function	Aspergillus fumigatus Af293
	70990018	XP_749858.1	unknown function	Aspergillus fumigatus Af293
	70990020	XP_749859.1	unknown function	Aspergillus fumigatus Af293
	70991252	XP_750475.1	unknown function	Aspergillus fumigatus Af293
	70991294	XP_750496.1	unknown function	Aspergillus fumigatus Af293
	70991761	XP_750729.1	unknown function	Aspergillus fumigatus Af293
	70992121	XP_750909.1	unknown function	Aspergillus fumigatus Af293
	70992289	XP_750993.1	unknown function	Aspergillus fumigatus Af293
	70992319	XP_751008.1	unknown function	Aspergillus fumigatus Af293
	70993778	XP_751736.1	unknown function	Aspergillus fumigatus Af293
	70993972	XP_751833.1	unknown function	Aspergillus fumigatus Af293
	70994332	XP_751985.1	unknown function	Aspergillus fumigatus Af293
	70995183	XP_752356.1	unknown function	Aspergillus fumigatus Af293
	70995778	XP_752644.1	unknown function	Aspergillus fumigatus Af293
	70996865	XP_753187.1	unknown function	Aspergillus fumigatus Af293
	70997509	XP_753501.1	unknown function	Aspergillus fumigatus Af293
	70997744	XP_753607.1	unknown function	Aspergillus fumigatus Af293
	70999954	XP_754694.1	unknown function	Aspergillus fumigatus Af293
	71000423	XP_754906.1	unknown function	Aspergillus fumigatus Af293
	71000856	XP_755109.1	unknown function	Aspergillus fumigatus Af293
	71002506	XP_755934.1	unknown function	Aspergillus fumigatus Af293
	71002844	XP_756103.1	unknown function	Aspergillus fumigatus Af293
	71002894	XP_756128.1	unknown function	Aspergillus fumigatus Af293
	146322586	XP_001481722.1	unknown function	Aspergillus fumigatus Af293
	146322870	XP_755215.2	unknown function	Aspergillus fumigatus Af293
	146322872	XP_755222.2	unknown function	Aspergillus fumigatus Af293
	146322902	XP_001481665.1	unknown function	Aspergillus fumigatus Af293
	146323012	XP_001481677.1	unknown function	Aspergillus fumigatus Af293
	146323016	XP_001481679.1	unknown function	Aspergillus fumigatus Af293
	146323125	XP_001481582.1	unknown function	Aspergillus fumigatus Af293
	146323143	XP_001481586.1	unknown function	Aspergillus fumigatus Af293
	146323287	XP_001481601.1	unknown function	Aspergillus fumigatus Af293
	146323545	XP_001481527.1	unknown function	Aspergillus fumigatus Af293
	146323693	XP_001481558.1	unknown function	Aspergillus fumigatus Af293
	146323972	XP_001481483.1	unknown function	Aspergillus fumigatus Af293
	146324289	XP_001481445.1	unknown function	Aspergillus fumigatus Af293
	146324397	XP_001481457.1	unknown function	Aspergillus fumigatus Af293
	146324900	XP_001481436.1	unknown function	Aspergillus fumigatus Af293
	70989848	XP_749773.1	unknown function AFUA_1G00210	Aspergillus fumigatus Af293
	70989870	XP_749784.1	unknown function AFUA_1G00320	Aspergillus fumigatus Af293
	70989872	XP_749785.1	unknown function AFUA_1G00330	Aspergillus fumigatus Af293
	70989886	XP_749792.1	unknown function AFUA_1G00400	Aspergillus fumigatus Af293
	70989938	XP_749818.1	unknown function AFUA_1G00660	Aspergillus fumigatus Af293
	70989940	XP_749819.1	unknown function AFUA_1G00670	Aspergillus fumigatus Af293
	70989948	XP_749823.1	unknown function AFUA_1G00710	Aspergillus fumigatus Af293
	70989950	XP_749824.1	unknown function AFUA_1G00720	Aspergillus fumigatus Af293
	146322319	XP_749832.2	unknown function AFUA_1G00800	Aspergillus fumigatus Af293
	70989970	XP_749834.1	unknown function AFUA_1G00820	Aspergillus fumigatus Af293
	70989972	XP_749835.1	unknown function AFUA_1G00830	Aspergillus fumigatus Af293
	70989988	XP_749843.1	unknown function AFUA_1G00930	Aspergillus fumigatus Af293
	70990082	XP_749890.1	unknown function AFUA_1G01400	Aspergillus fumigatus Af293
	70990090	XP_749894.1	unknown function AFUA_1G01440	Aspergillus fumigatus Af293
	70990118	XP_749908.1	unknown function AFUA_1G01580	Aspergillus fumigatus Af293
	70990144	XP_749921.1	unknown function AFUA_1G01710	Aspergillus fumigatus Af293
	70990246	XP_749972.1	unknown function AFUA_1G02220	Aspergillus fumigatus Af293
	70990306	XP_750002.1	unknown function AFUA_1G02520	Aspergillus fumigatus Af293
	70990450	XP_750074.1	unknown function AFUA_1G03240	Aspergillus fumigatus Af293
	70990464	XP_750081.1	unknown function AFUA_1G03310	Aspergillus fumigatus Af293
	70990536	XP_750117.1	unknown function AFUA_1G03670	Aspergillus fumigatus Af293
	70990640	XP_750169.1	unknown function AFUA_1G04220	Aspergillus fumigatus Af293
	70990726	XP_750212.1	unknown function AFUA_1G04630	Aspergillus fumigatus Af293
	146322467	XP_750289.2	unknown function AFUA_1G05400	Aspergillus fumigatus Af293
	70990920	XP_750309.1	unknown function AFUA_1G05600	Aspergillus fumigatus Af293
	70990980	XP_750339.1	unknown function AFUA_1G05890	Aspergillus fumigatus Af293
	70995259	XP_752391.1	unknown function AFUA_1G10250	Aspergillus fumigatus Af293
	70995468	XP_752489.1	unknown function AFUA_1G11240	Aspergillus fumigatus Af293
	70995590	XP_752550.1	unknown function AFUA_1G11840	Aspergillus fumigatus Af293
	70995680	XP_752595.1	unknown function AFUA_1G12270	Aspergillus fumigatus Af293
	70995700	XP_752605.1	unknown function AFUA_1G12360	Aspergillus fumigatus Af293
	70995730	XP_752620.1	unknown function AFUA_1G12500	Aspergillus fumigatus Af293
	70995772	XP_752641.1	unknown function AFUA_1G12710	Aspergillus fumigatus Af293
	70995960	XP_752735.1	unknown function AFUA_1G13650	Aspergillus fumigatus Af293
	70995992	XP_752751.1	unknown function AFUA_1G13810	Aspergillus fumigatus Af293
	70996062	XP_752786.1	unknown function AFUA_1G14160	Aspergillus fumigatus Af293
	70996192	XP_752851.1	unknown function AFUA_1G14820	Aspergillus fumigatus Af293
	70996348	XP_752929.1	unknown function AFUA_1G15630	Aspergillus fumigatus Af293
	70996452	XP_752981.1	unknown function AFUA_1G16140	Aspergillus fumigatus Af293
	146322708	XP_749194.2	unknown function AFUA_2G00580	Aspergillus fumigatus Af293
	70988701	XP_749207.1	unknown function AFUA_2G00700	Aspergillus fumigatus Af293
	70988735	XP_749223.1	unknown function AFUA_2G00860	Aspergillus fumigatus Af293
	146322726	XP_001481642.1	unknown function AFUA_2G00963	Aspergillus fumigatus Af293
	70988835	XP_749270.1	unknown function AFUA_2G01340	Aspergillus fumigatus Af293
	70988861	XP_749283.1	unknown function AFUA_2G01470	Aspergillus fumigatus Af293
	70989031	XP_749365.1	unknown function AFUA_2G02300	Aspergillus fumigatus Af293
	70989037	XP_749368.1	unknown function AFUA_2G02330	Aspergillus fumigatus Af293
	70989053	XP_749376.1	unknown function AFUA_2G02410	Aspergillus fumigatus Af293
	70989325	XP_749512.1	unknown function AFUA_2G03800	Aspergillus fumigatus Af293
	70989397	XP_749548.1	unknown function AFUA_2G04160	Aspergillus fumigatus Af293
	70989469	XP_749584.1	unknown function AFUA_2G04530	Aspergillus fumigatus Af293
	70989573	XP_749636.1	unknown function AFUA_2G05050	Aspergillus fumigatus Af293
	70989635	XP_749667.1	unknown function AFUA_2G05370	Aspergillus fumigatus Af293
	70989691	XP_749695.1	unknown function AFUA_2G05660	Aspergillus fumigatus Af293
	70989733	XP_749716.1	unknown function AFUA_2G05870	Aspergillus fumigatus Af293
	70989811	XP_749755.1	unknown function AFUA_2G06260	Aspergillus fumigatus Af293
	70989813	XP_749756.1	unknown function AFUA_2G06270	Aspergillus fumigatus Af293
	71000848	XP_755105.1	unknown function AFUA_2G07700	Aspergillus fumigatus Af293
	71000860	XP_755111.1	unknown function AFUA_2G07760	Aspergillus fumigatus Af293
	71000880	XP_755121.1	unknown function AFUA_2G07860	Aspergillus fumigatus Af293
	71000912	XP_755137.1	unknown function AFUA_2G08020	Aspergillus fumigatus Af293
	71000928	XP_755145.1	unknown function AFUA_2G08100	Aspergillus fumigatus Af293
	71001242	XP_755302.1	unknown function AFUA_2G09690	Aspergillus fumigatus Af293
	71001340	XP_755351.1	unknown function AFUA_2G10180	Aspergillus fumigatus Af293
	71001382	XP_755372.1	unknown function AFUA_2G10390	Aspergillus fumigatus Af293
	71001430	XP_755396.1	unknown function AFUA_2G10630	Aspergillus fumigatus Af293
	71001440	XP_755401.1	unknown function AFUA_2G10680	Aspergillus fumigatus Af293
	71001460	XP_755411.1	unknown function AFUA_2G10780	Aspergillus fumigatus Af293
	71001608	XP_755485.1	unknown function AFUA_2G11530	Aspergillus fumigatus Af293
	71001680	XP_755521.1	unknown function AFUA_2G11890	Aspergillus fumigatus Af293
	71002022	XP_755692.1	unknown function AFUA_2G13590	Aspergillus fumigatus Af293
	71002340	XP_755851.1	unknown function AFUA_2G15165	Aspergillus fumigatus Af293
	71002378	XP_755870.1	unknown function AFUA_2G15350	Aspergillus fumigatus Af293
	71002492	XP_755927.1	unknown function AFUA_2G15920	Aspergillus fumigatus Af293
	71002598	XP_755980.1	unknown function AFUA_2G16440	Aspergillus fumigatus Af293
	71002846	XP_756104.1	unknown function AFUA_2G17690	Aspergillus fumigatus Af293
	70985843	XP_748427.1	unknown function AFUA_3G01060	Aspergillus fumigatus Af293
	70985979	XP_748493.1	unknown function AFUA_3G01720	Aspergillus fumigatus Af293
	70985981	XP_748494.1	unknown function AFUA_3G01730	Aspergillus fumigatus Af293
	70986164	XP_748577.1	unknown function AFUA_3G02560	Aspergillus fumigatus Af293
	70986276	XP_748632.1	unknown function AFUA_3G03130	Aspergillus fumigatus Af293
	70986390	XP_748689.1	unknown function AFUA_3G03690	Aspergillus fumigatus Af293
	70986402	XP_748695.1	unknown function AFUA_3G03750	Aspergillus fumigatus Af293
	70986404	XP_748696.1	unknown function AFUA_3G03760	Aspergillus fumigatus Af293
	71000122	XP_754778.1	unknown function AFUA_3G08360	Aspergillus fumigatus Af293
	70999900	XP_754667.1	unknown function AFUA_3G09520	Aspergillus fumigatus Af293
	70999830	XP_754632.1	unknown function AFUA_3G09870	Aspergillus fumigatus Af293
	146323400	XP_001481620.1	unknown function AFUA_3G10085	Aspergillus fumigatus Af293
	70999428	XP_754433.1	unknown function AFUA_3G11880	Aspergillus fumigatus Af293
	70999386	XP_754412.1	unknown function AFUA_3G12090	Aspergillus fumigatus Af293
	70999316	XP_754377.1	unknown function AFUA_3G12440	Aspergillus fumigatus Af293
	70999167	XP_754305.1	unknown function AFUA_3G13170	Aspergillus fumigatus Af293
	70999163	XP_754303.1	unknown function AFUA_3G13190	Aspergillus fumigatus Af293
	146323482	XP_754272.2	unknown function AFUA_3G13500	Aspergillus fumigatus Af293
	70999045	XP_754244.1	unknown function AFUA_3G13800	Aspergillus fumigatus Af293
	146323498	XP_001481635.1	unknown function AFUA_3G14165	Aspergillus fumigatus Af293
	70998937	XP_754190.1	unknown function AFUA_3G14360	Aspergillus fumigatus Af293
	70998741	XP_754092.1	unknown function AFUA_3G15330	Aspergillus fumigatus Af293
	70981828	XP_746443.1	unknown function AFUA_4G00130	Aspergillus fumigatus Af293
	70981692	XP_746375.1	unknown function AFUA_4G00810	Aspergillus fumigatus Af293
	70981885	XP_746471.1	unknown function AFUA_4G02850	Aspergillus fumigatus Af293
	70982013	XP_746535.1	unknown function AFUA_4G03480	Aspergillus fumigatus Af293
	70982231	XP_746644.1	unknown function AFUA_4G04580	Aspergillus fumigatus Af293
	70994808	XP_752181.1	unknown function AFUA_4G06430	Aspergillus fumigatus Af293
	70994782	XP_752168.1	unknown function AFUA_4G06580	Aspergillus fumigatus Af293
	70994766	XP_752160.1	unknown function AFUA_4G06660	Aspergillus fumigatus Af293
	70994736	XP_752145.1	unknown function AFUA_4G06810	Aspergillus fumigatus Af293
	70994606	XP_752080.1	unknown function AFUA_4G07450	Aspergillus fumigatus Af293
	70994216	XP_751955.1	unknown function AFUA_4G08700	Aspergillus fumigatus Af293
	70994050	XP_751872.1	unknown function AFUA_4G09530	Aspergillus fumigatus Af293
	70993782	XP_751738.1	unknown function AFUA_4G10900	Aspergillus fumigatus Af293
	70993740	XP_751717.1	unknown function AFUA_4G11120	Aspergillus fumigatus Af293
	70993690	XP_751692.1	unknown function AFUA_4G11370	Aspergillus fumigatus Af293
	70993562	XP_751628.1	unknown function AFUA_4G12030	Aspergillus fumigatus Af293
	70993376	XP_751535.1	unknown function AFUA_4G12960	Aspergillus fumigatus Af293
	70993324	XP_751509.1	unknown function AFUA_4G13220	Aspergillus fumigatus Af293
	70993244	XP_751469.1	unknown function AFUA_4G13620	Aspergillus fumigatus Af293
	70985518	XP_748265.1	unknown function AFUA_5G00740	Aspergillus fumigatus Af293
	70985472	XP_748242.1	unknown function AFUA_5G00990	Aspergillus fumigatus Af293
	70985350	XP_748181.1	unknown function AFUA_5G01610	Aspergillus fumigatus Af293
	70985328	XP_748170.1	unknown function AFUA_5G01720	Aspergillus fumigatus Af293
	70985082	XP_748047.1	unknown function AFUA_5G02960	Aspergillus fumigatus Af293
	70985040	XP_748026.1	unknown function AFUA_5G03170	Aspergillus fumigatus Af293
	70985014	XP_748013.1	unknown function AFUA_5G03300	Aspergillus fumigatus Af293
	70997876	XP_753670.1	unknown function AFUA_5G09690	Aspergillus fumigatus Af293
	70997840	XP_753652.1	unknown function AFUA_5G09880	Aspergillus fumigatus Af293
	70997727	XP_753599.1	unknown function AFUA_5G10440	Aspergillus fumigatus Af293
	70997573	XP_753530.1	unknown function AFUA_5G11180	Aspergillus fumigatus Af293
	70997501	XP_753497.1	unknown function AFUA_5G11530	Aspergillus fumigatus Af293
	70997469	XP_753482.1	unknown function AFUA_5G11680	Aspergillus fumigatus Af293
	146324179	XP_753448.2	unknown function AFUA_5G12030	Aspergillus fumigatus Af293
	70997147	XP_753328.1	unknown function AFUA_5G13260	Aspergillus fumigatus Af293
	70997089	XP_753299.1	unknown function AFUA_5G13550	Aspergillus fumigatus Af293
	70996973	XP_753241.1	unknown function AFUA_5G14160	Aspergillus fumigatus Af293
	70996779	XP_753144.1	unknown function AFUA_5G15140	Aspergillus fumigatus Af293
	70981522	XP_731543.1	unknown function AFUA_6G00140	Aspergillus fumigatus Af293
	70981514	XP_731539.1	unknown function AFUA_6G00180	Aspergillus fumigatus Af293
	70981510	XP_731537.1	unknown function AFUA_6G00193	Aspergillus fumigatus Af293
	70981450	XP_731507.1	unknown function AFUA_6G00480	Aspergillus fumigatus Af293
	70984765	XP_747889.1	unknown function AFUA_6G01880	Aspergillus fumigatus Af293
	70991365	XP_750531.1	unknown function AFUA_6G06390	Aspergillus fumigatus Af293
	70991691	XP_750694.1	unknown function AFUA_6G08030	Aspergillus fumigatus Af293
	70991697	XP_750697.1	unknown function AFUA_6G08060	Aspergillus fumigatus Af293
	70991951	XP_750824.1	unknown function AFUA_6G09353	Aspergillus fumigatus Af293
	70992081	XP_750889.1	unknown function AFUA_6G10000	Aspergillus fumigatus Af293
	70992111	XP_750904.1	unknown function AFUA_6G10150	Aspergillus fumigatus Af293
	70992149	XP_750923.1	unknown function AFUA_6G10350	Aspergillus fumigatus Af293
	70992275	XP_750986.1	unknown function AFUA_6G11000	Aspergillus fumigatus Af293
	70992459	XP_751078.1	unknown function AFUA_6G11990	Aspergillus fumigatus Af293
	70992801	XP_751249.1	unknown function AFUA_6G13730	Aspergillus fumigatus Af293
	70992985	XP_751341.1	unknown function AFUA_6G14670	Aspergillus fumigatus Af293
	70992989	XP_751343.1	unknown function AFUA_6G14700	Aspergillus fumigatus Af293
	70982764	XP_746910.1	unknown function AFUA_7G00190	Aspergillus fumigatus Af293
	146324558	XP_746881.2	unknown function AFUA_7G00490	Aspergillus fumigatus Af293
	146324574	XP_001481420.1	unknown function AFUA_7G01118	Aspergillus fumigatus Af293
	70987253	XP_749105.1	unknown function AFUA_7G04030	Aspergillus fumigatus Af293
	70987148	XP_749054.1	unknown function AFUA_7G04560	Aspergillus fumigatus Af293
	70987134	XP_749047.1	unknown function AFUA_7G04630	Aspergillus fumigatus Af293
	70987109	XP_749035.1	unknown function AFUA_7G04750	Aspergillus fumigatus Af293
	70986831	XP_748903.1	unknown function AFUA_7G06070	Aspergillus fumigatus Af293
	70986777	XP_748877.1	unknown function AFUA_7G06330	Aspergillus fumigatus Af293
	70986748	XP_748863.1	unknown function AFUA_7G06470	Aspergillus fumigatus Af293
	70986715	XP_748847.1	unknown function AFUA_7G06640	Aspergillus fumigatus Af293
	70986637	XP_748809.1	unknown function AFUA_7G07020	Aspergillus fumigatus Af293
	70986615	XP_748798.1	unknown function AFUA_7G07130	Aspergillus fumigatus Af293
	70986592	XP_748787.1	unknown function AFUA_7G08280	Aspergillus fumigatus Af293
	70986544	XP_748763.1	unknown function AFUA_7G08520	Aspergillus fumigatus Af293
	70986535	XP_748759.1	unknown function AFUA_7G08560	Aspergillus fumigatus Af293
	146324625	XP_747192.2	unknown function AFUA_8G00120	Aspergillus fumigatus Af293
	70983327	XP_747191.1	unknown function AFUA_8G00130	Aspergillus fumigatus Af293
	70983217	XP_747136.1	unknown function AFUA_8G00690	Aspergillus fumigatus Af293
	70983193	XP_747124.1	unknown function AFUA_8G00810	Aspergillus fumigatus Af293
	70983123	XP_747089.1	unknown function AFUA_8G01170	Aspergillus fumigatus Af293
	70983065	XP_747060.1	unknown function AFUA_8G01460	Aspergillus fumigatus Af293
	70983027	XP_747041.1	unknown function AFUA_8G01650	Aspergillus fumigatus Af293
	146324673	XP_001481396.1	unknown function AFUA_8G01795	Aspergillus fumigatus Af293
	146324707	XP_001481402.1	unknown function AFUA_8G02340	Aspergillus fumigatus Af293
	70982849	XP_746952.1	unknown function AFUA_8G02540	Aspergillus fumigatus Af293
	70983450	XP_747252.1	unknown function AFUA_8G04450	Aspergillus fumigatus Af293
	70983572	XP_747313.1	unknown function AFUA_8G05080	Aspergillus fumigatus Af293
	70983644	XP_747349.1	unknown function AFUA_8G05470	Aspergillus fumigatus Af293
	70983731	XP_747392.1	unknown function AFUA_8G05900	Aspergillus fumigatus Af293
	70983784	XP_747418.1	unknown function AFUA_8G06170	Aspergillus fumigatus Af293
	70983798	XP_747425.1	unknown function AFUA_8G06240	Aspergillus fumigatus Af293
	70983804	XP_747428.1	unknown function AFUA_8G06270	Aspergillus fumigatus Af293
	70983810	XP_747431.1	unknown function AFUA_8G06300	Aspergillus fumigatus Af293
	70983814	XP_747433.1	unknown function AFUA_8G06320	Aspergillus fumigatus Af293
	70983828	XP_747440.1	unknown function AFUA_8G06390	Aspergillus fumigatus Af293
	70983947	XP_747499.1	unknown function AFUA_8G07010	Aspergillus fumigatus Af293
	70984010	XP_747530.1	unknown function AFUA_8G07290	Aspergillus fumigatus Af293
	70984030	XP_747540.1	unknown function AFUA_8G07390	Aspergillus fumigatus Af293
	70994830	XP_752192.1	unknown function 4F5	Aspergillus fumigatus Af293
	70996823	XP_753166.1	unknown function collagen triple helix repeat	Aspergillus fumigatus Af293
	70983786	XP_747419.1	unknown function DOC	Aspergillus fumigatus Af293
	70994078	XP_751886.1	unknown function DUF563	Aspergillus fumigatus Af293
	70983800	XP_747426.1	unknown function glutamine rich	Aspergillus fumigatus Af293
	70996734	XP_753122.1	unknown function GPI anchored	Aspergillus fumigatus Af293
	70986170	XP_748580.1	unknown function integral membrane	Aspergillus fumigatus Af293
	146323315	XP_754916.2	unknown function translocation complex Sss1	Aspergillus fumigatus Af293
	146322455	XP_750235.2	unknown function rhodopsin	Aspergillus fumigatus Af293
	146324269	XP_001481440.1	unknown function secreted peptide	Aspergillus fumigatus Af293
	70982909	XP_746982.1	unknown function serine leucine rich	Aspergillus fumigatus Af293
	146322307	XP_749777.2	unknown function serine rich	Aspergillus fumigatus Af293
	146324357	XP_001481453.1	unknown function TOM complex Tom7	Aspergillus fumigatus Af293
	70982428	XP_746742.1	unknown function TOM core complex Tom6	Aspergillus fumigatus Af293
	146323605	XP_001481533.1	unknown function WW	Aspergillus fumigatus Af293
	381211956	YP_005353050.1	unknown function (mitochondrion)	Aspergillus fumigatus
	381211957	YP_005353051.1	unknown function (mitochondrion)	Aspergillus fumigatus
	381211958	YP_005353052.1	unknown function (mitochondrion)	Aspergillus fumigatus
	381211959	YP_005353053.1	unknown function (mitochondrion)	Aspergillus fumigatus
	381211960	YP_005353054.1	unknown function (mitochondrion)	Aspergillus fumigatus
	381211961	YP_005353055.1	unknown function (mitochondrion)	Aspergillus fumigatus
	381211962	YP_005353056.1	unknown function (mitochondrion)	Aspergillus fumigatus
	381211963	YP_005353057.1	unknown function (mitochondrion)	Aspergillus fumigatus
	381211964	YP_005353058.1	unknown function (mitochondrion)	Aspergillus fumigatus
	381211965	YP_005353059.1	unknown function (mitochondrion)	Aspergillus fumigatus
	381211966	YP_005353060.1	unknown function (mitochondrion)	Aspergillus fumigatus
	381211967	YP_005353061.1	unknown function (mitochondrion)	Aspergillus fumigatus
	381211968	YP_005353062.1	unknown function (mitochondrion)	Aspergillus fumigatus
	381211970	YP_005353064.1	unknown function (mitochondrion)	Aspergillus fumigatus
	381211971	YP_005353065.1	unknown function (mitochondrion)	Aspergillus fumigatus
	381211972	YP_005353066.1	unknown function (mitochondrion)	Aspergillus fumigatus
	381211973	YP_005353067.1	unknown function (mitochondrion)	Aspergillus fumigatus
	381211974	YP_005353068.1	unknown function (mitochondrion)	Aspergillus fumigatus

## Sheet: S4.3 A1163 CF
	Table S4.3. A. fumigatus A1163 GMs with clear function not in AFUMN
	protein gene information			closest relative
	GI	Locus	protein name
	159124721	EDP49839.1	40S ribosomal protein S29	Aspergillus fumigatus A1163
	159124895	EDP50012.1	4F5 domain protein	Aspergillus fumigatus A1163
	159124760	EDP49878.1	arsenate reductase ArsC	Aspergillus fumigatus A1163
	159125699	EDP50816.1	capsule polysaccharide biosynthesis protein	Aspergillus fumigatus A1163
	159125693	EDP50810.1	chromate transporter	Aspergillus fumigatus A1163
	159127200	EDP52315.1	cytochrome c oxidase	Aspergillus fumigatus A1163
	159131099	EDP56212.1	cytochrome c oxidase assembly protein Cox19	Aspergillus fumigatus A1163
	159129689	EDP54803.1	cytochrome c oxidase vib	Aspergillus fumigatus A1163
	159130531	EDP55644.1	dolichol phosphate mannose biosynthesis regulatory protein Dpm2	Aspergillus fumigatus A1163
	159125442	EDP50559.1	metallothionein I gene transcription activator	Aspergillus fumigatus A1163
	159129347	EDP54461.1	mitochondrial ATP synthase epsilon	Aspergillus fumigatus A1163
	159128776	EDP53890.1	mitochondrial F1F0 ATP synthase Atp18	Aspergillus fumigatus A1163
	159126525	EDP51641.1	NADH ubiquinone oxidoreductase	Aspergillus fumigatus A1163
	159125515	EDP50632.1	NADH ubiquinone oxidoreductase 1/LYR	Aspergillus fumigatus A1163
	159127251	EDP52366.1	NADH ubiquinone oxidoreductase B18	Aspergillus fumigatus A1163
	159122716	EDP47837.1	peptide mating pheromone Bbp2 1	Aspergillus fumigatus A1163
	159127124	EDP52239.1	periplasmic nitrate reductase	Aspergillus fumigatus A1163
	159129133	EDP54247.1	pre mRNA branch site protein p14	Aspergillus fumigatus A1163
	159129726	EDP54840.1	RNA polymerase II Srb7	Aspergillus fumigatus A1163
	159127189	EDP52304.1	RNA polymerase II TFIIH	Aspergillus fumigatus A1163
	159123816	EDP48935.1	rRNA processing protein CgrA	Aspergillus fumigatus A1163
	159123148	EDP48268.1	small nuclear ribonucleoprotein LSM5	Aspergillus fumigatus A1163
	159123319	EDP48439.1	small nuclear ribonucleoprotein SmE	Aspergillus fumigatus A1163
	159127103	EDP52219.1	telomere RecQ helicase	Aspergillus fumigatus A1163
	159128437	EDP53552.1	tyrosinase	Aspergillus fumigatus A1163
	159131473	EDP56586.1	ubiquinol cytochrome C reductase UcrQ	Aspergillus fumigatus A1163
	159129375	EDP54489.1	UDP N acetylglucosamine 1 carboxyvinyl transferase	Aspergillus fumigatus A1163
	159127100	EDP52216.1	terpene synthase	Aspergillus fumigatus A1163

## Sheet: S4.4 A1163 UF
	Table S4.4. A. fumigatus A1163 GMs with unknown function not in AFUMN
	protein gene information			closest relative
	GI	Locus	protein name
	159129991	EDP55105.1	unknown function	Aspergillus fumigatus A1163
	159126658	EDP51774.1	unknown function	Aspergillus fumigatus A1163
	159128301	EDP53416.1	unknown function	Aspergillus fumigatus A1163
	159131612	EDP56725.1	unknown function	Aspergillus fumigatus A1163
	159125249	EDP50366.1	unknown function	Aspergillus fumigatus A1163
	159125350	EDP50467.1	unknown function	Aspergillus fumigatus A1163
	159124578	EDP49696.1	unknown function	Aspergillus fumigatus A1163
	159122086	EDP47209.1	unknown function	Aspergillus fumigatus A1163
	159129463	EDP54577.1	unknown function	Aspergillus fumigatus A1163
	159130948	EDP56061.1	unknown function	Aspergillus fumigatus A1163
	159130147	EDP55261.1	unknown function	Aspergillus fumigatus A1163
	159130158	EDP55272.1	unknown function	Aspergillus fumigatus A1163
	159128636	EDP53750.1	unknown function	Aspergillus fumigatus A1163
	159123239	EDP48359.1	unknown function	Aspergillus fumigatus A1163
	159129302	EDP54416.1	unknown function	Aspergillus fumigatus A1163
	159129843	EDP54957.1	unknown function	Aspergillus fumigatus A1163
	159123786	EDP48905.1	unknown function	Aspergillus fumigatus A1163
	159129321	EDP54435.1	unknown function	Aspergillus fumigatus A1163
	159131397	EDP56510.1	unknown function	Aspergillus fumigatus A1163
	159124931	EDP50048.1	unknown function	Aspergillus fumigatus A1163
	159122798	EDP47919.1	unknown function	Aspergillus fumigatus A1163
	159130967	EDP56080.1	unknown function	Aspergillus fumigatus A1163
	159128610	EDP53724.1	unknown function	Aspergillus fumigatus A1163
	159127702	EDP52817.1	unknown function	Aspergillus fumigatus A1163
	159129230	EDP54344.1	unknown function	Aspergillus fumigatus A1163
	159130762	EDP55875.1	unknown function	Aspergillus fumigatus A1163
	159126824	EDP51940.1	unknown function	Aspergillus fumigatus A1163
	159126135	EDP51251.1	unknown function	Aspergillus fumigatus A1163
	159131185	EDP56298.1	unknown function	Aspergillus fumigatus A1163
	159127996	EDP53111.1	unknown function	Aspergillus fumigatus A1163
	159122607	EDP47728.1	unknown function	Aspergillus fumigatus A1163
	159123793	EDP48912.1	unknown function	Aspergillus fumigatus A1163
	159128866	EDP53980.1	unknown function	Aspergillus fumigatus A1163
	159123634	EDP48753.1	unknown function	Aspergillus fumigatus A1163
	159122816	EDP47937.1	unknown function	Aspergillus fumigatus A1163
	159128542	EDP53657.1	unknown function	Aspergillus fumigatus A1163
	159123499	EDP48618.1	unknown function	Aspergillus fumigatus A1163
	159128478	EDP53593.1	unknown function	Aspergillus fumigatus A1163
	159131112	EDP56225.1	unknown function	Aspergillus fumigatus A1163
	159130124	EDP55238.1	unknown function	Aspergillus fumigatus A1163
	159123759	EDP48878.1	unknown function	Aspergillus fumigatus A1163
	159124154	EDP49272.1	unknown function	Aspergillus fumigatus A1163
	159122831	EDP47952.1	unknown function	Aspergillus fumigatus A1163
	159122795	EDP47916.1	unknown function	Aspergillus fumigatus A1163
	159130620	EDP55733.1	unknown function	Aspergillus fumigatus A1163
	159125457	EDP50574.1	unknown function	Aspergillus fumigatus A1163
	159121943	EDP47067.1	unknown function	Aspergillus fumigatus A1163
	159128351	EDP53466.1	unknown function	Aspergillus fumigatus A1163
	159128275	EDP53390.1	unknown function	Aspergillus fumigatus A1163
	159128829	EDP53943.1	unknown function	Aspergillus fumigatus A1163
	159129175	EDP54289.1	unknown function	Aspergillus fumigatus A1163
	159128594	EDP53708.1	unknown function	Aspergillus fumigatus A1163
	159124925	EDP50042.1	unknown function	Aspergillus fumigatus A1163
	159129208	EDP54322.1	unknown function	Aspergillus fumigatus A1163
	159125828	EDP50944.1	unknown function	Aspergillus fumigatus A1163
	159130384	EDP55497.1	unknown function	Aspergillus fumigatus A1163
	159122338	EDP47459.1	unknown function	Aspergillus fumigatus A1163
	159123449	EDP48568.1	unknown function	Aspergillus fumigatus A1163
	159125344	EDP50461.1	unknown function	Aspergillus fumigatus A1163
	159125102	EDP50219.1	unknown function	Aspergillus fumigatus A1163
	159128236	EDP53351.1	unknown function	Aspergillus fumigatus A1163
	159127437	EDP52552.1	unknown function	Aspergillus fumigatus A1163
	159126299	EDP51415.1	unknown function	Aspergillus fumigatus A1163
	159124291	EDP49409.1	unknown function	Aspergillus fumigatus A1163
	159128253	EDP53368.1	unknown function	Aspergillus fumigatus A1163
	159124478	EDP49596.1	unknown function	Aspergillus fumigatus A1163
	159130119	EDP55233.1	unknown function	Aspergillus fumigatus A1163
	159122799	EDP47920.1	unknown function	Aspergillus fumigatus A1163
	159122880	EDP48000.1	unknown function	Aspergillus fumigatus A1163
	159127125	EDP52240.1	unknown function	Aspergillus fumigatus A1163
	159124766	EDP49884.1	unknown function	Aspergillus fumigatus A1163
	159128961	EDP54075.1	unknown function	Aspergillus fumigatus A1163
	159123366	EDP48486.1	unknown function	Aspergillus fumigatus A1163
	159131296	EDP56409.1	unknown function	Aspergillus fumigatus A1163
	159127082	EDP52198.1	unknown function	Aspergillus fumigatus A1163
	159122100	EDP47222.1	unknown function	Aspergillus fumigatus A1163
	159125497	EDP50614.1	unknown function	Aspergillus fumigatus A1163
	159122763	EDP47884.1	unknown function	Aspergillus fumigatus A1163
	159125313	EDP50430.1	unknown function	Aspergillus fumigatus A1163
	159126770	EDP51886.1	unknown function	Aspergillus fumigatus A1163
	159123455	EDP48574.1	unknown function	Aspergillus fumigatus A1163
	159124563	EDP49681.1	unknown function	Aspergillus fumigatus A1163
	159124636	EDP49754.1	unknown function	Aspergillus fumigatus A1163
	159122878	EDP47998.1	unknown function	Aspergillus fumigatus A1163
	159125829	EDP50945.1	unknown function	Aspergillus fumigatus A1163
	159127058	EDP52174.1	unknown function	Aspergillus fumigatus A1163
	159123593	EDP48712.1	unknown function	Aspergillus fumigatus A1163
	159126131	EDP51247.1	unknown function	Aspergillus fumigatus A1163
	159127920	EDP53035.1	unknown function	Aspergillus fumigatus A1163
	159128283	EDP53398.1	unknown function	Aspergillus fumigatus A1163
	159122484	EDP47605.1	unknown function	Aspergillus fumigatus A1163
	159122739	EDP47860.1	unknown function	Aspergillus fumigatus A1163
	159122629	EDP47750.1	unknown function	Aspergillus fumigatus A1163
	159128423	EDP53538.1	unknown function	Aspergillus fumigatus A1163
	159128276	EDP53391.1	unknown function	Aspergillus fumigatus A1163
	159122339	EDP47460.1	unknown function	Aspergillus fumigatus A1163
	159130180	EDP55294.1	unknown function	Aspergillus fumigatus A1163
	159131752	EDP56865.1	unknown function	Aspergillus fumigatus A1163
	159124408	EDP49526.1	unknown function	Aspergillus fumigatus A1163
	159128277	EDP53392.1	unknown function	Aspergillus fumigatus A1163
	159123270	EDP48390.1	unknown function	Aspergillus fumigatus A1163
	159129309	EDP54423.1	unknown function	Aspergillus fumigatus A1163
	159130297	EDP55410.1	unknown function AFUB_001010	Aspergillus fumigatus A1163
	159130383	EDP55496.1	unknown function AFUB_001910	Aspergillus fumigatus A1163
	159130390	EDP55503.1	unknown function AFUB_001980	Aspergillus fumigatus A1163
	159130403	EDP55516.1	unknown function AFUB_002110	Aspergillus fumigatus A1163
	159130452	EDP55565.1	unknown function AFUB_002600	Aspergillus fumigatus A1163
	159130478	EDP55591.1	unknown function AFUB_002860	Aspergillus fumigatus A1163
	159130482	EDP55595.1	unknown function AFUB_002900	Aspergillus fumigatus A1163
	159130556	EDP55669.1	unknown function AFUB_003660	Aspergillus fumigatus A1163
	159130563	EDP55676.1	unknown function AFUB_003730	Aspergillus fumigatus A1163
	159130598	EDP55711.1	unknown function AFUB_004080	Aspergillus fumigatus A1163
	159130646	EDP55759.1	unknown function AFUB_004550	Aspergillus fumigatus A1163
	159130689	EDP55802.1	unknown function AFUB_004980	Aspergillus fumigatus A1163
	159130782	EDP55895.1	unknown function AFUB_005950	Aspergillus fumigatus A1163
	159130813	EDP55926.1	unknown function AFUB_006280	Aspergillus fumigatus A1163
	159131145	EDP56258.1	unknown function AFUB_009660	Aspergillus fumigatus A1163
	159131244	EDP56357.1	unknown function AFUB_010670	Aspergillus fumigatus A1163
	159131305	EDP56418.1	unknown function AFUB_011290	Aspergillus fumigatus A1163
	159131350	EDP56463.1	unknown function AFUB_011740	Aspergillus fumigatus A1163
	159131359	EDP56472.1	unknown function AFUB_011830	Aspergillus fumigatus A1163
	159131373	EDP56486.1	unknown function AFUB_011970	Aspergillus fumigatus A1163
	159131394	EDP56507.1	unknown function AFUB_012180	Aspergillus fumigatus A1163
	159131490	EDP56603.1	unknown function AFUB_013140	Aspergillus fumigatus A1163
	159131505	EDP56618.1	unknown function AFUB_013290	Aspergillus fumigatus A1163
	159131540	EDP56653.1	unknown function AFUB_013700	Aspergillus fumigatus A1163
	159131604	EDP56717.1	unknown function AFUB_014360	Aspergillus fumigatus A1163
	159131618	EDP56731.1	unknown function AFUB_014500	Aspergillus fumigatus A1163
	159131683	EDP56796.1	unknown function AFUB_015160	Aspergillus fumigatus A1163
	159131856	EDP56969.1	unknown function AFUB_016920	Aspergillus fumigatus A1163
	159128621	EDP53735.1	unknown function AFUB_017780	Aspergillus fumigatus A1163
	159128637	EDP53751.1	unknown function AFUB_017940	Aspergillus fumigatus A1163
	159128684	EDP53798.1	unknown function AFUB_018420	Aspergillus fumigatus A1163
	159128697	EDP53811.1	unknown function AFUB_018550	Aspergillus fumigatus A1163
	159128779	EDP53893.1	unknown function AFUB_019390	Aspergillus fumigatus A1163
	159128782	EDP53896.1	unknown function AFUB_019420	Aspergillus fumigatus A1163
	159128790	EDP53904.1	unknown function AFUB_019500	Aspergillus fumigatus A1163
	159128923	EDP54037.1	unknown function AFUB_020870	Aspergillus fumigatus A1163
	159128959	EDP54073.1	unknown function AFUB_021230	Aspergillus fumigatus A1163
	159128992	EDP54106.1	unknown function AFUB_021560	Aspergillus fumigatus A1163
	159129039	EDP54153.1	unknown function AFUB_022050	Aspergillus fumigatus A1163
	159129042	EDP54156.1	unknown function AFUB_022080	Aspergillus fumigatus A1163
	159129074	EDP54188.1	unknown function AFUB_022400	Aspergillus fumigatus A1163
	159129103	EDP54217.1	unknown function AFUB_022690	Aspergillus fumigatus A1163
	159129124	EDP54238.1	unknown function AFUB_022910	Aspergillus fumigatus A1163
	159129164	EDP54278.1	unknown function AFUB_023340	Aspergillus fumigatus A1163
	159129165	EDP54279.1	unknown function AFUB_023350	Aspergillus fumigatus A1163
	159129204	EDP54318.1	unknown function AFUB_023740	Aspergillus fumigatus A1163
	159129210	EDP54324.1	unknown function AFUB_023800	Aspergillus fumigatus A1163
	159129213	EDP54327.1	unknown function AFUB_023830	Aspergillus fumigatus A1163
	159129218	EDP54332.1	unknown function AFUB_023880	Aspergillus fumigatus A1163
	159129233	EDP54347.1	unknown function AFUB_024030	Aspergillus fumigatus A1163
	159129241	EDP54355.1	unknown function AFUB_024119	Aspergillus fumigatus A1163
	159129383	EDP54497.1	unknown function AFUB_025540	Aspergillus fumigatus A1163
	159129427	EDP54541.1	unknown function AFUB_025990	Aspergillus fumigatus A1163
	159129447	EDP54561.1	unknown function AFUB_026200	Aspergillus fumigatus A1163
	159129468	EDP54582.1	unknown function AFUB_026410	Aspergillus fumigatus A1163
	159129473	EDP54587.1	unknown function AFUB_026460	Aspergillus fumigatus A1163
	159129483	EDP54597.1	unknown function AFUB_026560	Aspergillus fumigatus A1163
	159129554	EDP54668.1	unknown function AFUB_027280	Aspergillus fumigatus A1163
	159129588	EDP54702.1	unknown function AFUB_027630	Aspergillus fumigatus A1163
	159129750	EDP54864.1	unknown function AFUB_029230	Aspergillus fumigatus A1163
	159129908	EDP55022.1	unknown function AFUB_030830	Aspergillus fumigatus A1163
	159129926	EDP55040.1	unknown function AFUB_031010	Aspergillus fumigatus A1163
	159129984	EDP55098.1	unknown function AFUB_031600	Aspergillus fumigatus A1163
	159130035	EDP55149.1	unknown function AFUB_032110	Aspergillus fumigatus A1163
	159130122	EDP55236.1	unknown function AFUB_033000	Aspergillus fumigatus A1163
	159130159	EDP55273.1	unknown function AFUB_033380	Aspergillus fumigatus A1163
	159127111	EDP52226.1	unknown function AFUB_033900	Aspergillus fumigatus A1163
	159127208	EDP52323.1	unknown function AFUB_034870	Aspergillus fumigatus A1163
	159127227	EDP52342.1	unknown function AFUB_035060	Aspergillus fumigatus A1163
	159127261	EDP52376.1	unknown function AFUB_035390	Aspergillus fumigatus A1163
	159127320	EDP52435.1	unknown function AFUB_036010	Aspergillus fumigatus A1163
	159127322	EDP52437.1	unknown function AFUB_036030	Aspergillus fumigatus A1163
	159127374	EDP52489.1	unknown function AFUB_036550	Aspergillus fumigatus A1163
	159127392	EDP52507.1	unknown function AFUB_036730	Aspergillus fumigatus A1163
	159127407	EDP52522.1	unknown function AFUB_036880	Aspergillus fumigatus A1163
	159127428	EDP52543.1	unknown function AFUB_037090	Aspergillus fumigatus A1163
	159127449	EDP52564.1	unknown function AFUB_037300	Aspergillus fumigatus A1163
	159127625	EDP52740.1	unknown function AFUB_039090	Aspergillus fumigatus A1163
	159127646	EDP52761.1	unknown function AFUB_039300	Aspergillus fumigatus A1163
	159127681	EDP52796.1	unknown function AFUB_039650	Aspergillus fumigatus A1163
	159127786	EDP52901.1	unknown function AFUB_040730	Aspergillus fumigatus A1163
	159128164	EDP53279.1	unknown function AFUB_044510	Aspergillus fumigatus A1163
	159128165	EDP53280.1	unknown function AFUB_044520	Aspergillus fumigatus A1163
	159128186	EDP53301.1	unknown function AFUB_044740	Aspergillus fumigatus A1163
	159128223	EDP53338.1	unknown function AFUB_045120	Aspergillus fumigatus A1163
	159128233	EDP53348.1	unknown function AFUB_045230	Aspergillus fumigatus A1163
	159128281	EDP53396.1	unknown function AFUB_045710	Aspergillus fumigatus A1163
	159128284	EDP53399.1	unknown function AFUB_045740	Aspergillus fumigatus A1163
	159128356	EDP53471.1	unknown function AFUB_046500	Aspergillus fumigatus A1163
	159128373	EDP53488.1	unknown function AFUB_046670	Aspergillus fumigatus A1163
	159128374	EDP53489.1	unknown function AFUB_046680	Aspergillus fumigatus A1163
	159128504	EDP53619.1	unknown function AFUB_048050	Aspergillus fumigatus A1163
	159128540	EDP53655.1	unknown function AFUB_048410	Aspergillus fumigatus A1163
	159128541	EDP53656.1	unknown function AFUB_048420	Aspergillus fumigatus A1163
	159128544	EDP53659.1	unknown function AFUB_048450	Aspergillus fumigatus A1163
	159128545	EDP53660.1	unknown function AFUB_048460	Aspergillus fumigatus A1163
	159128546	EDP53661.1	unknown function AFUB_048470	Aspergillus fumigatus A1163
	159128551	EDP53666.1	unknown function AFUB_048520	Aspergillus fumigatus A1163
	159128552	EDP53667.1	unknown function AFUB_048530	Aspergillus fumigatus A1163
	159128553	EDP53668.1	unknown function AFUB_048540	Aspergillus fumigatus A1163
	159128554	EDP53669.1	unknown function AFUB_048550	Aspergillus fumigatus A1163
	159128556	EDP53671.1	unknown function AFUB_048580	Aspergillus fumigatus A1163
	159128558	EDP53673.1	unknown function AFUB_048600	Aspergillus fumigatus A1163
	159125804	EDP50920.1	unknown function AFUB_049210	Aspergillus fumigatus A1163
	159125826	EDP50942.1	unknown function AFUB_049430	Aspergillus fumigatus A1163
	159125897	EDP51013.1	unknown function AFUB_050150	Aspergillus fumigatus A1163
	159125907	EDP51023.1	unknown function AFUB_050250	Aspergillus fumigatus A1163
	159126006	EDP51122.1	unknown function AFUB_051240	Aspergillus fumigatus A1163
	159126030	EDP51146.1	unknown function AFUB_051480	Aspergillus fumigatus A1163
	159126050	EDP51166.1	unknown function AFUB_051680	Aspergillus fumigatus A1163
	159126063	EDP51179.1	unknown function AFUB_051830	Aspergillus fumigatus A1163
	159126531	EDP51647.1	unknown function AFUB_056580	Aspergillus fumigatus A1163
	159126573	EDP51689.1	unknown function AFUB_057000	Aspergillus fumigatus A1163
	159126597	EDP51713.1	unknown function AFUB_057240	Aspergillus fumigatus A1163
	159126604	EDP51720.1	unknown function AFUB_057310	Aspergillus fumigatus A1163
	159126615	EDP51731.1	unknown function AFUB_057460	Aspergillus fumigatus A1163
	159126663	EDP51779.1	unknown function AFUB_057980	Aspergillus fumigatus A1163
	159126668	EDP51784.1	unknown function AFUB_058030	Aspergillus fumigatus A1163
	159126738	EDP51854.1	unknown function AFUB_058750	Aspergillus fumigatus A1163
	159126774	EDP51890.1	unknown function AFUB_059100	Aspergillus fumigatus A1163
	159126947	EDP52063.1	unknown function AFUB_060970	Aspergillus fumigatus A1163
	159126975	EDP52091.1	unknown function AFUB_061250	Aspergillus fumigatus A1163
	159127032	EDP52148.1	unknown function AFUB_061850	Aspergillus fumigatus A1163
	159127105	EDP52221.1	unknown function AFUB_062600	Aspergillus fumigatus A1163
	159124860	EDP49977.1	unknown function AFUB_063090	Aspergillus fumigatus A1163
	159124906	EDP50023.1	unknown function AFUB_063549	Aspergillus fumigatus A1163
	159124918	EDP50035.1	unknown function AFUB_063660	Aspergillus fumigatus A1163
	159124940	EDP50057.1	unknown function AFUB_063880	Aspergillus fumigatus A1163
	159125006	EDP50123.1	unknown function AFUB_064550	Aspergillus fumigatus A1163
	159125083	EDP50200.1	unknown function AFUB_065320	Aspergillus fumigatus A1163
	159125130	EDP50247.1	unknown function AFUB_065790	Aspergillus fumigatus A1163
	159125190	EDP50307.1	unknown function AFUB_066420	Aspergillus fumigatus A1163
	159125213	EDP50330.1	unknown function AFUB_066650	Aspergillus fumigatus A1163
	159125234	EDP50351.1	unknown function AFUB_066890	Aspergillus fumigatus A1163
	159125342	EDP50459.1	unknown function AFUB_067969	Aspergillus fumigatus A1163
	159125361	EDP50478.1	unknown function AFUB_068150	Aspergillus fumigatus A1163
	159125386	EDP50503.1	unknown function AFUB_068400	Aspergillus fumigatus A1163
	159125448	EDP50565.1	unknown function AFUB_069020	Aspergillus fumigatus A1163
	159125532	EDP50649.1	unknown function AFUB_069860	Aspergillus fumigatus A1163
	159125557	EDP50674.1	unknown function AFUB_070130	Aspergillus fumigatus A1163
	159125597	EDP50714.1	unknown function AFUB_070540	Aspergillus fumigatus A1163
	159125646	EDP50763.1	unknown function AFUB_071040	Aspergillus fumigatus A1163
	159125647	EDP50764.1	unknown function AFUB_071050	Aspergillus fumigatus A1163
	159125650	EDP50767.1	unknown function AFUB_071080	Aspergillus fumigatus A1163
	159125652	EDP50769.1	unknown function AFUB_071100	Aspergillus fumigatus A1163
	159125653	EDP50770.1	unknown function AFUB_071110	Aspergillus fumigatus A1163
	159125701	EDP50818.1	unknown function AFUB_071580	Aspergillus fumigatus A1163
	159124087	EDP49205.1	unknown function AFUB_072310	Aspergillus fumigatus A1163
	159124257	EDP49375.1	unknown function AFUB_074020	Aspergillus fumigatus A1163
	159124260	EDP49378.1	unknown function AFUB_074050	Aspergillus fumigatus A1163
	159124380	EDP49498.1	unknown function AFUB_075270	Aspergillus fumigatus A1163
	159124390	EDP49508.1	unknown function AFUB_075370	Aspergillus fumigatus A1163
	159124391	EDP49509.1	unknown function AFUB_075380	Aspergillus fumigatus A1163
	159124392	EDP49510.1	unknown function AFUB_075390	Aspergillus fumigatus A1163
	159124457	EDP49575.1	unknown function AFUB_076050	Aspergillus fumigatus A1163
	159124473	EDP49591.1	unknown function AFUB_076210	Aspergillus fumigatus A1163
	159124492	EDP49610.1	unknown function AFUB_076400	Aspergillus fumigatus A1163
	159124555	EDP49673.1	unknown function AFUB_077030	Aspergillus fumigatus A1163
	159124608	EDP49726.1	unknown function AFUB_077560	Aspergillus fumigatus A1163
	159124640	EDP49758.1	unknown function AFUB_077899	Aspergillus fumigatus A1163
	159124648	EDP49766.1	unknown function AFUB_077970	Aspergillus fumigatus A1163
	159124731	EDP49849.1	unknown function AFUB_078820	Aspergillus fumigatus A1163
	159124737	EDP49855.1	unknown function AFUB_078880	Aspergillus fumigatus A1163
	159124740	EDP49858.1	unknown function AFUB_078910	Aspergillus fumigatus A1163
	159124742	EDP49860.1	unknown function AFUB_078930	Aspergillus fumigatus A1163
	159124744	EDP49862.1	unknown function AFUB_078950	Aspergillus fumigatus A1163
	159124745	EDP49863.1	unknown function AFUB_078960	Aspergillus fumigatus A1163
	159124768	EDP49886.1	unknown function AFUB_079190	Aspergillus fumigatus A1163
	159124771	EDP49889.1	unknown function AFUB_079220	Aspergillus fumigatus A1163
	159124783	EDP49901.1	unknown function AFUB_079340	Aspergillus fumigatus A1163
	159124788	EDP49906.1	unknown function AFUB_079390	Aspergillus fumigatus A1163
	159123451	EDP48570.1	unknown function AFUB_080050	Aspergillus fumigatus A1163
	159123456	EDP48575.1	unknown function AFUB_080100	Aspergillus fumigatus A1163
	159123460	EDP48579.1	unknown function AFUB_080140	Aspergillus fumigatus A1163
	159123461	EDP48580.1	unknown function AFUB_080150	Aspergillus fumigatus A1163
	159123471	EDP48590.1	unknown function AFUB_080250	Aspergillus fumigatus A1163
	159123476	EDP48595.1	unknown function AFUB_080300	Aspergillus fumigatus A1163
	159123477	EDP48596.1	unknown function AFUB_080310	Aspergillus fumigatus A1163
	159123480	EDP48599.1	unknown function AFUB_080340	Aspergillus fumigatus A1163
	159123481	EDP48600.1	unknown function AFUB_080350	Aspergillus fumigatus A1163
	159123491	EDP48610.1	unknown function AFUB_080450	Aspergillus fumigatus A1163
	159123603	EDP48722.1	unknown function AFUB_081640	Aspergillus fumigatus A1163
	159123646	EDP48765.1	unknown function AFUB_082079	Aspergillus fumigatus A1163
	159123681	EDP48800.1	unknown function AFUB_082420	Aspergillus fumigatus A1163
	159123742	EDP48861.1	unknown function AFUB_083090	Aspergillus fumigatus A1163
	159123771	EDP48890.1	unknown function AFUB_083390	Aspergillus fumigatus A1163
	159123836	EDP48955.1	unknown function AFUB_084040	Aspergillus fumigatus A1163
	159123855	EDP48974.1	unknown function AFUB_084250	Aspergillus fumigatus A1163
	159123883	EDP49002.1	unknown function AFUB_084530	Aspergillus fumigatus A1163
	159123911	EDP49030.1	unknown function AFUB_084809	Aspergillus fumigatus A1163
	159123946	EDP49065.1	unknown function AFUB_085150	Aspergillus fumigatus A1163
	159123975	EDP49094.1	unknown function AFUB_085439	Aspergillus fumigatus A1163
	159124008	EDP49127.1	unknown function AFUB_085760	Aspergillus fumigatus A1163
	159124020	EDP49139.1	unknown function AFUB_085880	Aspergillus fumigatus A1163
	159124073	EDP49192.1	unknown function AFUB_086400	Aspergillus fumigatus A1163
	159124074	EDP49193.1	unknown function AFUB_086410	Aspergillus fumigatus A1163
	159122837	EDP47957.1	unknown function AFUB_086620	Aspergillus fumigatus A1163
	159122838	EDP47958.1	unknown function AFUB_086630	Aspergillus fumigatus A1163
	159122847	EDP47967.1	unknown function AFUB_086730	Aspergillus fumigatus A1163
	159122879	EDP47999.1	unknown function AFUB_087100	Aspergillus fumigatus A1163
	159122895	EDP48015.1	unknown function AFUB_087260	Aspergillus fumigatus A1163
	159122907	EDP48027.1	unknown function AFUB_087380	Aspergillus fumigatus A1163
	159122917	EDP48037.1	unknown function AFUB_087489	Aspergillus fumigatus A1163
	159122939	EDP48059.1	unknown function AFUB_087700	Aspergillus fumigatus A1163
	159123122	EDP48242.1	unknown function AFUB_089560	Aspergillus fumigatus A1163
	159123175	EDP48295.1	unknown function AFUB_090100	Aspergillus fumigatus A1163
	159123182	EDP48302.1	unknown function AFUB_090170	Aspergillus fumigatus A1163
	159123194	EDP48314.1	unknown function AFUB_090290	Aspergillus fumigatus A1163
	159123329	EDP48449.1	unknown function AFUB_091660	Aspergillus fumigatus A1163
	159123351	EDP48471.1	unknown function AFUB_091880	Aspergillus fumigatus A1163
	159123435	EDP48555.1	unknown function AFUB_092730	Aspergillus fumigatus A1163
	159122715	EDP47836.1	unknown function AFUB_096890	Aspergillus fumigatus A1163
	159122729	EDP47850.1	unknown function AFUB_097040	Aspergillus fumigatus A1163
	159122742	EDP47863.1	unknown function AFUB_097170	Aspergillus fumigatus A1163
	159122759	EDP47880.1	unknown function AFUB_097337	Aspergillus fumigatus A1163
	159122760	EDP47881.1	unknown function AFUB_097338	Aspergillus fumigatus A1163
	159122761	EDP47882.1	unknown function AFUB_097339	Aspergillus fumigatus A1163
	159122764	EDP47885.1	unknown function AFUB_097360	Aspergillus fumigatus A1163
	159122791	EDP47912.1	unknown function AFUB_097630	Aspergillus fumigatus A1163
	159122793	EDP47914.1	unknown function AFUB_097650	Aspergillus fumigatus A1163
	159122794	EDP47915.1	unknown function AFUB_097660	Aspergillus fumigatus A1163
	159122809	EDP47930.1	unknown function AFUB_097810	Aspergillus fumigatus A1163
	159122810	EDP47931.1	unknown function AFUB_097820	Aspergillus fumigatus A1163
	159122817	EDP47938.1	unknown function AFUB_097890	Aspergillus fumigatus A1163
	159122830	EDP47951.1	unknown function AFUB_098020	Aspergillus fumigatus A1163
	159122833	EDP47954.1	unknown function AFUB_098050	Aspergillus fumigatus A1163
	159122834	EDP47955.1	unknown function AFUB_098060	Aspergillus fumigatus A1163
	159122835	EDP47956.1	unknown function AFUB_098070	Aspergillus fumigatus A1163
	159122121	EDP47243.1	unknown function AFUB_098430	Aspergillus fumigatus A1163
	159122234	EDP47356.1	unknown function AFUB_099570	Aspergillus fumigatus A1163
	159122303	EDP47425.1	unknown function AFUB_100270	Aspergillus fumigatus A1163
	159122309	EDP47431.1	unknown function AFUB_100330	Aspergillus fumigatus A1163
	159121948	EDP47071.1	unknown function AFUB_100640	Aspergillus fumigatus A1163
	159121959	EDP47082.1	unknown function AFUB_100770	Aspergillus fumigatus A1163
	159121967	EDP47090.1	unknown function AFUB_100850	Aspergillus fumigatus A1163
	159121942	EDP47066.1	unknown function AFUB_102220	Aspergillus fumigatus A1163
	159121937	EDP47063.1	unknown function AFUB_102360	Aspergillus fumigatus A1163
	159121927	EDP47059.1	unknown function AFUB_102760	Aspergillus fumigatus A1163
	159123867	EDP48986.1	unknown function serine leucine rich	Aspergillus fumigatus A1163
	159124751	EDP49869.1	unknown function collagen triple helix repeat	Aspergillus fumigatus A1163
	159121900	EDP47057.1	unknown function EF hand Ca2+ modulated	Aspergillus fumigatus A1163
	159124838	EDP49956.1	unknown function F box	Aspergillus fumigatus A1163
	159124738	EDP49856.1	unknown function glutamine rich	Aspergillus fumigatus A1163
	159131858	EDP56971.1	unknown function GPI anchored	Aspergillus fumigatus A1163
	334350895	B0Y310.1	unknown function Long chronological lifespan 2	Aspergillus fumigatus A1163
	159122345	EDP47466.1	unknown function TOM complex Tom7	Aspergillus fumigatus A1163
	159123017	EDP48137.1	unknown function TOM core complex Tom6	Aspergillus fumigatus A1163
	159122252	EDP47374.1	unknown function WW	Aspergillus fumigatus A1163
	159127929	EDP53044.1	unknown function translocation complex subunit Sss1	Aspergillus fumigatus A1163
	159130711	EDP55824.1	unknown function rhodopsin	Aspergillus fumigatus A1163

## Sheet: S4.5 fischeri CF
	Table S4.5. A. fischeri GMs with clear function not in AFUMN
	protein gene information			closest relative
	GI	Locus	protein name
	119482792	XP_001261424.1	3 octaprenyl 4 hydroxybenzoate carboxy lyase	Neosartorya fischeri NRRL 181
	119472762	XP_001258414.1	40S ribosomal protein S29	Neosartorya fischeri NRRL 181
	119473289	XP_001258553.1	calcium sensor NCS 1	Neosartorya fischeri NRRL 181
	119499602	XP_001266558.1	choline/ethanolamine kinase	Neosartorya fischeri NRRL 181
	119490292	XP_001263018.1	cytochrome c oxidase	Neosartorya fischeri NRRL 181
	119481461	XP_001260759.1	cytochrome c oxidase polypeptide vib	Neosartorya fischeri NRRL 181
	119483902	XP_001261854.1	aminotransferase DegT/DnrJ/EryC1/StrS	Neosartorya fischeri NRRL 181
	119489458	XP_001262893.1	DNA directed RNA polymerases N/8	Neosartorya fischeri NRRL 181
	119497171	XP_001265349.1	dolichol phosphate mannose biosynthesis regulatory protein Dpm2	Neosartorya fischeri NRRL 181
	119496813	XP_001265180.1	dynein light chain 1	Neosartorya fischeri NRRL 181
	119478705	XP_001259417.1	glycerate kinase	Neosartorya fischeri NRRL 181
	119473379	XP_001258589.1	glyoxalase	Neosartorya fischeri NRRL 181
	119482135	XP_001261096.1	GNAT family acetyltransferase	Neosartorya fischeri NRRL 181
	119485526	XP_001262197.1	phosphotyrosine protein phosphatase	Neosartorya fischeri NRRL 181
	119493743	XP_001263958.1	mating locus protein	Neosartorya fischeri NRRL 181
	119482191	XP_001261124.1	matrix metalloproteinase	Neosartorya fischeri NRRL 181
	119501591	XP_001267552.1	metallo beta lactamase	Neosartorya fischeri NRRL 181
	119480797	XP_001260427.1	mitochondrial ATP synthase epsilon	Neosartorya fischeri NRRL 181
	119498073	XP_001265794.1	mitochondrial F1F0 ATP synthase subunit Atp18	Neosartorya fischeri NRRL 181
	119479037	XP_001259547.1	mitochondrial ribosomal protein S19	Neosartorya fischeri NRRL 181
	119501449	XP_001267481.1	NAD dependent epimerase/dehydratase	Neosartorya fischeri NRRL 181
	119479521	XP_001259789.1	NADH ubiquinone oxidoreductase	Neosartorya fischeri NRRL 181
	119490699	XP_001263072.1	NADH ubiquinone oxidoreductase B18	Neosartorya fischeri NRRL 181
	119500014	XP_001266764.1	NADH ubiquinone oxidoreductase 1/LYR	Neosartorya fischeri NRRL 181
	119489936	XP_001262926.1	nitrate reductase	Neosartorya fischeri NRRL 181
	119482501	XP_001261279.1	PBS lyase	Neosartorya fischeri NRRL 181
	119482948	XP_001261502.1	phospholipase carboxylesterase	Neosartorya fischeri NRRL 181
	119493011	XP_001263761.1	protein translocase	Neosartorya fischeri NRRL 181
	119476578	XP_001259202.1	pyridoxal dependent decarboxylase	Neosartorya fischeri NRRL 181
	119470485	XP_001258046.1	ribosomal protein L33	Neosartorya fischeri NRRL 181
	119498543	XP_001266029.1	ribosomal protein L39	Neosartorya fischeri NRRL 181
	119481533	XP_001260795.1	RNA polymerase II Srb7	Neosartorya fischeri NRRL 181
	119484034	XP_001261920.1	rRNA processing protein CgrA	Neosartorya fischeri NRRL 181
	119482247	XP_001261152.1	phosphatase Ser/Thr	Neosartorya fischeri NRRL 181
	119482644	XP_001261350.1	small nuclear ribonucleoprotein LSM5	Neosartorya fischeri NRRL 181
	119501741	XP_001267627.1	thermolysin metallopeptidase	Neosartorya fischeri NRRL 181
	119499537	XP_001266526.1	trichodiene synthase TRI5	Neosartorya fischeri NRRL 181
	119501755	XP_001267634.1	tyrosinase	Neosartorya fischeri NRRL 181
	119469607	XP_001257958.1	ubiquinol cytochrome c reductase 9	Neosartorya fischeri NRRL 181
	119495242	XP_001264410.1	ubiquinol cytochrome C reductase UcrQ	Neosartorya fischeri NRRL 181

## Sheet: S4.6 fischeri UF
	Table S4.6. A. fischeri GMs with unknown function not in AFUMN
	protein gene information			closest relative
	GI	Locus	protein name
	119473541	XP_001258646.1	unknown function NFIA_000930	Neosartorya fischeri NRRL 181
	119473545	XP_001258648.1	unknown function NFIA_000950	Neosartorya fischeri NRRL 181
	119473575	XP_001258663.1	unknown function NFIA_001130	Neosartorya fischeri NRRL 181
	119473637	XP_001258694.1	unknown function NFIA_001460	Neosartorya fischeri NRRL 181
	119473641	XP_001258696.1	unknown function NFIA_001480	Neosartorya fischeri NRRL 181
	119473667	XP_001258709.1	unknown function NFIA_001610	Neosartorya fischeri NRRL 181
	119473669	XP_001258710.1	unknown function NFIA_001620	Neosartorya fischeri NRRL 181
	119473699	XP_001258725.1	unknown function NFIA_001770	Neosartorya fischeri NRRL 181
	119473709	XP_001258730.1	unknown function NFIA_001820	Neosartorya fischeri NRRL 181
	119473719	XP_001258735.1	unknown function NFIA_001870	Neosartorya fischeri NRRL 181
	119473751	XP_001258751.1	unknown function NFIA_002030	Neosartorya fischeri NRRL 181
	119473761	XP_001258756.1	unknown function NFIA_002080	Neosartorya fischeri NRRL 181
	119473763	XP_001258757.1	unknown function NFIA_002090	Neosartorya fischeri NRRL 181
	119473769	XP_001258760.1	unknown function NFIA_002130	Neosartorya fischeri NRRL 181
	119473837	XP_001258794.1	unknown function NFIA_002470	Neosartorya fischeri NRRL 181
	119473891	XP_001258821.1	unknown function NFIA_002760	Neosartorya fischeri NRRL 181
	119473899	XP_001258825.1	unknown function NFIA_002800	Neosartorya fischeri NRRL 181
	119473903	XP_001258827.1	unknown function NFIA_002820	Neosartorya fischeri NRRL 181
	119473945	XP_001258848.1	unknown function NFIA_003040	Neosartorya fischeri NRRL 181
	119473977	XP_001258864.1	unknown function NFIA_003210	Neosartorya fischeri NRRL 181
	119474003	XP_001258877.1	unknown function NFIA_003350	Neosartorya fischeri NRRL 181
	119474055	XP_001258903.1	unknown function NFIA_003620	Neosartorya fischeri NRRL 181
	119474057	XP_001258904.1	unknown function NFIA_003630	Neosartorya fischeri NRRL 181
	119474059	XP_001258905.1	unknown function NFIA_003640	Neosartorya fischeri NRRL 181
	119474067	XP_001258909.1	unknown function NFIA_003680	Neosartorya fischeri NRRL 181
	119474083	XP_001258917.1	unknown function NFIA_003760	Neosartorya fischeri NRRL 181
	119474091	XP_001258921.1	unknown function NFIA_003800	Neosartorya fischeri NRRL 181
	119474093	XP_001258922.1	unknown function NFIA_003810	Neosartorya fischeri NRRL 181
	119474111	XP_001258931.1	unknown function NFIA_003900	Neosartorya fischeri NRRL 181
	119474113	XP_001258932.1	unknown function NFIA_003910	Neosartorya fischeri NRRL 181
	119474131	XP_001258941.1	unknown function NFIA_004000	Neosartorya fischeri NRRL 181
	119474133	XP_001258942.1	unknown function NFIA_004010	Neosartorya fischeri NRRL 181
	119474139	XP_001258945.1	unknown function NFIA_004040	Neosartorya fischeri NRRL 181
	119474141	XP_001258946.1	unknown function NFIA_004050	Neosartorya fischeri NRRL 181
	119474143	XP_001258947.1	unknown function NFIA_004060	Neosartorya fischeri NRRL 181
	119474145	XP_001258948.1	unknown function NFIA_004070	Neosartorya fischeri NRRL 181
	119474157	XP_001258954.1	unknown function NFIA_004130	Neosartorya fischeri NRRL 181
	119474169	XP_001258960.1	unknown function NFIA_004190	Neosartorya fischeri NRRL 181
	119474171	XP_001258961.1	unknown function NFIA_004200	Neosartorya fischeri NRRL 181
	119474179	XP_001258965.1	unknown function NFIA_004240	Neosartorya fischeri NRRL 181
	119474181	XP_001258966.1	unknown function NFIA_004250	Neosartorya fischeri NRRL 181
	119474193	XP_001258972.1	unknown function NFIA_004310	Neosartorya fischeri NRRL 181
	119474201	XP_001258976.1	unknown function NFIA_004350	Neosartorya fischeri NRRL 181
	119474207	XP_001258979.1	unknown function NFIA_004380	Neosartorya fischeri NRRL 181
	119474225	XP_001258988.1	unknown function NFIA_004490	Neosartorya fischeri NRRL 181
	119474229	XP_001258990.1	unknown function NFIA_004510	Neosartorya fischeri NRRL 181
	119474243	XP_001258997.1	unknown function NFIA_004580	Neosartorya fischeri NRRL 181
	119474287	XP_001259019.1	unknown function NFIA_004810	Neosartorya fischeri NRRL 181
	119474293	XP_001259022.1	unknown function NFIA_004840	Neosartorya fischeri NRRL 181
	119474309	XP_001259030.1	unknown function NFIA_004930	Neosartorya fischeri NRRL 181
	119474323	XP_001259037.1	unknown function NFIA_005000	Neosartorya fischeri NRRL 181
	119474325	XP_001259038.1	unknown function NFIA_005010	Neosartorya fischeri NRRL 181
	119474327	XP_001259039.1	unknown function NFIA_005020	Neosartorya fischeri NRRL 181
	119474329	XP_001259040.1	unknown function NFIA_005030	Neosartorya fischeri NRRL 181
	119474331	XP_001259041.1	unknown function NFIA_005060	Neosartorya fischeri NRRL 181
	119474333	XP_001259042.1	unknown function NFIA_005070	Neosartorya fischeri NRRL 181
	119474335	XP_001259043.1	unknown function NFIA_005080	Neosartorya fischeri NRRL 181
	119474337	XP_001259044.1	unknown function NFIA_005090	Neosartorya fischeri NRRL 181
	119474343	XP_001259047.1	unknown function NFIA_005120	Neosartorya fischeri NRRL 181
	119474351	XP_001259051.1	unknown function NFIA_005160	Neosartorya fischeri NRRL 181
	119474355	XP_001259053.1	unknown function NFIA_005180	Neosartorya fischeri NRRL 181
	119474381	XP_001259066.1	unknown function NFIA_005310	Neosartorya fischeri NRRL 181
	119474385	XP_001259068.1	unknown function NFIA_005330	Neosartorya fischeri NRRL 181
	119474389	XP_001259070.1	unknown function NFIA_005350	Neosartorya fischeri NRRL 181
	119474407	XP_001259079.1	unknown function NFIA_005440	Neosartorya fischeri NRRL 181
	119474409	XP_001259080.1	unknown function NFIA_005450	Neosartorya fischeri NRRL 181
	119474451	XP_001259101.1	unknown function NFIA_005670	Neosartorya fischeri NRRL 181
	119474453	XP_001259102.1	unknown function NFIA_005680	Neosartorya fischeri NRRL 181
	119474457	XP_001259104.1	unknown function NFIA_005700	Neosartorya fischeri NRRL 181
	119474461	XP_001259106.1	unknown function NFIA_005720	Neosartorya fischeri NRRL 181
	119474465	XP_001259108.1	unknown function NFIA_005740	Neosartorya fischeri NRRL 181
	119474467	XP_001259109.1	unknown function NFIA_005750	Neosartorya fischeri NRRL 181
	119474471	XP_001259111.1	unknown function NFIA_005770	Neosartorya fischeri NRRL 181
	119474485	XP_001259118.1	unknown function NFIA_005840	Neosartorya fischeri NRRL 181
	119474487	XP_001259119.1	unknown function NFIA_005850	Neosartorya fischeri NRRL 181
	119474513	XP_001259132.1	unknown function NFIA_005990	Neosartorya fischeri NRRL 181
	119474519	XP_001259135.1	unknown function NFIA_006020	Neosartorya fischeri NRRL 181
	119474523	XP_001259137.1	unknown function NFIA_006040	Neosartorya fischeri NRRL 181
	119474525	XP_001259138.1	unknown function NFIA_006050	Neosartorya fischeri NRRL 181
	119474551	XP_001259151.1	unknown function NFIA_006180	Neosartorya fischeri NRRL 181
	119494069	XP_001263960.1	unknown function NFIA_007190	Neosartorya fischeri NRRL 181
	119494071	XP_001263961.1	unknown function NFIA_007200	Neosartorya fischeri NRRL 181
	119494075	XP_001263963.1	unknown function NFIA_007220	Neosartorya fischeri NRRL 181
	119494089	XP_001263964.1	unknown function NFIA_007330	Neosartorya fischeri NRRL 181
	119494091	XP_001263965.1	unknown function NFIA_007340	Neosartorya fischeri NRRL 181
	119494093	XP_001263966.1	unknown function NFIA_007450	Neosartorya fischeri NRRL 181
	119494095	XP_001263967.1	unknown function NFIA_007460	Neosartorya fischeri NRRL 181
	119494097	XP_001263968.1	unknown function NFIA_007470	Neosartorya fischeri NRRL 181
	119494150	XP_001263985.1	unknown function NFIA_007640	Neosartorya fischeri NRRL 181
	119494152	XP_001263986.1	unknown function NFIA_007650	Neosartorya fischeri NRRL 181
	119494162	XP_001263991.1	unknown function NFIA_007700	Neosartorya fischeri NRRL 181
	119494205	XP_001263998.1	unknown function NFIA_007770	Neosartorya fischeri NRRL 181
	119494251	XP_001264021.1	unknown function NFIA_008010	Neosartorya fischeri NRRL 181
	119494259	XP_001264025.1	unknown function NFIA_008050	Neosartorya fischeri NRRL 181
	119494261	XP_001264026.1	unknown function NFIA_008060	Neosartorya fischeri NRRL 181
	119494665	XP_001264155.1	unknown function NFIA_009380	Neosartorya fischeri NRRL 181
	119494777	XP_001264196.1	unknown function NFIA_009790	Neosartorya fischeri NRRL 181
	119494795	XP_001264203.1	unknown function NFIA_009860	Neosartorya fischeri NRRL 181
	119494882	XP_001264242.1	unknown function NFIA_010260	Neosartorya fischeri NRRL 181
	119495094	XP_001264340.1	unknown function NFIA_011260	Neosartorya fischeri NRRL 181
	119495165	XP_001264373.1	unknown function NFIA_011650	Neosartorya fischeri NRRL 181
	119495167	XP_001264374.1	unknown function NFIA_011660	Neosartorya fischeri NRRL 181
	119495173	XP_001264377.1	unknown function NFIA_011690	Neosartorya fischeri NRRL 181
	119495209	XP_001264394.1	unknown function NFIA_011860	Neosartorya fischeri NRRL 181
	119495261	XP_001264419.1	unknown function NFIA_012110	Neosartorya fischeri NRRL 181
	119495352	XP_001264462.1	unknown function NFIA_012540	Neosartorya fischeri NRRL 181
	119495354	XP_001264463.1	unknown function NFIA_012550	Neosartorya fischeri NRRL 181
	119495410	XP_001264490.1	unknown function NFIA_012820	Neosartorya fischeri NRRL 181
	119495654	XP_001264607.1	unknown function NFIA_014000	Neosartorya fischeri NRRL 181
	119495656	XP_001264608.1	unknown function NFIA_014010	Neosartorya fischeri NRRL 181
	119495675	XP_001264617.1	unknown function NFIA_014100	Neosartorya fischeri NRRL 181
	119495723	XP_001264640.1	unknown function NFIA_014330	Neosartorya fischeri NRRL 181
	119495731	XP_001264644.1	unknown function NFIA_014380	Neosartorya fischeri NRRL 181
	119495740	XP_001264648.1	unknown function NFIA_014420	Neosartorya fischeri NRRL 181
	119495779	XP_001264667.1	unknown function NFIA_014620	Neosartorya fischeri NRRL 181
	119495798	XP_001264676.1	unknown function NFIA_014710	Neosartorya fischeri NRRL 181
	119495853	XP_001264703.1	unknown function NFIA_014980	Neosartorya fischeri NRRL 181
	119496009	XP_001264778.1	unknown function NFIA_015740	Neosartorya fischeri NRRL 181
	119496131	XP_001264839.1	unknown function NFIA_016380	Neosartorya fischeri NRRL 181
	119496295	XP_001264921.1	unknown function NFIA_017250	Neosartorya fischeri NRRL 181
	119496305	XP_001264926.1	unknown function NFIA_017300	Neosartorya fischeri NRRL 181
	119496335	XP_001264941.1	unknown function NFIA_017450	Neosartorya fischeri NRRL 181
	119496557	XP_001265052.1	unknown function NFIA_018560	Neosartorya fischeri NRRL 181
	119496559	XP_001265053.1	unknown function NFIA_018570	Neosartorya fischeri NRRL 181
	119496613	XP_001265080.1	unknown function NFIA_018840	Neosartorya fischeri NRRL 181
	119496889	XP_001265218.1	unknown function NFIA_020290	Neosartorya fischeri NRRL 181
	119496891	XP_001265219.1	unknown function NFIA_020300	Neosartorya fischeri NRRL 181
	119496893	XP_001265220.1	unknown function NFIA_020310	Neosartorya fischeri NRRL 181
	119497115	XP_001265324.1	unknown function NFIA_021350	Neosartorya fischeri NRRL 181
	119497121	XP_001265326.1	unknown function NFIA_021370	Neosartorya fischeri NRRL 181
	119497125	XP_001265328.1	unknown function NFIA_021390	Neosartorya fischeri NRRL 181
	119497131	XP_001265331.1	unknown function NFIA_021430	Neosartorya fischeri NRRL 181
	119497133	XP_001265332.1	unknown function NFIA_021440	Neosartorya fischeri NRRL 181
	119497151	XP_001265340.1	unknown function NFIA_021520	Neosartorya fischeri NRRL 181
	119497463	XP_001265490.1	unknown function NFIA_023040	Neosartorya fischeri NRRL 181
	119497577	XP_001265547.1	unknown function NFIA_023610	Neosartorya fischeri NRRL 181
	119497585	XP_001265551.1	unknown function NFIA_023650	Neosartorya fischeri NRRL 181
	119493607	XP_001263915.1	unknown function NFIA_023870	Neosartorya fischeri NRRL 181
	119493609	XP_001263916.1	unknown function NFIA_023880	Neosartorya fischeri NRRL 181
	119493613	XP_001263918.1	unknown function NFIA_023900	Neosartorya fischeri NRRL 181
	119493615	XP_001263919.1	unknown function NFIA_024010	Neosartorya fischeri NRRL 181
	119493617	XP_001263920.1	unknown function NFIA_024020	Neosartorya fischeri NRRL 181
	119493642	XP_001263921.1	unknown function NFIA_024030	Neosartorya fischeri NRRL 181
	119493646	XP_001263923.1	unknown function NFIA_024050	Neosartorya fischeri NRRL 181
	119493650	XP_001263925.1	unknown function NFIA_024070	Neosartorya fischeri NRRL 181
	119493654	XP_001263927.1	unknown function NFIA_024090	Neosartorya fischeri NRRL 181
	119493656	XP_001263928.1	unknown function NFIA_024100	Neosartorya fischeri NRRL 181
	119493658	XP_001263929.1	unknown function NFIA_024110	Neosartorya fischeri NRRL 181
	119493662	XP_001263931.1	unknown function NFIA_024130	Neosartorya fischeri NRRL 181
	119493664	XP_001263932.1	unknown function NFIA_024140	Neosartorya fischeri NRRL 181
	119493666	XP_001263933.1	unknown function NFIA_024150	Neosartorya fischeri NRRL 181
	119493670	XP_001263935.1	unknown function NFIA_024170	Neosartorya fischeri NRRL 181
	119493709	XP_001263941.1	unknown function NFIA_024230	Neosartorya fischeri NRRL 181
	119493715	XP_001263944.1	unknown function NFIA_024260	Neosartorya fischeri NRRL 181
	119493723	XP_001263948.1	unknown function NFIA_024300	Neosartorya fischeri NRRL 181
	119493731	XP_001263952.1	unknown function NFIA_024340	Neosartorya fischeri NRRL 181
	119482612	XP_001261334.1	unknown function NFIA_025090	Neosartorya fischeri NRRL 181
	119482756	XP_001261406.1	unknown function NFIA_025820	Neosartorya fischeri NRRL 181
	119482780	XP_001261418.1	unknown function NFIA_025950	Neosartorya fischeri NRRL 181
	119482814	XP_001261435.1	unknown function NFIA_026120	Neosartorya fischeri NRRL 181
	119482824	XP_001261440.1	unknown function NFIA_026170	Neosartorya fischeri NRRL 181
	119482848	XP_001261452.1	unknown function NFIA_026290	Neosartorya fischeri NRRL 181
	119482852	XP_001261454.1	unknown function NFIA_026310	Neosartorya fischeri NRRL 181
	119482868	XP_001261462.1	unknown function NFIA_026390	Neosartorya fischeri NRRL 181
	119482930	XP_001261493.1	unknown function NFIA_026700	Neosartorya fischeri NRRL 181
	119482944	XP_001261500.1	unknown function NFIA_026770	Neosartorya fischeri NRRL 181
	119482946	XP_001261501.1	unknown function NFIA_026780	Neosartorya fischeri NRRL 181
	119482950	XP_001261503.1	unknown function NFIA_026800	Neosartorya fischeri NRRL 181
	119482952	XP_001261504.1	unknown function NFIA_026810	Neosartorya fischeri NRRL 181
	119483054	XP_001261555.1	unknown function NFIA_027320	Neosartorya fischeri NRRL 181
	119483066	XP_001261561.1	unknown function NFIA_027380	Neosartorya fischeri NRRL 181
	119483088	XP_001261572.1	unknown function NFIA_027490	Neosartorya fischeri NRRL 181
	119483108	XP_001261582.1	unknown function NFIA_027590	Neosartorya fischeri NRRL 181
	119483126	XP_001261591.1	unknown function NFIA_027680	Neosartorya fischeri NRRL 181
	119483204	XP_001261630.1	unknown function NFIA_028070	Neosartorya fischeri NRRL 181
	119486690	XP_001262331.1	unknown function NFIA_028650	Neosartorya fischeri NRRL 181
	119486921	XP_001262380.1	unknown function NFIA_029150	Neosartorya fischeri NRRL 181
	119487212	XP_001262461.1	unknown function NFIA_029960	Neosartorya fischeri NRRL 181
	119487349	XP_001262467.1	unknown function NFIA_030020	Neosartorya fischeri NRRL 181
	119487383	XP_001262484.1	unknown function NFIA_030190	Neosartorya fischeri NRRL 181
	119487429	XP_001262507.1	unknown function NFIA_030430	Neosartorya fischeri NRRL 181
	119487453	XP_001262519.1	unknown function NFIA_030550	Neosartorya fischeri NRRL 181
	119487618	XP_001262541.1	unknown function NFIA_030770	Neosartorya fischeri NRRL 181
	119487643	XP_001262553.1	unknown function NFIA_030890	Neosartorya fischeri NRRL 181
	119487645	XP_001262554.1	unknown function NFIA_030900	Neosartorya fischeri NRRL 181
	119487651	XP_001262557.1	unknown function NFIA_030930	Neosartorya fischeri NRRL 181
	119487653	XP_001262558.1	unknown function NFIA_030940	Neosartorya fischeri NRRL 181
	119487657	XP_001262560.1	unknown function NFIA_030960	Neosartorya fischeri NRRL 181
	119487659	XP_001262561.1	unknown function NFIA_030970	Neosartorya fischeri NRRL 181
	119487684	XP_001262573.1	unknown function NFIA_031090	Neosartorya fischeri NRRL 181
	119487706	XP_001262583.1	unknown function NFIA_031200	Neosartorya fischeri NRRL 181
	119502249	XP_001267672.1	unknown function NFIA_032130	Neosartorya fischeri NRRL 181
	119497599	XP_001265557.1	unknown function NFIA_032240	Neosartorya fischeri NRRL 181
	119497605	XP_001265560.1	unknown function NFIA_032270	Neosartorya fischeri NRRL 181
	119497607	XP_001265561.1	unknown function NFIA_032280	Neosartorya fischeri NRRL 181
	119497627	XP_001265571.1	unknown function NFIA_032380	Neosartorya fischeri NRRL 181
	119497657	XP_001265586.1	unknown function NFIA_032530	Neosartorya fischeri NRRL 181
	119497663	XP_001265589.1	unknown function NFIA_032560	Neosartorya fischeri NRRL 181
	119497675	XP_001265595.1	unknown function NFIA_032630	Neosartorya fischeri NRRL 181
	119497681	XP_001265598.1	unknown function NFIA_032660	Neosartorya fischeri NRRL 181
	119497703	XP_001265609.1	unknown function NFIA_032770	Neosartorya fischeri NRRL 181
	119497707	XP_001265611.1	unknown function NFIA_032790	Neosartorya fischeri NRRL 181
	119497711	XP_001265613.1	unknown function NFIA_032810	Neosartorya fischeri NRRL 181
	119497715	XP_001265615.1	unknown function NFIA_032830	Neosartorya fischeri NRRL 181
	119497727	XP_001265621.1	unknown function NFIA_032890	Neosartorya fischeri NRRL 181
	119497743	XP_001265629.1	unknown function NFIA_032980	Neosartorya fischeri NRRL 181
	119497879	XP_001265697.1	unknown function NFIA_033660	Neosartorya fischeri NRRL 181
	119497929	XP_001265722.1	unknown function NFIA_033910	Neosartorya fischeri NRRL 181
	119497945	XP_001265730.1	unknown function NFIA_033990	Neosartorya fischeri NRRL 181
	119497969	XP_001265742.1	unknown function NFIA_034110	Neosartorya fischeri NRRL 181
	119498253	XP_001265884.1	unknown function NFIA_035550	Neosartorya fischeri NRRL 181
	119498339	XP_001265927.1	unknown function NFIA_036020	Neosartorya fischeri NRRL 181
	119498349	XP_001265932.1	unknown function NFIA_036070	Neosartorya fischeri NRRL 181
	119498351	XP_001265933.1	unknown function NFIA_036080	Neosartorya fischeri NRRL 181
	119498353	XP_001265934.1	unknown function NFIA_036090	Neosartorya fischeri NRRL 181
	119498355	XP_001265935.1	unknown function NFIA_036100	Neosartorya fischeri NRRL 181
	119498361	XP_001265938.1	unknown function NFIA_036130	Neosartorya fischeri NRRL 181
	119498363	XP_001265939.1	unknown function NFIA_036140	Neosartorya fischeri NRRL 181
	119498367	XP_001265941.1	unknown function NFIA_036160	Neosartorya fischeri NRRL 181
	119498375	XP_001265945.1	unknown function NFIA_036200	Neosartorya fischeri NRRL 181
	119498379	XP_001265947.1	unknown function NFIA_036220	Neosartorya fischeri NRRL 181
	119498395	XP_001265955.1	unknown function NFIA_036300	Neosartorya fischeri NRRL 181
	119498525	XP_001266020.1	unknown function NFIA_036950	Neosartorya fischeri NRRL 181
	119498637	XP_001266076.1	unknown function NFIA_037530	Neosartorya fischeri NRRL 181
	119498745	XP_001266130.1	unknown function NFIA_038070	Neosartorya fischeri NRRL 181
	119498785	XP_001266150.1	unknown function NFIA_038270	Neosartorya fischeri NRRL 181
	119498893	XP_001266204.1	unknown function NFIA_038810	Neosartorya fischeri NRRL 181
	119499091	XP_001266303.1	unknown function NFIA_039820	Neosartorya fischeri NRRL 181
	119499093	XP_001266304.1	unknown function NFIA_039830	Neosartorya fischeri NRRL 181
	119499121	XP_001266318.1	unknown function NFIA_039970	Neosartorya fischeri NRRL 181
	119499233	XP_001266374.1	unknown function NFIA_040530	Neosartorya fischeri NRRL 181
	119499241	XP_001266378.1	unknown function NFIA_040570	Neosartorya fischeri NRRL 181
	119499267	XP_001266391.1	unknown function NFIA_040700	Neosartorya fischeri NRRL 181
	119499283	XP_001266399.1	unknown function NFIA_040780	Neosartorya fischeri NRRL 181
	119499311	XP_001266413.1	unknown function NFIA_040930	Neosartorya fischeri NRRL 181
	119499319	XP_001266417.1	unknown function NFIA_040970	Neosartorya fischeri NRRL 181
	119499347	XP_001266431.1	unknown function NFIA_041120	Neosartorya fischeri NRRL 181
	119499361	XP_001266438.1	unknown function NFIA_041190	Neosartorya fischeri NRRL 181
	119499363	XP_001266439.1	unknown function NFIA_041200	Neosartorya fischeri NRRL 181
	119499423	XP_001266469.1	unknown function NFIA_041500	Neosartorya fischeri NRRL 181
	119499439	XP_001266477.1	unknown function NFIA_041580	Neosartorya fischeri NRRL 181
	119499445	XP_001266480.1	unknown function NFIA_041610	Neosartorya fischeri NRRL 181
	119499447	XP_001266481.1	unknown function NFIA_041620	Neosartorya fischeri NRRL 181
	119499465	XP_001266490.1	unknown function NFIA_041710	Neosartorya fischeri NRRL 181
	119499469	XP_001266492.1	unknown function NFIA_041730	Neosartorya fischeri NRRL 181
	119499513	XP_001266514.1	unknown function NFIA_041950	Neosartorya fischeri NRRL 181
	119499547	XP_001266531.1	unknown function NFIA_042120	Neosartorya fischeri NRRL 181
	119499549	XP_001266532.1	unknown function NFIA_042130	Neosartorya fischeri NRRL 181
	119502235	XP_001267671.1	unknown function NFIA_043270	Neosartorya fischeri NRRL 181
	119501813	XP_001267660.1	unknown function NFIA_043380	Neosartorya fischeri NRRL 181
	119501363	XP_001267438.1	unknown function NFIA_043590	Neosartorya fischeri NRRL 181
	119501403	XP_001267458.1	unknown function NFIA_043800	Neosartorya fischeri NRRL 181
	119501405	XP_001267459.1	unknown function NFIA_043810	Neosartorya fischeri NRRL 181
	119501407	XP_001267460.1	unknown function NFIA_043820	Neosartorya fischeri NRRL 181
	119501409	XP_001267461.1	unknown function NFIA_043830	Neosartorya fischeri NRRL 181
	119501411	XP_001267462.1	unknown function NFIA_043840	Neosartorya fischeri NRRL 181
	119501429	XP_001267471.1	unknown function NFIA_043930	Neosartorya fischeri NRRL 181
	119501451	XP_001267482.1	unknown function NFIA_044040	Neosartorya fischeri NRRL 181
	119501505	XP_001267509.1	unknown function NFIA_044310	Neosartorya fischeri NRRL 181
	119501537	XP_001267525.1	unknown function NFIA_044470	Neosartorya fischeri NRRL 181
	119501567	XP_001267540.1	unknown function NFIA_044620	Neosartorya fischeri NRRL 181
	119501575	XP_001267544.1	unknown function NFIA_044660	Neosartorya fischeri NRRL 181
	119501581	XP_001267547.1	unknown function NFIA_044690	Neosartorya fischeri NRRL 181
	119501585	XP_001267549.1	unknown function NFIA_044710	Neosartorya fischeri NRRL 181
	119501589	XP_001267551.1	unknown function NFIA_044730	Neosartorya fischeri NRRL 181
	119501595	XP_001267554.1	unknown function NFIA_044760	Neosartorya fischeri NRRL 181
	119501605	XP_001267559.1	unknown function NFIA_044810	Neosartorya fischeri NRRL 181
	119501609	XP_001267561.1	unknown function NFIA_044830	Neosartorya fischeri NRRL 181
	119501611	XP_001267562.1	unknown function NFIA_044840	Neosartorya fischeri NRRL 181
	119501613	XP_001267563.1	unknown function NFIA_044850	Neosartorya fischeri NRRL 181
	119501625	XP_001267569.1	unknown function NFIA_044910	Neosartorya fischeri NRRL 181
	119501627	XP_001267570.1	unknown function NFIA_044920	Neosartorya fischeri NRRL 181
	119501649	XP_001267581.1	unknown function NFIA_045030	Neosartorya fischeri NRRL 181
	119501681	XP_001267597.1	unknown function NFIA_045190	Neosartorya fischeri NRRL 181
	119501721	XP_001267617.1	unknown function NFIA_045390	Neosartorya fischeri NRRL 181
	119501733	XP_001267623.1	unknown function NFIA_045450	Neosartorya fischeri NRRL 181
	119501771	XP_001267642.1	unknown function NFIA_045650	Neosartorya fischeri NRRL 181
	119501775	XP_001267644.1	unknown function NFIA_045670	Neosartorya fischeri NRRL 181
	119501785	XP_001267649.1	unknown function NFIA_045720	Neosartorya fischeri NRRL 181
	119501795	XP_001267654.1	unknown function NFIA_045770	Neosartorya fischeri NRRL 181
	119501801	XP_001267657.1	unknown function NFIA_045800	Neosartorya fischeri NRRL 181
	119502122	XP_001267669.1	unknown function NFIA_046100	Neosartorya fischeri NRRL 181
	119466935	XP_001257274.1	unknown function NFIA_047020	Neosartorya fischeri NRRL 181
	119466939	XP_001257276.1	unknown function NFIA_047040	Neosartorya fischeri NRRL 181
	119466945	XP_001257279.1	unknown function NFIA_047170	Neosartorya fischeri NRRL 181
	119466953	XP_001257283.1	unknown function NFIA_047210	Neosartorya fischeri NRRL 181
	119466959	XP_001257286.1	unknown function NFIA_047240	Neosartorya fischeri NRRL 181
	119466961	XP_001257287.1	unknown function NFIA_047250	Neosartorya fischeri NRRL 181
	119466981	XP_001257297.1	unknown function NFIA_047350	Neosartorya fischeri NRRL 181
	119466989	XP_001257301.1	unknown function NFIA_047390	Neosartorya fischeri NRRL 181
	119467023	XP_001257318.1	unknown function NFIA_047560	Neosartorya fischeri NRRL 181
	119467059	XP_001257336.1	unknown function NFIA_047750	Neosartorya fischeri NRRL 181
	119467063	XP_001257338.1	unknown function NFIA_047770	Neosartorya fischeri NRRL 181
	119467065	XP_001257339.1	unknown function NFIA_047780	Neosartorya fischeri NRRL 181
	119467097	XP_001257355.1	unknown function NFIA_047940	Neosartorya fischeri NRRL 181
	119467109	XP_001257361.1	unknown function NFIA_048010	Neosartorya fischeri NRRL 181
	119467141	XP_001257377.1	unknown function NFIA_048170	Neosartorya fischeri NRRL 181
	119467151	XP_001257382.1	unknown function NFIA_048220	Neosartorya fischeri NRRL 181
	119467254	XP_001257433.1	unknown function NFIA_048730	Neosartorya fischeri NRRL 181
	119467272	XP_001257442.1	unknown function NFIA_048820	Neosartorya fischeri NRRL 181
	119467288	XP_001257450.1	unknown function NFIA_048910	Neosartorya fischeri NRRL 181
	119467464	XP_001257538.1	unknown function NFIA_049820	Neosartorya fischeri NRRL 181
	119467466	XP_001257539.1	unknown function NFIA_049830	Neosartorya fischeri NRRL 181
	119467472	XP_001257542.1	unknown function NFIA_049860	Neosartorya fischeri NRRL 181
	119467474	XP_001257543.1	unknown function NFIA_049870	Neosartorya fischeri NRRL 181
	119467478	XP_001257545.1	unknown function NFIA_049890	Neosartorya fischeri NRRL 181
	119467482	XP_001257547.1	unknown function NFIA_049910	Neosartorya fischeri NRRL 181
	119467538	XP_001257575.1	unknown function NFIA_050210	Neosartorya fischeri NRRL 181
	119467558	XP_001257585.1	unknown function NFIA_050310	Neosartorya fischeri NRRL 181
	119467856	XP_001257734.1	unknown function NFIA_051820	Neosartorya fischeri NRRL 181
	119467900	XP_001257756.1	unknown function NFIA_052040	Neosartorya fischeri NRRL 181
	119467902	XP_001257757.1	unknown function NFIA_052050	Neosartorya fischeri NRRL 181
	119468030	XP_001257821.1	unknown function NFIA_052700	Neosartorya fischeri NRRL 181
	119468062	XP_001257837.1	unknown function NFIA_052860	Neosartorya fischeri NRRL 181
	119469447	XP_001257943.1	unknown function NFIA_053920	Neosartorya fischeri NRRL 181
	119470595	XP_001258048.1	unknown function NFIA_054990	Neosartorya fischeri NRRL 181
	119470621	XP_001258061.1	unknown function NFIA_055130	Neosartorya fischeri NRRL 181
	119470623	XP_001258062.1	unknown function NFIA_055140	Neosartorya fischeri NRRL 181
	119470724	XP_001258067.1	unknown function NFIA_055190	Neosartorya fischeri NRRL 181
	119470894	XP_001258104.1	unknown function NFIA_055560	Neosartorya fischeri NRRL 181
	119470989	XP_001258110.1	unknown function NFIA_055620	Neosartorya fischeri NRRL 181
	119471084	XP_001258120.1	unknown function NFIA_055720	Neosartorya fischeri NRRL 181
	119471086	XP_001258121.1	unknown function NFIA_055730	Neosartorya fischeri NRRL 181
	119471088	XP_001258122.1	unknown function NFIA_055740	Neosartorya fischeri NRRL 181
	119471092	XP_001258124.1	unknown function NFIA_055760	Neosartorya fischeri NRRL 181
	119471300	XP_001258147.1	unknown function NFIA_055990	Neosartorya fischeri NRRL 181
	119471304	XP_001258149.1	unknown function NFIA_056010	Neosartorya fischeri NRRL 181
	119471409	XP_001258161.1	unknown function NFIA_056130	Neosartorya fischeri NRRL 181
	119471926	XP_001258242.1	unknown function NFIA_056940	Neosartorya fischeri NRRL 181
	119472144	XP_001258283.1	unknown function NFIA_057350	Neosartorya fischeri NRRL 181
	119472192	XP_001258290.1	unknown function NFIA_057420	Neosartorya fischeri NRRL 181
	119472259	XP_001258301.1	unknown function NFIA_057540	Neosartorya fischeri NRRL 181
	119472316	XP_001258313.1	unknown function NFIA_057660	Neosartorya fischeri NRRL 181
	119472318	XP_001258314.1	unknown function NFIA_057670	Neosartorya fischeri NRRL 181
	119472326	XP_001258318.1	unknown function NFIA_057710	Neosartorya fischeri NRRL 181
	119472328	XP_001258319.1	unknown function NFIA_057720	Neosartorya fischeri NRRL 181
	119472380	XP_001258322.1	unknown function NFIA_057750	Neosartorya fischeri NRRL 181
	119472388	XP_001258326.1	unknown function NFIA_057790	Neosartorya fischeri NRRL 181
	119472392	XP_001258328.1	unknown function NFIA_057810	Neosartorya fischeri NRRL 181
	119472394	XP_001258329.1	unknown function NFIA_057820	Neosartorya fischeri NRRL 181
	119472487	XP_001258342.1	unknown function NFIA_057950	Neosartorya fischeri NRRL 181
	119473115	XP_001258504.1	unknown function NFIA_059610	Neosartorya fischeri NRRL 181
	119473171	XP_001258523.1	unknown function NFIA_059810	Neosartorya fischeri NRRL 181
	119473173	XP_001258524.1	unknown function NFIA_059820	Neosartorya fischeri NRRL 181
	119473175	XP_001258525.1	unknown function NFIA_059830	Neosartorya fischeri NRRL 181
	119473185	XP_001258530.1	unknown function NFIA_059880	Neosartorya fischeri NRRL 181
	119473348	XP_001258575.1	unknown function NFIA_060340	Neosartorya fischeri NRRL 181
	119473352	XP_001258577.1	unknown function NFIA_060360	Neosartorya fischeri NRRL 181
	119473365	XP_001258582.1	unknown function NFIA_060410	Neosartorya fischeri NRRL 181
	119473367	XP_001258583.1	unknown function NFIA_060420	Neosartorya fischeri NRRL 181
	119473426	XP_001258607.1	unknown function NFIA_060660	Neosartorya fischeri NRRL 181
	119473434	XP_001258611.1	unknown function NFIA_060700	Neosartorya fischeri NRRL 181
	119473436	XP_001258612.1	unknown function NFIA_060710	Neosartorya fischeri NRRL 181
	119473442	XP_001258615.1	unknown function NFIA_060740	Neosartorya fischeri NRRL 181
	119473444	XP_001258616.1	unknown function NFIA_060750	Neosartorya fischeri NRRL 181
	119489880	XP_001262900.1	unknown function NFIA_061640	Neosartorya fischeri NRRL 181
	119489892	XP_001262906.1	unknown function NFIA_061700	Neosartorya fischeri NRRL 181
	119489894	XP_001262907.1	unknown function NFIA_061710	Neosartorya fischeri NRRL 181
	119489898	XP_001262909.1	unknown function NFIA_061730	Neosartorya fischeri NRRL 181
	119489900	XP_001262910.1	unknown function NFIA_061740	Neosartorya fischeri NRRL 181
	119489908	XP_001262913.1	unknown function NFIA_061770	Neosartorya fischeri NRRL 181
	119489934	XP_001262925.1	unknown function NFIA_061890	Neosartorya fischeri NRRL 181
	119489944	XP_001262929.1	unknown function NFIA_061930	Neosartorya fischeri NRRL 181
	119489966	XP_001262939.1	unknown function NFIA_062030	Neosartorya fischeri NRRL 181
	119489968	XP_001262940.1	unknown function NFIA_062040	Neosartorya fischeri NRRL 181
	119490080	XP_001262957.1	unknown function NFIA_062210	Neosartorya fischeri NRRL 181
	119490088	XP_001262960.1	unknown function NFIA_062240	Neosartorya fischeri NRRL 181
	119490098	XP_001262965.1	unknown function NFIA_062290	Neosartorya fischeri NRRL 181
	119490112	XP_001262971.1	unknown function NFIA_062350	Neosartorya fischeri NRRL 181
	119490126	XP_001262977.1	unknown function NFIA_062410	Neosartorya fischeri NRRL 181
	119490168	XP_001262997.1	unknown function NFIA_062610	Neosartorya fischeri NRRL 181
	119490300	XP_001263022.1	unknown function NFIA_062860	Neosartorya fischeri NRRL 181
	119490304	XP_001263024.1	unknown function NFIA_062880	Neosartorya fischeri NRRL 181
	119490590	XP_001263049.1	unknown function NFIA_063130	Neosartorya fischeri NRRL 181
	119490592	XP_001263050.1	unknown function NFIA_063140	Neosartorya fischeri NRRL 181
	119490741	XP_001263093.1	unknown function NFIA_063570	Neosartorya fischeri NRRL 181
	119490799	XP_001263096.1	unknown function NFIA_063600	Neosartorya fischeri NRRL 181
	119490801	XP_001263097.1	unknown function NFIA_063610	Neosartorya fischeri NRRL 181
	119490803	XP_001263098.1	unknown function NFIA_063620	Neosartorya fischeri NRRL 181
	119490807	XP_001263100.1	unknown function NFIA_063640	Neosartorya fischeri NRRL 181
	119491158	XP_001263201.1	unknown function NFIA_064680	Neosartorya fischeri NRRL 181
	119491261	XP_001263219.1	unknown function NFIA_064860	Neosartorya fischeri NRRL 181
	119491383	XP_001263246.1	unknown function NFIA_065130	Neosartorya fischeri NRRL 181
	119491452	XP_001263247.1	unknown function NFIA_065140	Neosartorya fischeri NRRL 181
	119491893	XP_001263441.1	unknown function NFIA_067110	Neosartorya fischeri NRRL 181
	119492045	XP_001263517.1	unknown function NFIA_067870	Neosartorya fischeri NRRL 181
	119492067	XP_001263528.1	unknown function NFIA_068000	Neosartorya fischeri NRRL 181
	119492262	XP_001263570.1	unknown function NFIA_068420	Neosartorya fischeri NRRL 181
	119492553	XP_001263642.1	unknown function NFIA_069160	Neosartorya fischeri NRRL 181
	119492718	XP_001263678.1	unknown function NFIA_069520	Neosartorya fischeri NRRL 181
	119492768	XP_001263703.1	unknown function NFIA_069770	Neosartorya fischeri NRRL 181
	119492825	XP_001263710.1	unknown function NFIA_069840	Neosartorya fischeri NRRL 181
	119476558	XP_001259192.1	unknown function NFIA_072090	Neosartorya fischeri NRRL 181
	119476568	XP_001259197.1	unknown function NFIA_072140	Neosartorya fischeri NRRL 181
	119476582	XP_001259204.1	unknown function NFIA_072210	Neosartorya fischeri NRRL 181
	119477292	XP_001259249.1	unknown function NFIA_072660	Neosartorya fischeri NRRL 181
	119477304	XP_001259255.1	unknown function NFIA_072720	Neosartorya fischeri NRRL 181
	119477318	XP_001259262.1	unknown function NFIA_072800	Neosartorya fischeri NRRL 181
	119477320	XP_001259263.1	unknown function NFIA_072810	Neosartorya fischeri NRRL 181
	119477775	XP_001259299.1	unknown function NFIA_073170	Neosartorya fischeri NRRL 181
	119477914	XP_001259305.1	unknown function NFIA_073230	Neosartorya fischeri NRRL 181
	119477926	XP_001259311.1	unknown function NFIA_073290	Neosartorya fischeri NRRL 181
	119478029	XP_001259313.1	unknown function NFIA_073310	Neosartorya fischeri NRRL 181
	119478031	XP_001259314.1	unknown function NFIA_073320	Neosartorya fischeri NRRL 181
	119478035	XP_001259316.1	unknown function NFIA_073340	Neosartorya fischeri NRRL 181
	119478153	XP_001259331.1	unknown function NFIA_073500	Neosartorya fischeri NRRL 181
	119478491	XP_001259377.1	unknown function NFIA_073960	Neosartorya fischeri NRRL 181
	119478744	XP_001259427.1	unknown function NFIA_074500	Neosartorya fischeri NRRL 181
	119478873	XP_001259470.1	unknown function NFIA_074980	Neosartorya fischeri NRRL 181
	119478886	XP_001259475.1	unknown function NFIA_075040	Neosartorya fischeri NRRL 181
	119479215	XP_001259636.1	unknown function NFIA_076690	Neosartorya fischeri NRRL 181
	119479241	XP_001259649.1	unknown function NFIA_076840	Neosartorya fischeri NRRL 181
	119479251	XP_001259654.1	unknown function NFIA_076900	Neosartorya fischeri NRRL 181
	119479253	XP_001259655.1	unknown function NFIA_076910	Neosartorya fischeri NRRL 181
	119479269	XP_001259663.1	unknown function NFIA_076990	Neosartorya fischeri NRRL 181
	119479273	XP_001259665.1	unknown function NFIA_077010	Neosartorya fischeri NRRL 181
	119479309	XP_001259683.1	unknown function NFIA_077190	Neosartorya fischeri NRRL 181
	119479325	XP_001259691.1	unknown function NFIA_077270	Neosartorya fischeri NRRL 181
	119479787	XP_001259922.1	unknown function NFIA_079670	Neosartorya fischeri NRRL 181
	119479789	XP_001259923.1	unknown function NFIA_079680	Neosartorya fischeri NRRL 181
	119479835	XP_001259946.1	unknown function NFIA_079910	Neosartorya fischeri NRRL 181
	119479923	XP_001259990.1	unknown function NFIA_080370	Neosartorya fischeri NRRL 181
	119479933	XP_001259995.1	unknown function NFIA_080420	Neosartorya fischeri NRRL 181
	119479939	XP_001259998.1	unknown function NFIA_080450	Neosartorya fischeri NRRL 181
	119479943	XP_001260000.1	unknown function NFIA_080470	Neosartorya fischeri NRRL 181
	119479951	XP_001260004.1	unknown function NFIA_080510	Neosartorya fischeri NRRL 181
	119479953	XP_001260005.1	unknown function NFIA_080520	Neosartorya fischeri NRRL 181
	119479993	XP_001260025.1	unknown function NFIA_080720	Neosartorya fischeri NRRL 181
	119480043	XP_001260050.1	unknown function NFIA_080970	Neosartorya fischeri NRRL 181
	119480083	XP_001260070.1	unknown function NFIA_081170	Neosartorya fischeri NRRL 181
	119480117	XP_001260087.1	unknown function NFIA_081340	Neosartorya fischeri NRRL 181
	119480239	XP_001260148.1	unknown function NFIA_081980	Neosartorya fischeri NRRL 181
	119480241	XP_001260149.1	unknown function NFIA_081990	Neosartorya fischeri NRRL 181
	119480251	XP_001260154.1	unknown function NFIA_082040	Neosartorya fischeri NRRL 181
	119480527	XP_001260292.1	unknown function NFIA_083460	Neosartorya fischeri NRRL 181
	119480667	XP_001260362.1	unknown function NFIA_084170	Neosartorya fischeri NRRL 181
	119480725	XP_001260391.1	unknown function NFIA_084460	Neosartorya fischeri NRRL 181
	119480899	XP_001260478.1	unknown function NFIA_085340	Neosartorya fischeri NRRL 181
	119481015	XP_001260536.1	unknown function NFIA_085940	Neosartorya fischeri NRRL 181
	119481269	XP_001260663.1	unknown function NFIA_087220	Neosartorya fischeri NRRL 181
	119481271	XP_001260664.1	unknown function NFIA_087230	Neosartorya fischeri NRRL 181
	119481383	XP_001260720.1	unknown function NFIA_087790	Neosartorya fischeri NRRL 181
	119481387	XP_001260722.1	unknown function NFIA_087810	Neosartorya fischeri NRRL 181
	119481415	XP_001260736.1	unknown function NFIA_087950	Neosartorya fischeri NRRL 181
	119481417	XP_001260737.1	unknown function NFIA_087960	Neosartorya fischeri NRRL 181
	119481419	XP_001260738.1	unknown function NFIA_087970	Neosartorya fischeri NRRL 181
	119481421	XP_001260739.1	unknown function NFIA_087980	Neosartorya fischeri NRRL 181
	119481423	XP_001260740.1	unknown function NFIA_087990	Neosartorya fischeri NRRL 181
	119481427	XP_001260742.1	unknown function NFIA_088010	Neosartorya fischeri NRRL 181
	119481557	XP_001260807.1	unknown function NFIA_088660	Neosartorya fischeri NRRL 181
	119481765	XP_001260911.1	unknown function NFIA_089710	Neosartorya fischeri NRRL 181
	119481771	XP_001260914.1	unknown function NFIA_089740	Neosartorya fischeri NRRL 181
	119481791	XP_001260924.1	unknown function NFIA_089850	Neosartorya fischeri NRRL 181
	119481949	XP_001261003.1	unknown function NFIA_090640	Neosartorya fischeri NRRL 181
	119482017	XP_001261037.1	unknown function NFIA_090980	Neosartorya fischeri NRRL 181
	119482069	XP_001261063.1	unknown function NFIA_091250	Neosartorya fischeri NRRL 181
	119482117	XP_001261087.1	unknown function NFIA_091490	Neosartorya fischeri NRRL 181
	119482307	XP_001261182.1	unknown function NFIA_092460	Neosartorya fischeri NRRL 181
	119482313	XP_001261185.1	unknown function NFIA_092490	Neosartorya fischeri NRRL 181
	119482317	XP_001261187.1	unknown function NFIA_092510	Neosartorya fischeri NRRL 181
	119482319	XP_001261188.1	unknown function NFIA_092520	Neosartorya fischeri NRRL 181
	119482321	XP_001261189.1	unknown function NFIA_092530	Neosartorya fischeri NRRL 181
	119482323	XP_001261190.1	unknown function NFIA_092540	Neosartorya fischeri NRRL 181
	119482341	XP_001261199.1	unknown function NFIA_092630	Neosartorya fischeri NRRL 181
	119482353	XP_001261205.1	unknown function NFIA_092690	Neosartorya fischeri NRRL 181
	119482359	XP_001261208.1	unknown function NFIA_092720	Neosartorya fischeri NRRL 181
	119482431	XP_001261244.1	unknown function NFIA_093090	Neosartorya fischeri NRRL 181
	119482447	XP_001261252.1	unknown function NFIA_093180	Neosartorya fischeri NRRL 181
	119482463	XP_001261260.1	unknown function NFIA_093260	Neosartorya fischeri NRRL 181
	119482479	XP_001261268.1	unknown function NFIA_093340	Neosartorya fischeri NRRL 181
	119482485	XP_001261271.1	unknown function NFIA_093370	Neosartorya fischeri NRRL 181
	119482487	XP_001261272.1	unknown function NFIA_093380	Neosartorya fischeri NRRL 181
	119482505	XP_001261281.1	unknown function NFIA_093520	Neosartorya fischeri NRRL 181
	119483504	XP_001261655.1	unknown function NFIA_093780	Neosartorya fischeri NRRL 181
	119483550	XP_001261678.1	unknown function NFIA_094010	Neosartorya fischeri NRRL 181
	119483552	XP_001261679.1	unknown function NFIA_094020	Neosartorya fischeri NRRL 181
	119483558	XP_001261682.1	unknown function NFIA_094050	Neosartorya fischeri NRRL 181
	119483644	XP_001261725.1	unknown function NFIA_094480	Neosartorya fischeri NRRL 181
	119483694	XP_001261750.1	unknown function NFIA_094730	Neosartorya fischeri NRRL 181
	119483716	XP_001261761.1	unknown function NFIA_094840	Neosartorya fischeri NRRL 181
	119483754	XP_001261780.1	unknown function NFIA_095030	Neosartorya fischeri NRRL 181
	119483762	XP_001261784.1	unknown function NFIA_095070	Neosartorya fischeri NRRL 181
	119483766	XP_001261786.1	unknown function NFIA_095090	Neosartorya fischeri NRRL 181
	119483776	XP_001261791.1	unknown function NFIA_095140	Neosartorya fischeri NRRL 181
	119483796	XP_001261801.1	unknown function NFIA_095240	Neosartorya fischeri NRRL 181
	119483828	XP_001261817.1	unknown function NFIA_095400	Neosartorya fischeri NRRL 181
	119483848	XP_001261827.1	unknown function NFIA_095500	Neosartorya fischeri NRRL 181
	119483856	XP_001261831.1	unknown function NFIA_095540	Neosartorya fischeri NRRL 181
	119483866	XP_001261836.1	unknown function NFIA_095590	Neosartorya fischeri NRRL 181
	119483870	XP_001261838.1	unknown function NFIA_095610	Neosartorya fischeri NRRL 181
	119483876	XP_001261841.1	unknown function NFIA_095640	Neosartorya fischeri NRRL 181
	119483878	XP_001261842.1	unknown function NFIA_095650	Neosartorya fischeri NRRL 181
	119483904	XP_001261855.1	unknown function NFIA_095780	Neosartorya fischeri NRRL 181
	119483952	XP_001261879.1	unknown function NFIA_096020	Neosartorya fischeri NRRL 181
	119483972	XP_001261889.1	unknown function NFIA_096130	Neosartorya fischeri NRRL 181
	119483982	XP_001261894.1	unknown function NFIA_096180	Neosartorya fischeri NRRL 181
	119483984	XP_001261895.1	unknown function NFIA_096190	Neosartorya fischeri NRRL 181
	119483986	XP_001261896.1	unknown function NFIA_096200	Neosartorya fischeri NRRL 181
	119484020	XP_001261913.1	unknown function NFIA_096380	Neosartorya fischeri NRRL 181
	119484174	XP_001261990.1	unknown function NFIA_097160	Neosartorya fischeri NRRL 181
	119484642	XP_001262100.1	unknown function NFIA_098320	Neosartorya fischeri NRRL 181
	119484646	XP_001262102.1	unknown function NFIA_098340	Neosartorya fischeri NRRL 181
	119484650	XP_001262104.1	unknown function NFIA_098370	Neosartorya fischeri NRRL 181
	119485020	XP_001262152.1	unknown function NFIA_098890	Neosartorya fischeri NRRL 181
	119485258	XP_001262161.1	unknown function NFIA_098980	Neosartorya fischeri NRRL 181
	119485502	XP_001262185.1	unknown function NFIA_099220	Neosartorya fischeri NRRL 181
	119485516	XP_001262192.1	unknown function NFIA_099290	Neosartorya fischeri NRRL 181
	119485542	XP_001262205.1	unknown function NFIA_099430	Neosartorya fischeri NRRL 181
	119485751	XP_001262218.1	unknown function NFIA_099570	Neosartorya fischeri NRRL 181
	119485769	XP_001262227.1	unknown function NFIA_099660	Neosartorya fischeri NRRL 181
	119485775	XP_001262230.1	unknown function NFIA_099690	Neosartorya fischeri NRRL 181
	119485777	XP_001262231.1	unknown function NFIA_099700	Neosartorya fischeri NRRL 181
	119485783	XP_001262234.1	unknown function NFIA_099730	Neosartorya fischeri NRRL 181
	119485787	XP_001262236.1	unknown function NFIA_099750	Neosartorya fischeri NRRL 181
	119485807	XP_001262246.1	unknown function NFIA_099850	Neosartorya fischeri NRRL 181
	119485843	XP_001262264.1	unknown function NFIA_100040	Neosartorya fischeri NRRL 181
	119485845	XP_001262265.1	unknown function NFIA_100050	Neosartorya fischeri NRRL 181
	119485867	XP_001262276.1	unknown function NFIA_100160	Neosartorya fischeri NRRL 181
	119485885	XP_001262285.1	unknown function NFIA_100250	Neosartorya fischeri NRRL 181
	119485899	XP_001262292.1	unknown function NFIA_100320	Neosartorya fischeri NRRL 181
	119485915	XP_001262300.1	unknown function NFIA_100400	Neosartorya fischeri NRRL 181
	119485917	XP_001262301.1	unknown function NFIA_100410	Neosartorya fischeri NRRL 181
	119485919	XP_001262302.1	unknown function NFIA_100420	Neosartorya fischeri NRRL 181
	119499558	XP_001266536.1	unknown function NFIA_101230	Neosartorya fischeri NRRL 181
	119499560	XP_001266537.1	unknown function NFIA_101240	Neosartorya fischeri NRRL 181
	119499564	XP_001266539.1	unknown function NFIA_101260	Neosartorya fischeri NRRL 181
	119499576	XP_001266545.1	unknown function NFIA_101320	Neosartorya fischeri NRRL 181
	119499578	XP_001266546.1	unknown function NFIA_101330	Neosartorya fischeri NRRL 181
	119499610	XP_001266562.1	unknown function NFIA_101490	Neosartorya fischeri NRRL 181
	119499614	XP_001266564.1	unknown function NFIA_101510	Neosartorya fischeri NRRL 181
	119499698	XP_001266606.1	unknown function NFIA_101930	Neosartorya fischeri NRRL 181
	119499704	XP_001266609.1	unknown function NFIA_101960	Neosartorya fischeri NRRL 181
	119499716	XP_001266615.1	unknown function NFIA_102020	Neosartorya fischeri NRRL 181
	119499784	XP_001266649.1	unknown function NFIA_102370	Neosartorya fischeri NRRL 181
	119499792	XP_001266653.1	unknown function NFIA_102410	Neosartorya fischeri NRRL 181
	119499822	XP_001266668.1	unknown function NFIA_102560	Neosartorya fischeri NRRL 181
	119499826	XP_001266670.1	unknown function NFIA_102580	Neosartorya fischeri NRRL 181
	119499858	XP_001266686.1	unknown function NFIA_102740	Neosartorya fischeri NRRL 181
	119499954	XP_001266734.1	unknown function NFIA_103250	Neosartorya fischeri NRRL 181
	119500280	XP_001266897.1	unknown function NFIA_104880	Neosartorya fischeri NRRL 181
	119500528	XP_001267021.1	unknown function NFIA_106120	Neosartorya fischeri NRRL 181
	119500604	XP_001267059.1	unknown function NFIA_106500	Neosartorya fischeri NRRL 181
	119500608	XP_001267061.1	unknown function NFIA_106520	Neosartorya fischeri NRRL 181
	119500610	XP_001267062.1	unknown function NFIA_106530	Neosartorya fischeri NRRL 181
	119500626	XP_001267070.1	unknown function NFIA_106610	Neosartorya fischeri NRRL 181
	119500628	XP_001267071.1	unknown function NFIA_106620	Neosartorya fischeri NRRL 181
	119500630	XP_001267072.1	unknown function NFIA_106630	Neosartorya fischeri NRRL 181
	119500650	XP_001267082.1	unknown function NFIA_106730	Neosartorya fischeri NRRL 181
	119500658	XP_001267086.1	unknown function NFIA_106780	Neosartorya fischeri NRRL 181
	119500668	XP_001267091.1	unknown function NFIA_106830	Neosartorya fischeri NRRL 181
	119500672	XP_001267093.1	unknown function NFIA_106850	Neosartorya fischeri NRRL 181
	119500686	XP_001267100.1	unknown function NFIA_106930	Neosartorya fischeri NRRL 181
	119500688	XP_001267101.1	unknown function NFIA_106940	Neosartorya fischeri NRRL 181
	119500788	XP_001267151.1	unknown function NFIA_107460	Neosartorya fischeri NRRL 181
	119500790	XP_001267152.1	unknown function NFIA_107470	Neosartorya fischeri NRRL 181
	119500792	XP_001267153.1	unknown function NFIA_107480	Neosartorya fischeri NRRL 181
	119500900	XP_001267207.1	unknown function NFIA_108030	Neosartorya fischeri NRRL 181
	119500902	XP_001267208.1	unknown function NFIA_108040	Neosartorya fischeri NRRL 181
	119501258	XP_001267386.1	unknown function NFIA_109830	Neosartorya fischeri NRRL 181
	119501354	XP_001267434.1	unknown function NFIA_110310	Neosartorya fischeri NRRL 181
	119497590	XP_001265553.1	unknown function NFIA_110770	Neosartorya fischeri NRRL 181
	119497592	XP_001265554.1	unknown function NFIA_110780	Neosartorya fischeri NRRL 181
	119487969	XP_001262584.1	unknown function NFIA_112110	Neosartorya fischeri NRRL 181
	119487973	XP_001262586.1	unknown function NFIA_112130	Neosartorya fischeri NRRL 181
	119488015	XP_001262605.1	unknown function NFIA_112320	Neosartorya fischeri NRRL 181
	119488017	XP_001262606.1	unknown function NFIA_112330	Neosartorya fischeri NRRL 181
	119488137	XP_001262613.1	unknown function NFIA_112400	Neosartorya fischeri NRRL 181
	119488139	XP_001262614.1	unknown function NFIA_112410	Neosartorya fischeri NRRL 181
	119488151	XP_001262619.1	unknown function NFIA_112460	Neosartorya fischeri NRRL 181
	119488153	XP_001262620.1	unknown function NFIA_112470	Neosartorya fischeri NRRL 181
	119488159	XP_001262623.1	unknown function NFIA_112500	Neosartorya fischeri NRRL 181
	119488181	XP_001262633.1	unknown function NFIA_112600	Neosartorya fischeri NRRL 181
	119488183	XP_001262634.1	unknown function NFIA_112610	Neosartorya fischeri NRRL 181
	119488185	XP_001262635.1	unknown function NFIA_112620	Neosartorya fischeri NRRL 181
	119488209	XP_001262646.1	unknown function NFIA_112730	Neosartorya fischeri NRRL 181
	119488211	XP_001262647.1	unknown function NFIA_112740	Neosartorya fischeri NRRL 181
	119488273	XP_001262675.1	unknown function NFIA_113060	Neosartorya fischeri NRRL 181
	119488279	XP_001262678.1	unknown function NFIA_113110	Neosartorya fischeri NRRL 181
	119488351	XP_001262679.1	unknown function NFIA_113120	Neosartorya fischeri NRRL 181
	119488387	XP_001262696.1	unknown function NFIA_113290	Neosartorya fischeri NRRL 181
	119488501	XP_001262701.1	unknown function NFIA_113340	Neosartorya fischeri NRRL 181
	119488516	XP_001262708.1	unknown function NFIA_113410	Neosartorya fischeri NRRL 181
	119488552	XP_001262726.1	unknown function NFIA_113600	Neosartorya fischeri NRRL 181
	119488554	XP_001262727.1	unknown function NFIA_113610	Neosartorya fischeri NRRL 181
	119488580	XP_001262740.1	unknown function NFIA_113740	Neosartorya fischeri NRRL 181
	119488596	XP_001262748.1	unknown function NFIA_113820	Neosartorya fischeri NRRL 181
	119488598	XP_001262749.1	unknown function NFIA_113830	Neosartorya fischeri NRRL 181
	119488602	XP_001262751.1	unknown function NFIA_113850	Neosartorya fischeri NRRL 181
	119488928	XP_001262806.1	unknown function NFIA_114420	Neosartorya fischeri NRRL 181
	119488946	XP_001262815.1	unknown function NFIA_114510	Neosartorya fischeri NRRL 181
	119489465	XP_001262896.1	unknown function NFIA_115760	Neosartorya fischeri NRRL 181
	119489467	XP_001262897.1	unknown function NFIA_115770	Neosartorya fischeri NRRL 181
	119489469	XP_001262898.1	unknown function NFIA_115880	Neosartorya fischeri NRRL 181
	119492770	XP_001263704.1	unknown function Ankyrin repeat	Neosartorya fischeri NRRL 181
	119490082	XP_001262958.1	unknown function Ankyrin repeat	Neosartorya fischeri NRRL 181
	119472445	XP_001258337.1	unknown function Ankyrin repeat	Neosartorya fischeri NRRL 181
	119501791	XP_001267652.1	unknown function Ankyrin repeat	Neosartorya fischeri NRRL 181
	119479935	XP_001259996.1	unknown function Ankyrin repeat	Neosartorya fischeri NRRL 181
	119487673	XP_001262568.1	unknown function Ankyrin repeat	Neosartorya fischeri NRRL 181
	119499778	XP_001266646.1	unknown function Ankyrin repeat	Neosartorya fischeri NRRL 181
	119497667	XP_001265591.1	unknown function Ankyrin repeat	Neosartorya fischeri NRRL 181
	119482489	XP_001261273.1	unknown function Ankyrin repeat	Neosartorya fischeri NRRL 181
	119473507	XP_001258629.1	unknown function Ankyrin repeat	Neosartorya fischeri NRRL 181
	119474183	XP_001258967.1	unknown function Ankyrin repeat	Neosartorya fischeri NRRL 181
	119501453	XP_001267483.1	unknown function Carbohydrate binding	Neosartorya fischeri NRRL 181
	119479679	XP_001259868.1	unknown function cell wall	Neosartorya fischeri NRRL 181
	119497583	XP_001265550.1	unknown function F-box	Neosartorya fischeri NRRL 181
	119499435	XP_001266475.1	unknown function F-box	Neosartorya fischeri NRRL 181
	119482790	XP_001261423.1	unknown function flavoprotein	Neosartorya fischeri NRRL 181
	119488365	XP_001262686.1	unknown function fungal fruit body lectin	Neosartorya fischeri NRRL 181
	119482870	XP_001261463.1	unknown function HEAT repeat	Neosartorya fischeri NRRL 181
	119483034	XP_001261545.1	unknown function LSM	Neosartorya fischeri NRRL 181
	119483784	XP_001261795.1	unknown function MORN repeat	Neosartorya fischeri NRRL 181
	119498753	XP_001266134.1	unknown function Nop10 nucleolar RNA-binding	Neosartorya fischeri NRRL 181
	119470728	XP_001258069.1	unknown function PAN domain	Neosartorya fischeri NRRL 181
	119474271	XP_001259011.1	unknown function RHS Repeat	Neosartorya fischeri NRRL 181
	119498619	XP_001266067.1	unknown function Tim10/DDP zinc finger	Neosartorya fischeri NRRL 181
	119467842	XP_001257727.1	unknown function TOM complex Tom7	Neosartorya fischeri NRRL 181
	119489054	XP_001262827.1	unknown function TOM core Tom6	Neosartorya fischeri NRRL 181
	119482507	XP_001261282.1	unknown function TPR repeat	Neosartorya fischeri NRRL 181
	119487377	XP_001262481.1	unknown function WW	Neosartorya fischeri NRRL 181
	119490825	XP_001263109.1	unknown function zinc knuckle	Neosartorya fischeri NRRL 181
	119496811	XP_001265179.1	unknown function rhodopsin	Neosartorya fischeri NRRL 181
	119497923	XP_001265719.1	unknown function terpene synthase	Neosartorya fischeri NRRL 181

## Sheet: S4.7 clavatus CF
	Table S4.7. A. clavatus GMs with clear function not in AFUMN
	protein gene information			closest relative
	GI	Locus	protein name
	121709838	XP_001272542.1	2OG-Fe(II) oxygenase family oxidoreductase	Aspergillus clavatus NRRL 1
	121700122	XP_001268326.1	40S ribosomal protein S29	Aspergillus clavatus NRRL 1
	121706524	XP_001271524.1	4F5 domain protein	Aspergillus clavatus NRRL 1
	121706858	XP_001271652.1	60S ribosomal protein L34	Aspergillus clavatus NRRL 1
	121712660	XP_001273941.1	60S ribosomal protein L39	Aspergillus clavatus NRRL 1
	121706322	XP_001271424.1	alpha-acetolactate decarboxylase	Aspergillus clavatus NRRL 1
	121704184	XP_001270356.1	alpha-acetolactate decarboxylase	Aspergillus clavatus NRRL 1
	121720198	XP_001276797.1	alpha/beta fold family hydrolase	Aspergillus clavatus NRRL 1
	121704525	XP_001270526.1	beta-lactamase family protein	Aspergillus clavatus NRRL 1
	121712572	XP_001273897.1	cell cycle control protein Cwf14/Bud31	Aspergillus clavatus NRRL 1
	121706260	XP_001271393.1	cytochrome c oxidase family protein	Aspergillus clavatus NRRL 1
	121715932	XP_001275575.1	cytochrome c oxidase polypeptide vib	Aspergillus clavatus NRRL 1
	121714931	XP_001275075.1	DegT/DnrJ/EryC1/StrS aminotransferase family protein	Aspergillus clavatus NRRL 1
	121705010	XP_001270768.1	DNA photolyase	Aspergillus clavatus NRRL 1
	121706284	XP_001271405.1	DNA repair protein Rex1	Aspergillus clavatus NRRL 1
	121709043	XP_001272288.1	DNA-directed RNA polymerases N/8 kDa subunit superfamily	Aspergillus clavatus NRRL 1
	121703157	XP_001269843.1	dolichol phosphate-mannose biosynthesis regulatory protein Dpm2	Aspergillus clavatus NRRL 1
	121702821	XP_001269675.1	dynein light chain type 1	Aspergillus clavatus NRRL 1
	121703475	XP_001270002.1	glycosyl hydrolase family protein	Aspergillus clavatus NRRL 1
	121717133	XP_001276018.1	GNAT family acetyltransferase	Aspergillus clavatus NRRL 1
	121702207	XP_001269368.1	heavy metal ion transporter	Aspergillus clavatus NRRL 1
	121717109	XP_001276011.1	hydantoinase/oxoprolinase	Aspergillus clavatus NRRL 1
	121717247	XP_001276052.1	LD-carboxypeptidase	Aspergillus clavatus NRRL 1
	121719428	XP_001276413.1	metallo-beta-lactamase superfamily protein	Aspergillus clavatus NRRL 1
	121719111	XP_001276291.1	metallo-beta-lactamase superfamily protein	Aspergillus clavatus NRRL 1
	121708186	XP_001272054.1	metallothionein-I gene transcription activator	Aspergillus clavatus NRRL 1
	121709841	XP_001272543.1	MIP transporter	Aspergillus clavatus NRRL 1
	121698932	XP_001267852.1	Mitochondrial ATP synthase epsilon chain domain-containing protein	Aspergillus clavatus NRRL 1
	121710732	XP_001272982.1	mitochondrial F1F0 ATP synthase subunit Atp18	Aspergillus clavatus NRRL 1
	121715832	XP_001275525.1	NAD dependent epimerase/dehydratase family protein	Aspergillus clavatus NRRL 1
	121706180	XP_001271353.1	NADH-ubiquinone oxidoreductase B18 subunit	Aspergillus clavatus NRRL 1
	121718206	XP_001276132.1	Nop10 family nucleolar RNA-binding protein	Aspergillus clavatus NRRL 1
	121720132	XP_001276764.1	peptidase	Aspergillus clavatus NRRL 1
	121712393	XP_001273808.1	potassium transporter	Aspergillus clavatus NRRL 1
	121704892	XP_001270709.1	protein translocase	Aspergillus clavatus NRRL 1
	121699503	XP_001268042.1	ribosomal protein L33	Aspergillus clavatus NRRL 1
	121713664	XP_001274443.1	ribosomal protein S19	Aspergillus clavatus NRRL 1
	121716000	XP_001275609.1	RNA polymerase II transcription mediator complex subunit Srb7	Aspergillus clavatus NRRL 1
	121714789	XP_001275004.1	rRNA processing protein CgrA	Aspergillus clavatus NRRL 1
	121717257	XP_001276055.1	secretory lipase	Aspergillus clavatus NRRL 1
	121711305	XP_001273268.1	small nuclear ribonucleoprotein (LSM5)	Aspergillus clavatus NRRL 1
	121711637	XP_001273434.1	small nuclear ribonucleoprotein SmE	Aspergillus clavatus NRRL 1
	121709469	XP_001272430.1	taurine catabolism dioxygenase TauD, TfdA family protein	Aspergillus clavatus NRRL 1
	121706354	XP_001271440.1	taurine catabolism dioxygenase TauD, TfdA family protein	Aspergillus clavatus NRRL 1
	121710890	XP_001273061.1	terpene synthase metal binding domain protein	Aspergillus clavatus NRRL 1
	121712064	XP_001273647.1	transferase family protein	Aspergillus clavatus NRRL 1
	121700503	XP_001268516.1	trypsin-like serine protease	Aspergillus clavatus NRRL 1
	121720056	XP_001276726.1	tyrosinase central domain protein	Aspergillus clavatus NRRL 1
	121708733	XP_001272230.1	tyrosinase central domain protein	Aspergillus clavatus NRRL 1
	121711733	XP_001273482.1	tyrosinase central domain protein	Aspergillus clavatus NRRL 1
	121701285	XP_001268907.1	ubiquinol-cytochrome C reductase complex subunit UcrQ	Aspergillus clavatus NRRL 1
	121699257	XP_001267960.1	UQCRX/QCR9 like ubiquinol-cytochrome C reductase family protein	Aspergillus clavatus NRRL 1

## Sheet: S4.8 clavatus UF
	Table S4.8. A. clavatus GMs with unknown function not in AFUMN
	protein gene information			closest relative
	GI	Locus	protein name
	121712032	XP_001273631.1	unknown function	Aspergillus clavatus NRRL 1
	121706398	XP_001271462.1	unknown function	Aspergillus clavatus NRRL 1
	121702233	XP_001269381.1	unknown function	Aspergillus clavatus NRRL 1
	121710162	XP_001272697.1	unknown function	Aspergillus clavatus NRRL 1
	121702237	XP_001269383.1	unknown function	Aspergillus clavatus NRRL 1
	121714815	XP_001275017.1	unknown function	Aspergillus clavatus NRRL 1
	121710156	XP_001272694.1	unknown function	Aspergillus clavatus NRRL 1
	121712341	XP_001273782.1	unknown function	Aspergillus clavatus NRRL 1
	121702341	XP_001269435.1	unknown function	Aspergillus clavatus NRRL 1
	121702323	XP_001269426.1	unknown function	Aspergillus clavatus NRRL 1
	121702013	XP_001269271.1	unknown function	Aspergillus clavatus NRRL 1
	121701657	XP_001269093.1	unknown function	Aspergillus clavatus NRRL 1
	121701083	XP_001268806.1	unknown function	Aspergillus clavatus NRRL 1
	121700679	XP_001268604.1	unknown function	Aspergillus clavatus NRRL 1
	121700535	XP_001268532.1	unknown function	Aspergillus clavatus NRRL 1
	121700438	XP_001268484.1	unknown function	Aspergillus clavatus NRRL 1
	121719988	XP_001276692.1	unknown function	Aspergillus clavatus NRRL 1
	121700012	XP_001268271.1	unknown function	Aspergillus clavatus NRRL 1
	121699560	XP_001268059.1	unknown function	Aspergillus clavatus NRRL 1
	121720138	XP_001276767.1	unknown function	Aspergillus clavatus NRRL 1
	121720050	XP_001276723.1	unknown function	Aspergillus clavatus NRRL 1
	121719932	XP_001276664.1	unknown function	Aspergillus clavatus NRRL 1
	121719701	XP_001276549.1	unknown function	Aspergillus clavatus NRRL 1
	121719613	XP_001276505.1	unknown function	Aspergillus clavatus NRRL 1
	121719601	XP_001276499.1	unknown function	Aspergillus clavatus NRRL 1
	121719442	XP_001276420.1	unknown function	Aspergillus clavatus NRRL 1
	121718815	XP_001276202.1	unknown function	Aspergillus clavatus NRRL 1
	121719741	XP_001276569.1	unknown function	Aspergillus clavatus NRRL 1
	121716696	XP_001275884.1	unknown function	Aspergillus clavatus NRRL 1
	121716162	XP_001275690.1	unknown function	Aspergillus clavatus NRRL 1
	121716108	XP_001275663.1	unknown function	Aspergillus clavatus NRRL 1
	121715490	XP_001275354.1	unknown function	Aspergillus clavatus NRRL 1
	121715083	XP_001275151.1	unknown function	Aspergillus clavatus NRRL 1
	121714723	XP_001274972.1	unknown function	Aspergillus clavatus NRRL 1
	121714519	XP_001274870.1	unknown function	Aspergillus clavatus NRRL 1
	121714357	XP_001274789.1	unknown function	Aspergillus clavatus NRRL 1
	121714265	XP_001274743.1	unknown function	Aspergillus clavatus NRRL 1
	121714224	XP_001274723.1	unknown function	Aspergillus clavatus NRRL 1
	121714150	XP_001274686.1	unknown function	Aspergillus clavatus NRRL 1
	121713414	XP_001274318.1	unknown function	Aspergillus clavatus NRRL 1
	121712778	XP_001274000.1	unknown function	Aspergillus clavatus NRRL 1
	121712527	XP_001273875.1	unknown function	Aspergillus clavatus NRRL 1
	121712513	XP_001273868.1	unknown function	Aspergillus clavatus NRRL 1
	121712437	XP_001273830.1	unknown function	Aspergillus clavatus NRRL 1
	121712411	XP_001273817.1	unknown function	Aspergillus clavatus NRRL 1
	121712369	XP_001273796.1	unknown function	Aspergillus clavatus NRRL 1
	121712283	XP_001273753.1	unknown function	Aspergillus clavatus NRRL 1
	121712196	XP_001273713.1	unknown function	Aspergillus clavatus NRRL 1
	121712076	XP_001273653.1	unknown function	Aspergillus clavatus NRRL 1
	121711994	XP_001273612.1	unknown function	Aspergillus clavatus NRRL 1
	121711834	XP_001273532.1	unknown function	Aspergillus clavatus NRRL 1
	121711539	XP_001273385.1	unknown function	Aspergillus clavatus NRRL 1
	121711491	XP_001273361.1	unknown function	Aspergillus clavatus NRRL 1
	121710492	XP_001272862.1	unknown function	Aspergillus clavatus NRRL 1
	121710354	XP_001272793.1	unknown function	Aspergillus clavatus NRRL 1
	121709823	XP_001272536.1	unknown function	Aspergillus clavatus NRRL 1
	121709815	XP_001272533.1	unknown function	Aspergillus clavatus NRRL 1
	121709499	XP_001272439.1	unknown function	Aspergillus clavatus NRRL 1
	121709316	XP_001272383.1	unknown function	Aspergillus clavatus NRRL 1
	121709286	XP_001272372.1	unknown function	Aspergillus clavatus NRRL 1
	121709244	XP_001272352.1	unknown function	Aspergillus clavatus NRRL 1
	121708845	XP_001272265.1	unknown function	Aspergillus clavatus NRRL 1
	121708726	XP_001272228.1	unknown function	Aspergillus clavatus NRRL 1
	121708470	XP_001272141.1	unknown function	Aspergillus clavatus NRRL 1
	121708097	XP_001272028.1	unknown function	Aspergillus clavatus NRRL 1
	121707849	XP_001271959.1	unknown function	Aspergillus clavatus NRRL 1
	121707542	XP_001271869.1	unknown function	Aspergillus clavatus NRRL 1
	121706966	XP_001271689.1	unknown function	Aspergillus clavatus NRRL 1
	121705732	XP_001271129.1	unknown function	Aspergillus clavatus NRRL 1
	121705472	XP_001270999.1	unknown function	Aspergillus clavatus NRRL 1
	121705350	XP_001270938.1	unknown function	Aspergillus clavatus NRRL 1
	121717032	XP_001275984.1	unknown function	Aspergillus clavatus NRRL 1
	121704565	XP_001270546.1	unknown function	Aspergillus clavatus NRRL 1
	121704425	XP_001270476.1	unknown function	Aspergillus clavatus NRRL 1
	121704407	XP_001270467.1	unknown function	Aspergillus clavatus NRRL 1
	121704369	XP_001270448.1	unknown function	Aspergillus clavatus NRRL 1
	121704280	XP_001270404.1	unknown function	Aspergillus clavatus NRRL 1
	121703548	XP_001270038.1	unknown function	Aspergillus clavatus NRRL 1
	121703516	XP_001270022.1	unknown function	Aspergillus clavatus NRRL 1
	121703497	XP_001270013.1	unknown function	Aspergillus clavatus NRRL 1
	121702301	XP_001269415.1	unknown function	Aspergillus clavatus NRRL 1
	121702131	XP_001269330.1	unknown function	Aspergillus clavatus NRRL 1
	121702111	XP_001269320.1	unknown function	Aspergillus clavatus NRRL 1
	121716595	XP_001275853.1	unknown function	Aspergillus clavatus NRRL 1
	121701753	XP_001269141.1	unknown function	Aspergillus clavatus NRRL 1
	121701533	XP_001269031.1	unknown function	Aspergillus clavatus NRRL 1
	121701441	XP_001268985.1	unknown function	Aspergillus clavatus NRRL 1
	121701159	XP_001268844.1	unknown function	Aspergillus clavatus NRRL 1
	121716483	XP_001275821.1	unknown function	Aspergillus clavatus NRRL 1
	121700529	XP_001268529.1	unknown function	Aspergillus clavatus NRRL 1
	121700350	XP_001268440.1	unknown function	Aspergillus clavatus NRRL 1
	121699914	XP_001268222.1	unknown function	Aspergillus clavatus NRRL 1
	121716331	XP_001275774.1	unknown function	Aspergillus clavatus NRRL 1
	121698418	XP_001267814.1	unknown function	Aspergillus clavatus NRRL 1
	121716192	XP_001275705.1	unknown function	Aspergillus clavatus NRRL 1
	121716058	XP_001275638.1	unknown function	Aspergillus clavatus NRRL 1
	121715520	XP_001275369.1	unknown function	Aspergillus clavatus NRRL 1
	121715318	XP_001275268.1	unknown function	Aspergillus clavatus NRRL 1
	121714981	XP_001275100.1	unknown function	Aspergillus clavatus NRRL 1
	121714605	XP_001274913.1	unknown function	Aspergillus clavatus NRRL 1
	121714543	XP_001274882.1	unknown function	Aspergillus clavatus NRRL 1
	121714525	XP_001274873.1	unknown function	Aspergillus clavatus NRRL 1
	121714369	XP_001274795.1	unknown function	Aspergillus clavatus NRRL 1
	121714249	XP_001274735.1	unknown function	Aspergillus clavatus NRRL 1
	121713548	XP_001274385.1	unknown function	Aspergillus clavatus NRRL 1
	121713420	XP_001274321.1	unknown function	Aspergillus clavatus NRRL 1
	121713088	XP_001274155.1	unknown function	Aspergillus clavatus NRRL 1
	121712936	XP_001274079.1	unknown function	Aspergillus clavatus NRRL 1
	121712680	XP_001273951.1	unknown function	Aspergillus clavatus NRRL 1
	121712507	XP_001273865.1	unknown function	Aspergillus clavatus NRRL 1
	121712501	XP_001273862.1	unknown function	Aspergillus clavatus NRRL 1
	121712337	XP_001273780.1	unknown function	Aspergillus clavatus NRRL 1
	121712070	XP_001273650.1	unknown function	Aspergillus clavatus NRRL 1
	121711253	XP_001273242.1	unknown function	Aspergillus clavatus NRRL 1
	121711076	XP_001273154.1	unknown function	Aspergillus clavatus NRRL 1
	121711028	XP_001273130.1	unknown function	Aspergillus clavatus NRRL 1
	121711014	XP_001273123.1	unknown function	Aspergillus clavatus NRRL 1
	121710882	XP_001273057.1	unknown function	Aspergillus clavatus NRRL 1
	121710528	XP_001272880.1	unknown function	Aspergillus clavatus NRRL 1
	121710380	XP_001272806.1	unknown function	Aspergillus clavatus NRRL 1
	121710126	XP_001272679.1	unknown function	Aspergillus clavatus NRRL 1
	121709818	XP_001272534.1	unknown function	Aspergillus clavatus NRRL 1
	121709752	XP_001272510.1	unknown function	Aspergillus clavatus NRRL 1
	121709304	XP_001272378.1	unknown function	Aspergillus clavatus NRRL 1
	121708841	XP_001272264.1	unknown function	Aspergillus clavatus NRRL 1
	121706558	XP_001271541.1	unknown function	Aspergillus clavatus NRRL 1
	121706414	XP_001271469.1	unknown function	Aspergillus clavatus NRRL 1
	121705058	XP_001270792.1	unknown function	Aspergillus clavatus NRRL 1
	121704477	XP_001270502.1	unknown function	Aspergillus clavatus NRRL 1
	121704429	XP_001270478.1	unknown function	Aspergillus clavatus NRRL 1
	121704026	XP_001270277.1	unknown function	Aspergillus clavatus NRRL 1
	121703908	XP_001270218.1	unknown function	Aspergillus clavatus NRRL 1
	121703820	XP_001270174.1	unknown function	Aspergillus clavatus NRRL 1
	121703477	XP_001270003.1	unknown function	Aspergillus clavatus NRRL 1
	121703263	XP_001269896.1	unknown function	Aspergillus clavatus NRRL 1
	121703145	XP_001269837.1	unknown function	Aspergillus clavatus NRRL 1
	121702493	XP_001269511.1	unknown function	Aspergillus clavatus NRRL 1
	121718194	XP_001276128.1	unknown function ACLA_001130	Aspergillus clavatus NRRL 1
	121718905	XP_001276230.1	unknown function ACLA_002150	Aspergillus clavatus NRRL 1
	121718908	XP_001276231.1	unknown function ACLA_002160	Aspergillus clavatus NRRL 1
	121718980	XP_001276252.1	unknown function ACLA_002370	Aspergillus clavatus NRRL 1
	121719140	XP_001276300.1	unknown function ACLA_002850	Aspergillus clavatus NRRL 1
	121719296	XP_001276347.1	unknown function ACLA_003340	Aspergillus clavatus NRRL 1
	121719330	XP_001276364.1	unknown function ACLA_003510	Aspergillus clavatus NRRL 1
	121719436	XP_001276417.1	unknown function ACLA_004050	Aspergillus clavatus NRRL 1
	121719456	XP_001276427.1	unknown function ACLA_004150	Aspergillus clavatus NRRL 1
	121719458	XP_001276428.1	unknown function ACLA_004160	Aspergillus clavatus NRRL 1
	121719476	XP_001276437.1	unknown function ACLA_004250	Aspergillus clavatus NRRL 1
	121719496	XP_001276447.1	unknown function ACLA_004350	Aspergillus clavatus NRRL 1
	121719498	XP_001276448.1	unknown function ACLA_004360	Aspergillus clavatus NRRL 1
	121719506	XP_001276452.1	unknown function ACLA_004400	Aspergillus clavatus NRRL 1
	121719512	XP_001276455.1	unknown function ACLA_004430	Aspergillus clavatus NRRL 1
	121719524	XP_001276461.1	unknown function ACLA_004490	Aspergillus clavatus NRRL 1
	121719558	XP_001276478.1	unknown function ACLA_004660	Aspergillus clavatus NRRL 1
	121719564	XP_001276481.1	unknown function ACLA_004690	Aspergillus clavatus NRRL 1
	121711207	XP_001273219.1	unknown function ACLA_005490	Aspergillus clavatus NRRL 1
	121711263	XP_001273247.1	unknown function ACLA_005770	Aspergillus clavatus NRRL 1
	121711273	XP_001273252.1	unknown function ACLA_005820	Aspergillus clavatus NRRL 1
	121711283	XP_001273257.1	unknown function ACLA_005870	Aspergillus clavatus NRRL 1
	121711401	XP_001273316.1	unknown function ACLA_006470	Aspergillus clavatus NRRL 1
	121711419	XP_001273325.1	unknown function ACLA_006560	Aspergillus clavatus NRRL 1
	121711423	XP_001273327.1	unknown function ACLA_006580	Aspergillus clavatus NRRL 1
	121711433	XP_001273332.1	unknown function ACLA_006640	Aspergillus clavatus NRRL 1
	121711435	XP_001273333.1	unknown function ACLA_006650	Aspergillus clavatus NRRL 1
	121711437	XP_001273334.1	unknown function ACLA_006660	Aspergillus clavatus NRRL 1
	121711447	XP_001273339.1	unknown function ACLA_006710	Aspergillus clavatus NRRL 1
	121711463	XP_001273347.1	unknown function ACLA_006790	Aspergillus clavatus NRRL 1
	121711465	XP_001273348.1	unknown function ACLA_006800	Aspergillus clavatus NRRL 1
	121711467	XP_001273349.1	unknown function ACLA_006810	Aspergillus clavatus NRRL 1
	121711489	XP_001273360.1	unknown function ACLA_006930	Aspergillus clavatus NRRL 1
	121711551	XP_001273391.1	unknown function ACLA_007240	Aspergillus clavatus NRRL 1
	121711559	XP_001273395.1	unknown function ACLA_007280	Aspergillus clavatus NRRL 1
	121711561	XP_001273396.1	unknown function ACLA_007290	Aspergillus clavatus NRRL 1
	121711577	XP_001273404.1	unknown function ACLA_007370	Aspergillus clavatus NRRL 1
	121711579	XP_001273405.1	unknown function ACLA_007380	Aspergillus clavatus NRRL 1
	121711649	XP_001273440.1	unknown function ACLA_007730	Aspergillus clavatus NRRL 1
	121711671	XP_001273451.1	unknown function ACLA_007850	Aspergillus clavatus NRRL 1
	121711697	XP_001273464.1	unknown function ACLA_007980	Aspergillus clavatus NRRL 1
	121711711	XP_001273471.1	unknown function ACLA_008050	Aspergillus clavatus NRRL 1
	121711757	XP_001273494.1	unknown function ACLA_008280	Aspergillus clavatus NRRL 1
	121711759	XP_001273495.1	unknown function ACLA_008290	Aspergillus clavatus NRRL 1
	121711791	XP_001273511.1	unknown function ACLA_008450	Aspergillus clavatus NRRL 1
	121711807	XP_001273519.1	unknown function ACLA_008530	Aspergillus clavatus NRRL 1
	121711811	XP_001273521.1	unknown function ACLA_008550	Aspergillus clavatus NRRL 1
	121712554	XP_001273888.1	unknown function ACLA_008820	Aspergillus clavatus NRRL 1
	121712578	XP_001273900.1	unknown function ACLA_008940	Aspergillus clavatus NRRL 1
	121712638	XP_001273930.1	unknown function ACLA_009240	Aspergillus clavatus NRRL 1
	121712658	XP_001273940.1	unknown function ACLA_009370	Aspergillus clavatus NRRL 1
	121712674	XP_001273948.1	unknown function ACLA_009450	Aspergillus clavatus NRRL 1
	121712828	XP_001274025.1	unknown function ACLA_010250	Aspergillus clavatus NRRL 1
	121712914	XP_001274068.1	unknown function ACLA_010680	Aspergillus clavatus NRRL 1
	121712970	XP_001274096.1	unknown function ACLA_010970	Aspergillus clavatus NRRL 1
	121713022	XP_001274122.1	unknown function ACLA_011230	Aspergillus clavatus NRRL 1
	121713056	XP_001274139.1	unknown function ACLA_011400	Aspergillus clavatus NRRL 1
	121713132	XP_001274177.1	unknown function ACLA_011780	Aspergillus clavatus NRRL 1
	121713190	XP_001274206.1	unknown function ACLA_012080	Aspergillus clavatus NRRL 1
	121713312	XP_001274267.1	unknown function ACLA_012690	Aspergillus clavatus NRRL 1
	121713396	XP_001274309.1	unknown function ACLA_013180	Aspergillus clavatus NRRL 1
	121713448	XP_001274335.1	unknown function ACLA_013440	Aspergillus clavatus NRRL 1
	121713520	XP_001274371.1	unknown function ACLA_013820	Aspergillus clavatus NRRL 1
	121713550	XP_001274386.1	unknown function ACLA_013970	Aspergillus clavatus NRRL 1
	121713552	XP_001274387.1	unknown function ACLA_013980	Aspergillus clavatus NRRL 1
	121713554	XP_001274388.1	unknown function ACLA_013990	Aspergillus clavatus NRRL 1
	121713614	XP_001274418.1	unknown function ACLA_014290	Aspergillus clavatus NRRL 1
	121713624	XP_001274423.1	unknown function ACLA_014340	Aspergillus clavatus NRRL 1
	121713626	XP_001274424.1	unknown function ACLA_014350	Aspergillus clavatus NRRL 1
	121713800	XP_001274511.1	unknown function ACLA_015230	Aspergillus clavatus NRRL 1
	121713828	XP_001274525.1	unknown function ACLA_015390	Aspergillus clavatus NRRL 1
	121714000	XP_001274611.1	unknown function ACLA_016310	Aspergillus clavatus NRRL 1
	121714018	XP_001274620.1	unknown function ACLA_016400	Aspergillus clavatus NRRL 1
	121714046	XP_001274634.1	unknown function ACLA_016540	Aspergillus clavatus NRRL 1
	121714054	XP_001274638.1	unknown function ACLA_016580	Aspergillus clavatus NRRL 1
	121714074	XP_001274648.1	unknown function ACLA_016680	Aspergillus clavatus NRRL 1
	121714174	XP_001274698.1	unknown function ACLA_017190	Aspergillus clavatus NRRL 1
	121714240	XP_001274731.1	unknown function ACLA_017520	Aspergillus clavatus NRRL 1
	121700549	XP_001268539.1	unknown function ACLA_018170	Aspergillus clavatus NRRL 1
	121700555	XP_001268542.1	unknown function ACLA_018200	Aspergillus clavatus NRRL 1
	121700563	XP_001268546.1	unknown function ACLA_018240	Aspergillus clavatus NRRL 1
	121700605	XP_001268567.1	unknown function ACLA_018450	Aspergillus clavatus NRRL 1
	121700609	XP_001268569.1	unknown function ACLA_018470	Aspergillus clavatus NRRL 1
	121700673	XP_001268601.1	unknown function ACLA_018790	Aspergillus clavatus NRRL 1
	121700709	XP_001268619.1	unknown function ACLA_018970	Aspergillus clavatus NRRL 1
	121700801	XP_001268665.1	unknown function ACLA_019440	Aspergillus clavatus NRRL 1
	121700803	XP_001268666.1	unknown function ACLA_019450	Aspergillus clavatus NRRL 1
	121700937	XP_001268733.1	unknown function ACLA_020140	Aspergillus clavatus NRRL 1
	121701017	XP_001268773.1	unknown function ACLA_020540	Aspergillus clavatus NRRL 1
	121701019	XP_001268774.1	unknown function ACLA_020550	Aspergillus clavatus NRRL 1
	121701025	XP_001268777.1	unknown function ACLA_020580	Aspergillus clavatus NRRL 1
	121701061	XP_001268795.1	unknown function ACLA_020760	Aspergillus clavatus NRRL 1
	121701223	XP_001268876.1	unknown function ACLA_021640	Aspergillus clavatus NRRL 1
	121701233	XP_001268881.1	unknown function ACLA_021690	Aspergillus clavatus NRRL 1
	121701333	XP_001268931.1	unknown function ACLA_022190	Aspergillus clavatus NRRL 1
	121701341	XP_001268935.1	unknown function ACLA_022230	Aspergillus clavatus NRRL 1
	121701577	XP_001269053.1	unknown function ACLA_023410	Aspergillus clavatus NRRL 1
	121701583	XP_001269056.1	unknown function ACLA_023440	Aspergillus clavatus NRRL 1
	121701585	XP_001269057.1	unknown function ACLA_023450	Aspergillus clavatus NRRL 1
	121701621	XP_001269075.1	unknown function ACLA_023630	Aspergillus clavatus NRRL 1
	121701623	XP_001269076.1	unknown function ACLA_023640	Aspergillus clavatus NRRL 1
	121701633	XP_001269081.1	unknown function ACLA_023690	Aspergillus clavatus NRRL 1
	121701731	XP_001269130.1	unknown function ACLA_024190	Aspergillus clavatus NRRL 1
	121701733	XP_001269131.1	unknown function ACLA_024200	Aspergillus clavatus NRRL 1
	121701759	XP_001269144.1	unknown function ACLA_024330	Aspergillus clavatus NRRL 1
	121701783	XP_001269156.1	unknown function ACLA_024450	Aspergillus clavatus NRRL 1
	121701863	XP_001269196.1	unknown function ACLA_024860	Aspergillus clavatus NRRL 1
	121701867	XP_001269198.1	unknown function ACLA_024880	Aspergillus clavatus NRRL 1
	121701881	XP_001269205.1	unknown function ACLA_024950	Aspergillus clavatus NRRL 1
	121701911	XP_001269220.1	unknown function ACLA_025110	Aspergillus clavatus NRRL 1
	121701999	XP_001269264.1	unknown function ACLA_025550	Aspergillus clavatus NRRL 1
	121702221	XP_001269375.1	unknown function ACLA_026660	Aspergillus clavatus NRRL 1
	121702311	XP_001269420.1	unknown function ACLA_027160	Aspergillus clavatus NRRL 1
	121702347	XP_001269438.1	unknown function ACLA_027340	Aspergillus clavatus NRRL 1
	121702413	XP_001269471.1	unknown function ACLA_027700	Aspergillus clavatus NRRL 1
	121702485	XP_001269507.1	unknown function ACLA_028060	Aspergillus clavatus NRRL 1
	121702499	XP_001269514.1	unknown function ACLA_028130	Aspergillus clavatus NRRL 1
	121702565	XP_001269547.1	unknown function ACLA_028460	Aspergillus clavatus NRRL 1
	121702589	XP_001269559.1	unknown function ACLA_028580	Aspergillus clavatus NRRL 1
	121702659	XP_001269594.1	unknown function ACLA_028940	Aspergillus clavatus NRRL 1
	121702689	XP_001269609.1	unknown function ACLA_029110	Aspergillus clavatus NRRL 1
	121702819	XP_001269674.1	unknown function ACLA_029810	Aspergillus clavatus NRRL 1
	121702901	XP_001269715.1	unknown function ACLA_030220	Aspergillus clavatus NRRL 1
	121702903	XP_001269716.1	unknown function ACLA_030230	Aspergillus clavatus NRRL 1
	121702957	XP_001269743.1	unknown function ACLA_030500	Aspergillus clavatus NRRL 1
	121703015	XP_001269772.1	unknown function ACLA_030790	Aspergillus clavatus NRRL 1
	121703017	XP_001269773.1	unknown function ACLA_030800	Aspergillus clavatus NRRL 1
	121703021	XP_001269775.1	unknown function ACLA_030820	Aspergillus clavatus NRRL 1
	121703059	XP_001269794.1	unknown function ACLA_031010	Aspergillus clavatus NRRL 1
	121703183	XP_001269856.1	unknown function ACLA_031630	Aspergillus clavatus NRRL 1
	121703317	XP_001269923.1	unknown function ACLA_032320	Aspergillus clavatus NRRL 1
	121703375	XP_001269952.1	unknown function ACLA_032620	Aspergillus clavatus NRRL 1
	121703383	XP_001269956.1	unknown function ACLA_032660	Aspergillus clavatus NRRL 1
	121703389	XP_001269959.1	unknown function ACLA_032690	Aspergillus clavatus NRRL 1
	121703401	XP_001269965.1	unknown function ACLA_032750	Aspergillus clavatus NRRL 1
	121703483	XP_001270006.1	unknown function ACLA_033160	Aspergillus clavatus NRRL 1
	121704760	XP_001270643.1	unknown function ACLA_034200	Aspergillus clavatus NRRL 1
	121704764	XP_001270645.1	unknown function ACLA_034220	Aspergillus clavatus NRRL 1
	121704854	XP_001270690.1	unknown function ACLA_034670	Aspergillus clavatus NRRL 1
	121704944	XP_001270735.1	unknown function ACLA_035120	Aspergillus clavatus NRRL 1
	121704970	XP_001270748.1	unknown function ACLA_035250	Aspergillus clavatus NRRL 1
	121704984	XP_001270755.1	unknown function ACLA_035320	Aspergillus clavatus NRRL 1
	121704996	XP_001270761.1	unknown function ACLA_035380	Aspergillus clavatus NRRL 1
	121704998	XP_001270762.1	unknown function ACLA_035390	Aspergillus clavatus NRRL 1
	121705226	XP_001270876.1	unknown function ACLA_036540	Aspergillus clavatus NRRL 1
	121705228	XP_001270877.1	unknown function ACLA_036550	Aspergillus clavatus NRRL 1
	121705420	XP_001270973.1	unknown function ACLA_037540	Aspergillus clavatus NRRL 1
	121705436	XP_001270981.1	unknown function ACLA_037620	Aspergillus clavatus NRRL 1
	121705494	XP_001271010.1	unknown function ACLA_037940	Aspergillus clavatus NRRL 1
	121705544	XP_001271035.1	unknown function ACLA_038200	Aspergillus clavatus NRRL 1
	121705570	XP_001271048.1	unknown function ACLA_038330	Aspergillus clavatus NRRL 1
	121705664	XP_001271095.1	unknown function ACLA_038840	Aspergillus clavatus NRRL 1
	121705672	XP_001271099.1	unknown function ACLA_038880	Aspergillus clavatus NRRL 1
	121705806	XP_001271166.1	unknown function ACLA_039550	Aspergillus clavatus NRRL 1
	121705984	XP_001271255.1	unknown function ACLA_040450	Aspergillus clavatus NRRL 1
	121705996	XP_001271261.1	unknown function ACLA_040510	Aspergillus clavatus NRRL 1
	121706002	XP_001271264.1	unknown function ACLA_040540	Aspergillus clavatus NRRL 1
	121706062	XP_001271294.1	unknown function ACLA_040840	Aspergillus clavatus NRRL 1
	121706094	XP_001271310.1	unknown function ACLA_041000	Aspergillus clavatus NRRL 1
	121706192	XP_001271359.1	unknown function ACLA_041510	Aspergillus clavatus NRRL 1
	121706288	XP_001271407.1	unknown function ACLA_042030	Aspergillus clavatus NRRL 1
	121706316	XP_001271421.1	unknown function ACLA_042170	Aspergillus clavatus NRRL 1
	121706376	XP_001271451.1	unknown function ACLA_042480	Aspergillus clavatus NRRL 1
	121706378	XP_001271452.1	unknown function ACLA_042490	Aspergillus clavatus NRRL 1
	121706402	XP_001271464.1	unknown function ACLA_042610	Aspergillus clavatus NRRL 1
	121706406	XP_001271466.1	unknown function ACLA_042630	Aspergillus clavatus NRRL 1
	121714829	XP_001275024.1	unknown function ACLA_043160	Aspergillus clavatus NRRL 1
	121714847	XP_001275033.1	unknown function ACLA_043250	Aspergillus clavatus NRRL 1
	121714867	XP_001275043.1	unknown function ACLA_043360	Aspergillus clavatus NRRL 1
	121714905	XP_001275062.1	unknown function ACLA_043550	Aspergillus clavatus NRRL 1
	121714915	XP_001275067.1	unknown function ACLA_043610	Aspergillus clavatus NRRL 1
	121714927	XP_001275073.1	unknown function ACLA_043670	Aspergillus clavatus NRRL 1
	121714951	XP_001275085.1	unknown function ACLA_043790	Aspergillus clavatus NRRL 1
	121714965	XP_001275092.1	unknown function ACLA_043860	Aspergillus clavatus NRRL 1
	121714967	XP_001275093.1	unknown function ACLA_043870	Aspergillus clavatus NRRL 1
	121714971	XP_001275095.1	unknown function ACLA_043890	Aspergillus clavatus NRRL 1
	121715005	XP_001275112.1	unknown function ACLA_044060	Aspergillus clavatus NRRL 1
	121715013	XP_001275116.1	unknown function ACLA_044100	Aspergillus clavatus NRRL 1
	121715019	XP_001275119.1	unknown function ACLA_044130	Aspergillus clavatus NRRL 1
	121715021	XP_001275120.1	unknown function ACLA_044140	Aspergillus clavatus NRRL 1
	121715031	XP_001275125.1	unknown function ACLA_044190	Aspergillus clavatus NRRL 1
	121715037	XP_001275128.1	unknown function ACLA_044220	Aspergillus clavatus NRRL 1
	121715045	XP_001275132.1	unknown function ACLA_044260	Aspergillus clavatus NRRL 1
	121715047	XP_001275133.1	unknown function ACLA_044270	Aspergillus clavatus NRRL 1
	121715063	XP_001275141.1	unknown function ACLA_044350	Aspergillus clavatus NRRL 1
	121715093	XP_001275156.1	unknown function ACLA_044500	Aspergillus clavatus NRRL 1
	121715109	XP_001275164.1	unknown function ACLA_044580	Aspergillus clavatus NRRL 1
	121715131	XP_001275175.1	unknown function ACLA_044690	Aspergillus clavatus NRRL 1
	121706452	XP_001271488.1	unknown function ACLA_045270	Aspergillus clavatus NRRL 1
	121706488	XP_001271506.1	unknown function ACLA_045450	Aspergillus clavatus NRRL 1
	121706570	XP_001271547.1	unknown function ACLA_045860	Aspergillus clavatus NRRL 1
	121706576	XP_001271550.1	unknown function ACLA_045890	Aspergillus clavatus NRRL 1
	121706600	XP_001271562.1	unknown function ACLA_046010	Aspergillus clavatus NRRL 1
	121706606	XP_001271565.1	unknown function ACLA_046040	Aspergillus clavatus NRRL 1
	121706610	XP_001271567.1	unknown function ACLA_046060	Aspergillus clavatus NRRL 1
	121706633	XP_001271578.1	unknown function ACLA_046170	Aspergillus clavatus NRRL 1
	121706815	XP_001271638.1	unknown function ACLA_046780	Aspergillus clavatus NRRL 1
	121706892	XP_001271665.1	unknown function ACLA_047080	Aspergillus clavatus NRRL 1
	121706939	XP_001271681.1	unknown function ACLA_047240	Aspergillus clavatus NRRL 1
	121706942	XP_001271682.1	unknown function ACLA_047250	Aspergillus clavatus NRRL 1
	121707111	XP_001271735.1	unknown function ACLA_047780	Aspergillus clavatus NRRL 1
	121707239	XP_001271774.1	unknown function ACLA_048170	Aspergillus clavatus NRRL 1
	121707255	XP_001271780.1	unknown function ACLA_048230	Aspergillus clavatus NRRL 1
	121707329	XP_001271801.1	unknown function ACLA_048450	Aspergillus clavatus NRRL 1
	121707354	XP_001271808.1	unknown function ACLA_048520	Aspergillus clavatus NRRL 1
	121707393	XP_001271819.1	unknown function ACLA_048650	Aspergillus clavatus NRRL 1
	121707417	XP_001271826.1	unknown function ACLA_048720	Aspergillus clavatus NRRL 1
	121707451	XP_001271838.1	unknown function ACLA_048840	Aspergillus clavatus NRRL 1
	121707793	XP_001271943.1	unknown function ACLA_049890	Aspergillus clavatus NRRL 1
	121708023	XP_001272006.1	unknown function ACLA_050520	Aspergillus clavatus NRRL 1
	121708319	XP_001272094.1	unknown function ACLA_051400	Aspergillus clavatus NRRL 1
	121708477	XP_001272143.1	unknown function ACLA_051890	Aspergillus clavatus NRRL 1
	121708500	XP_001272151.1	unknown function ACLA_051970	Aspergillus clavatus NRRL 1
	121708669	XP_001272208.1	unknown function ACLA_052550	Aspergillus clavatus NRRL 1
	121708714	XP_001272224.1	unknown function ACLA_052710	Aspergillus clavatus NRRL 1
	121708741	XP_001272233.1	unknown function ACLA_052800	Aspergillus clavatus NRRL 1
	121708747	XP_001272235.1	unknown function ACLA_052820	Aspergillus clavatus NRRL 1
	121708782	XP_001272246.1	unknown function ACLA_052930	Aspergillus clavatus NRRL 1
	121708792	XP_001272249.1	unknown function ACLA_052960	Aspergillus clavatus NRRL 1
	121708812	XP_001272255.1	unknown function ACLA_053030	Aspergillus clavatus NRRL 1
	121708867	XP_001272272.1	unknown function ACLA_053200	Aspergillus clavatus NRRL 1
	121708878	XP_001272276.1	unknown function ACLA_053240	Aspergillus clavatus NRRL 1
	121708881	XP_001272277.1	unknown function ACLA_053250	Aspergillus clavatus NRRL 1
	121708884	XP_001272278.1	unknown function ACLA_053260	Aspergillus clavatus NRRL 1
	121708890	XP_001272280.1	unknown function ACLA_053280	Aspergillus clavatus NRRL 1
	121708904	XP_001272284.1	unknown function ACLA_053320	Aspergillus clavatus NRRL 1
	121714329	XP_001274775.1	unknown function ACLA_053950	Aspergillus clavatus NRRL 1
	121714407	XP_001274814.1	unknown function ACLA_054350	Aspergillus clavatus NRRL 1
	121714409	XP_001274815.1	unknown function ACLA_054360	Aspergillus clavatus NRRL 1
	121714507	XP_001274864.1	unknown function ACLA_054850	Aspergillus clavatus NRRL 1
	121714513	XP_001274867.1	unknown function ACLA_054880	Aspergillus clavatus NRRL 1
	121714517	XP_001274869.1	unknown function ACLA_054900	Aspergillus clavatus NRRL 1
	121714521	XP_001274871.1	unknown function ACLA_054920	Aspergillus clavatus NRRL 1
	121714533	XP_001274877.1	unknown function ACLA_054980	Aspergillus clavatus NRRL 1
	121714537	XP_001274879.1	unknown function ACLA_055000	Aspergillus clavatus NRRL 1
	121714545	XP_001274883.1	unknown function ACLA_055040	Aspergillus clavatus NRRL 1
	121714553	XP_001274887.1	unknown function ACLA_055080	Aspergillus clavatus NRRL 1
	121714559	XP_001274890.1	unknown function ACLA_055110	Aspergillus clavatus NRRL 1
	121714579	XP_001274900.1	unknown function ACLA_055210	Aspergillus clavatus NRRL 1
	121714643	XP_001274932.1	unknown function ACLA_055540	Aspergillus clavatus NRRL 1
	121714655	XP_001274938.1	unknown function ACLA_055600	Aspergillus clavatus NRRL 1
	121714661	XP_001274941.1	unknown function ACLA_055630	Aspergillus clavatus NRRL 1
	121714663	XP_001274942.1	unknown function ACLA_055640	Aspergillus clavatus NRRL 1
	121714685	XP_001274953.1	unknown function ACLA_055750	Aspergillus clavatus NRRL 1
	121714689	XP_001274955.1	unknown function ACLA_055770	Aspergillus clavatus NRRL 1
	121714707	XP_001274964.1	unknown function ACLA_055860	Aspergillus clavatus NRRL 1
	121714717	XP_001274969.1	unknown function ACLA_055910	Aspergillus clavatus NRRL 1
	121714725	XP_001274973.1	unknown function ACLA_055950	Aspergillus clavatus NRRL 1
	121714727	XP_001274974.1	unknown function ACLA_055960	Aspergillus clavatus NRRL 1
	121714759	XP_001274990.1	unknown function ACLA_056130	Aspergillus clavatus NRRL 1
	121717434	XP_001276077.1	unknown function ACLA_056740	Aspergillus clavatus NRRL 1
	121719639	XP_001276518.1	unknown function ACLA_057480	Aspergillus clavatus NRRL 1
	121719669	XP_001276533.1	unknown function ACLA_057630	Aspergillus clavatus NRRL 1
	121719739	XP_001276568.1	unknown function ACLA_057990	Aspergillus clavatus NRRL 1
	121719745	XP_001276571.1	unknown function ACLA_058020	Aspergillus clavatus NRRL 1
	121719835	XP_001276616.1	unknown function ACLA_058500	Aspergillus clavatus NRRL 1
	121719848	XP_001276622.1	unknown function ACLA_058580	Aspergillus clavatus NRRL 1
	121719852	XP_001276624.1	unknown function ACLA_058600	Aspergillus clavatus NRRL 1
	121719858	XP_001276627.1	unknown function ACLA_058630	Aspergillus clavatus NRRL 1
	121719910	XP_001276653.1	unknown function ACLA_058890	Aspergillus clavatus NRRL 1
	121719936	XP_001276666.1	unknown function ACLA_059030	Aspergillus clavatus NRRL 1
	121719986	XP_001276691.1	unknown function ACLA_059290	Aspergillus clavatus NRRL 1
	121720018	XP_001276707.1	unknown function ACLA_059470	Aspergillus clavatus NRRL 1
	121720020	XP_001276708.1	unknown function ACLA_059490	Aspergillus clavatus NRRL 1
	121720024	XP_001276710.1	unknown function ACLA_059510	Aspergillus clavatus NRRL 1
	121720036	XP_001276716.1	unknown function ACLA_059570	Aspergillus clavatus NRRL 1
	121720040	XP_001276718.1	unknown function ACLA_059590	Aspergillus clavatus NRRL 1
	121720048	XP_001276722.1	unknown function ACLA_059630	Aspergillus clavatus NRRL 1
	121720066	XP_001276731.1	unknown function ACLA_059720	Aspergillus clavatus NRRL 1
	121720110	XP_001276753.1	unknown function ACLA_059940	Aspergillus clavatus NRRL 1
	121720128	XP_001276762.1	unknown function ACLA_060030	Aspergillus clavatus NRRL 1
	121720130	XP_001276763.1	unknown function ACLA_060040	Aspergillus clavatus NRRL 1
	121720182	XP_001276789.1	unknown function ACLA_060310	Aspergillus clavatus NRRL 1
	121720202	XP_001276799.1	unknown function ACLA_060410	Aspergillus clavatus NRRL 1
	121711870	XP_001273550.1	unknown function ACLA_060830	Aspergillus clavatus NRRL 1
	121711890	XP_001273560.1	unknown function ACLA_060940	Aspergillus clavatus NRRL 1
	121711918	XP_001273574.1	unknown function ACLA_061090	Aspergillus clavatus NRRL 1
	121711930	XP_001273580.1	unknown function ACLA_061150	Aspergillus clavatus NRRL 1
	121711940	XP_001273585.1	unknown function ACLA_061200	Aspergillus clavatus NRRL 1
	121711942	XP_001273586.1	unknown function ACLA_061210	Aspergillus clavatus NRRL 1
	121711944	XP_001273587.1	unknown function ACLA_061220	Aspergillus clavatus NRRL 1
	121711974	XP_001273602.1	unknown function ACLA_061380	Aspergillus clavatus NRRL 1
	121711984	XP_001273607.1	unknown function ACLA_061430	Aspergillus clavatus NRRL 1
	121712016	XP_001273623.1	unknown function ACLA_061590	Aspergillus clavatus NRRL 1
	121712020	XP_001273625.1	unknown function ACLA_061610	Aspergillus clavatus NRRL 1
	121712024	XP_001273627.1	unknown function ACLA_061630	Aspergillus clavatus NRRL 1
	121712034	XP_001273632.1	unknown function ACLA_061680	Aspergillus clavatus NRRL 1
	121712062	XP_001273646.1	unknown function ACLA_061820	Aspergillus clavatus NRRL 1
	121712108	XP_001273669.1	unknown function ACLA_062060	Aspergillus clavatus NRRL 1
	121712110	XP_001273670.1	unknown function ACLA_062070	Aspergillus clavatus NRRL 1
	121712124	XP_001273677.1	unknown function ACLA_062140	Aspergillus clavatus NRRL 1
	121712246	XP_001273738.1	unknown function ACLA_062770	Aspergillus clavatus NRRL 1
	121712277	XP_001273750.1	unknown function ACLA_062910	Aspergillus clavatus NRRL 1
	121712285	XP_001273754.1	unknown function ACLA_062950	Aspergillus clavatus NRRL 1
	121712359	XP_001273791.1	unknown function ACLA_063320	Aspergillus clavatus NRRL 1
	121712371	XP_001273797.1	unknown function ACLA_063380	Aspergillus clavatus NRRL 1
	121712375	XP_001273799.1	unknown function ACLA_063400	Aspergillus clavatus NRRL 1
	121712395	XP_001273809.1	unknown function ACLA_063510	Aspergillus clavatus NRRL 1
	121712483	XP_001273853.1	unknown function ACLA_063980	Aspergillus clavatus NRRL 1
	121712509	XP_001273866.1	unknown function ACLA_064110	Aspergillus clavatus NRRL 1
	121709141	XP_001272320.1	unknown function ACLA_065280	Aspergillus clavatus NRRL 1
	121709210	XP_001272342.1	unknown function ACLA_065500	Aspergillus clavatus NRRL 1
	121709242	XP_001272351.1	unknown function ACLA_065590	Aspergillus clavatus NRRL 1
	121709276	XP_001272368.1	unknown function ACLA_065760	Aspergillus clavatus NRRL 1
	121709361	XP_001272398.1	unknown function ACLA_066080	Aspergillus clavatus NRRL 1
	121709484	XP_001272435.1	unknown function ACLA_066450	Aspergillus clavatus NRRL 1
	121709503	XP_001272440.1	unknown function ACLA_066500	Aspergillus clavatus NRRL 1
	121709536	XP_001272448.1	unknown function ACLA_066580	Aspergillus clavatus NRRL 1
	121709670	XP_001272485.1	unknown function ACLA_066950	Aspergillus clavatus NRRL 1
	121709677	XP_001272487.1	unknown function ACLA_066970	Aspergillus clavatus NRRL 1
	121709709	XP_001272496.1	unknown function ACLA_067060	Aspergillus clavatus NRRL 1
	121709716	XP_001272498.1	unknown function ACLA_067080	Aspergillus clavatus NRRL 1
	121709788	XP_001272522.1	unknown function ACLA_067340	Aspergillus clavatus NRRL 1
	121709790	XP_001272523.1	unknown function ACLA_067350	Aspergillus clavatus NRRL 1
	121709792	XP_001272524.1	unknown function ACLA_067360	Aspergillus clavatus NRRL 1
	121709802	XP_001272528.1	unknown function ACLA_067400	Aspergillus clavatus NRRL 1
	121709825	XP_001272537.1	unknown function ACLA_067500	Aspergillus clavatus NRRL 1
	121709831	XP_001272540.1	unknown function ACLA_067530	Aspergillus clavatus NRRL 1
	121709835	XP_001272541.1	unknown function ACLA_067540	Aspergillus clavatus NRRL 1
	121715172	XP_001275195.1	unknown function ACLA_067860	Aspergillus clavatus NRRL 1
	121715262	XP_001275240.1	unknown function ACLA_068410	Aspergillus clavatus NRRL 1
	121715272	XP_001275245.1	unknown function ACLA_068460	Aspergillus clavatus NRRL 1
	121715314	XP_001275266.1	unknown function ACLA_068680	Aspergillus clavatus NRRL 1
	121715372	XP_001275295.1	unknown function ACLA_068970	Aspergillus clavatus NRRL 1
	121715458	XP_001275338.1	unknown function ACLA_069420	Aspergillus clavatus NRRL 1
	121715518	XP_001275368.1	unknown function ACLA_069730	Aspergillus clavatus NRRL 1
	121715550	XP_001275384.1	unknown function ACLA_069890	Aspergillus clavatus NRRL 1
	121715642	XP_001275430.1	unknown function ACLA_070360	Aspergillus clavatus NRRL 1
	121715806	XP_001275512.1	unknown function ACLA_071190	Aspergillus clavatus NRRL 1
	121715824	XP_001275521.1	unknown function ACLA_071280	Aspergillus clavatus NRRL 1
	121715828	XP_001275523.1	unknown function ACLA_071300	Aspergillus clavatus NRRL 1
	121715882	XP_001275550.1	unknown function ACLA_071570	Aspergillus clavatus NRRL 1
	121715890	XP_001275554.1	unknown function ACLA_071610	Aspergillus clavatus NRRL 1
	121715896	XP_001275557.1	unknown function ACLA_071640	Aspergillus clavatus NRRL 1
	121715898	XP_001275558.1	unknown function ACLA_071650	Aspergillus clavatus NRRL 1
	121716032	XP_001275625.1	unknown function ACLA_072320	Aspergillus clavatus NRRL 1
	121716134	XP_001275676.1	unknown function ACLA_072830	Aspergillus clavatus NRRL 1
	121716140	XP_001275679.1	unknown function ACLA_072860	Aspergillus clavatus NRRL 1
	121716164	XP_001275691.1	unknown function ACLA_073000	Aspergillus clavatus NRRL 1
	121716208	XP_001275713.1	unknown function ACLA_073220	Aspergillus clavatus NRRL 1
	121716230	XP_001275724.1	unknown function ACLA_073330	Aspergillus clavatus NRRL 1
	121716246	XP_001275732.1	unknown function ACLA_073410	Aspergillus clavatus NRRL 1
	121716252	XP_001275735.1	unknown function ACLA_073440	Aspergillus clavatus NRRL 1
	121716258	XP_001275738.1	unknown function ACLA_073470	Aspergillus clavatus NRRL 1
	121716302	XP_001275760.1	unknown function ACLA_073690	Aspergillus clavatus NRRL 1
	121716310	XP_001275764.1	unknown function ACLA_073740	Aspergillus clavatus NRRL 1
	121716420	XP_001275803.1	unknown function ACLA_074140	Aspergillus clavatus NRRL 1
	121716583	XP_001275850.1	unknown function ACLA_074610	Aspergillus clavatus NRRL 1
	121716850	XP_001275930.1	unknown function ACLA_075430	Aspergillus clavatus NRRL 1
	121717082	XP_001276003.1	unknown function ACLA_076170	Aspergillus clavatus NRRL 1
	121717119	XP_001276014.1	unknown function ACLA_076280	Aspergillus clavatus NRRL 1
	121717123	XP_001276015.1	unknown function ACLA_076290	Aspergillus clavatus NRRL 1
	121717127	XP_001276016.1	unknown function ACLA_076300	Aspergillus clavatus NRRL 1
	121717230	XP_001276047.1	unknown function ACLA_076620	Aspergillus clavatus NRRL 1
	121717318	XP_001276073.1	unknown function ACLA_076880	Aspergillus clavatus NRRL 1
	121717320	XP_001276074.1	unknown function ACLA_076890	Aspergillus clavatus NRRL 1
	121720205	XP_001276800.1	unknown function ACLA_077340	Aspergillus clavatus NRRL 1
	121704319	XP_001270423.1	unknown function ACLA_077440	Aspergillus clavatus NRRL 1
	121704321	XP_001270424.1	unknown function ACLA_077450	Aspergillus clavatus NRRL 1
	121704323	XP_001270425.1	unknown function ACLA_077460	Aspergillus clavatus NRRL 1
	121704353	XP_001270440.1	unknown function ACLA_077610	Aspergillus clavatus NRRL 1
	121704403	XP_001270465.1	unknown function ACLA_077860	Aspergillus clavatus NRRL 1
	121704405	XP_001270466.1	unknown function ACLA_077870	Aspergillus clavatus NRRL 1
	121704427	XP_001270477.1	unknown function ACLA_077990	Aspergillus clavatus NRRL 1
	121704435	XP_001270481.1	unknown function ACLA_078030	Aspergillus clavatus NRRL 1
	121704457	XP_001270492.1	unknown function ACLA_078140	Aspergillus clavatus NRRL 1
	121704487	XP_001270507.1	unknown function ACLA_078290	Aspergillus clavatus NRRL 1
	121704531	XP_001270529.1	unknown function ACLA_078520	Aspergillus clavatus NRRL 1
	121704553	XP_001270540.1	unknown function ACLA_078630	Aspergillus clavatus NRRL 1
	121704579	XP_001270553.1	unknown function ACLA_078760	Aspergillus clavatus NRRL 1
	121698083	XP_001267707.1	unknown function ACLA_079650	Aspergillus clavatus NRRL 1
	121698140	XP_001267727.1	unknown function ACLA_079850	Aspergillus clavatus NRRL 1
	121698276	XP_001267769.1	unknown function ACLA_080270	Aspergillus clavatus NRRL 1
	121698310	XP_001267779.1	unknown function ACLA_080370	Aspergillus clavatus NRRL 1
	121698313	XP_001267780.1	unknown function ACLA_080380	Aspergillus clavatus NRRL 1
	121698347	XP_001267792.1	unknown function ACLA_080500	Aspergillus clavatus NRRL 1
	121698350	XP_001267793.1	unknown function ACLA_080510	Aspergillus clavatus NRRL 1
	121698959	XP_001267860.1	unknown function ACLA_081210	Aspergillus clavatus NRRL 1
	121698997	XP_001267873.1	unknown function ACLA_081350	Aspergillus clavatus NRRL 1
	121699056	XP_001267896.1	unknown function ACLA_081600	Aspergillus clavatus NRRL 1
	121699214	XP_001267946.1	unknown function ACLA_082100	Aspergillus clavatus NRRL 1
	121699298	XP_001267974.1	unknown function ACLA_082390	Aspergillus clavatus NRRL 1
	121699322	XP_001267983.1	unknown function ACLA_082480	Aspergillus clavatus NRRL 1
	121699496	XP_001268040.1	unknown function ACLA_083080	Aspergillus clavatus NRRL 1
	121699713	XP_001268122.1	unknown function ACLA_083910	Aspergillus clavatus NRRL 1
	121699784	XP_001268157.1	unknown function ACLA_084260	Aspergillus clavatus NRRL 1
	121699788	XP_001268159.1	unknown function ACLA_084280	Aspergillus clavatus NRRL 1
	121699882	XP_001268206.1	unknown function ACLA_084750	Aspergillus clavatus NRRL 1
	121699904	XP_001268217.1	unknown function ACLA_084860	Aspergillus clavatus NRRL 1
	121699924	XP_001268227.1	unknown function ACLA_084960	Aspergillus clavatus NRRL 1
	121699956	XP_001268243.1	unknown function ACLA_085120	Aspergillus clavatus NRRL 1
	121699976	XP_001268253.1	unknown function ACLA_085220	Aspergillus clavatus NRRL 1
	121700010	XP_001268270.1	unknown function ACLA_085390	Aspergillus clavatus NRRL 1
	121700408	XP_001268469.1	unknown function ACLA_087490	Aspergillus clavatus NRRL 1
	121700424	XP_001268477.1	unknown function ACLA_087570	Aspergillus clavatus NRRL 1
	121700430	XP_001268480.1	unknown function ACLA_087600	Aspergillus clavatus NRRL 1
	121700436	XP_001268483.1	unknown function ACLA_087630	Aspergillus clavatus NRRL 1
	121709894	XP_001272563.1	unknown function ACLA_088260	Aspergillus clavatus NRRL 1
	121710008	XP_001272620.1	unknown function ACLA_088850	Aspergillus clavatus NRRL 1
	121710042	XP_001272637.1	unknown function ACLA_089020	Aspergillus clavatus NRRL 1
	121710044	XP_001272638.1	unknown function ACLA_089030	Aspergillus clavatus NRRL 1
	121710050	XP_001272641.1	unknown function ACLA_089070	Aspergillus clavatus NRRL 1
	121710136	XP_001272684.1	unknown function ACLA_089500	Aspergillus clavatus NRRL 1
	121710240	XP_001272736.1	unknown function ACLA_090030	Aspergillus clavatus NRRL 1
	121710342	XP_001272787.1	unknown function ACLA_090540	Aspergillus clavatus NRRL 1
	121710452	XP_001272842.1	unknown function ACLA_091140	Aspergillus clavatus NRRL 1
	121710520	XP_001272876.1	unknown function ACLA_091480	Aspergillus clavatus NRRL 1
	121710524	XP_001272878.1	unknown function ACLA_091500	Aspergillus clavatus NRRL 1
	121710526	XP_001272879.1	unknown function ACLA_091510	Aspergillus clavatus NRRL 1
	121710530	XP_001272881.1	unknown function ACLA_091530	Aspergillus clavatus NRRL 1
	121710536	XP_001272884.1	unknown function ACLA_091560	Aspergillus clavatus NRRL 1
	121710538	XP_001272885.1	unknown function ACLA_091570	Aspergillus clavatus NRRL 1
	121710540	XP_001272886.1	unknown function ACLA_091580	Aspergillus clavatus NRRL 1
	121710544	XP_001272888.1	unknown function ACLA_091600	Aspergillus clavatus NRRL 1
	121710546	XP_001272889.1	unknown function ACLA_091610	Aspergillus clavatus NRRL 1
	121710558	XP_001272895.1	unknown function ACLA_091670	Aspergillus clavatus NRRL 1
	121710560	XP_001272896.1	unknown function ACLA_091680	Aspergillus clavatus NRRL 1
	121710562	XP_001272897.1	unknown function ACLA_091690	Aspergillus clavatus NRRL 1
	121710564	XP_001272898.1	unknown function ACLA_091700	Aspergillus clavatus NRRL 1
	121710670	XP_001272951.1	unknown function ACLA_092230	Aspergillus clavatus NRRL 1
	121710690	XP_001272961.1	unknown function ACLA_092330	Aspergillus clavatus NRRL 1
	121710766	XP_001272999.1	unknown function ACLA_092710	Aspergillus clavatus NRRL 1
	121710798	XP_001273015.1	unknown function ACLA_092870	Aspergillus clavatus NRRL 1
	121710866	XP_001273049.1	unknown function ACLA_093220	Aspergillus clavatus NRRL 1
	121710944	XP_001273088.1	unknown function ACLA_093610	Aspergillus clavatus NRRL 1
	121711010	XP_001273121.1	unknown function ACLA_093940	Aspergillus clavatus NRRL 1
	121711026	XP_001273129.1	unknown function ACLA_094020	Aspergillus clavatus NRRL 1
	121711030	XP_001273131.1	unknown function ACLA_094040	Aspergillus clavatus NRRL 1
	121711032	XP_001273132.1	unknown function ACLA_094050	Aspergillus clavatus NRRL 1
	121711034	XP_001273133.1	unknown function ACLA_094060	Aspergillus clavatus NRRL 1
	121711044	XP_001273138.1	unknown function ACLA_094110	Aspergillus clavatus NRRL 1
	121711082	XP_001273157.1	unknown function ACLA_094310	Aspergillus clavatus NRRL 1
	121711162	XP_001273197.1	unknown function ACLA_094710	Aspergillus clavatus NRRL 1
	121711170	XP_001273201.1	unknown function ACLA_094760	Aspergillus clavatus NRRL 1
	121711174	XP_001273203.1	unknown function ACLA_094780	Aspergillus clavatus NRRL 1
	121703694	XP_001270111.1	unknown function ACLA_096180	Aspergillus clavatus NRRL 1
	121703708	XP_001270118.1	unknown function ACLA_096250	Aspergillus clavatus NRRL 1
	121703710	XP_001270119.1	unknown function ACLA_096260	Aspergillus clavatus NRRL 1
	121703782	XP_001270155.1	unknown function ACLA_096620	Aspergillus clavatus NRRL 1
	121703854	XP_001270191.1	unknown function ACLA_097000	Aspergillus clavatus NRRL 1
	121703984	XP_001270256.1	unknown function ACLA_097710	Aspergillus clavatus NRRL 1
	121704002	XP_001270265.1	unknown function ACLA_097800	Aspergillus clavatus NRRL 1
	121704068	XP_001270298.1	unknown function ACLA_098140	Aspergillus clavatus NRRL 1
	121704070	XP_001270299.1	unknown function ACLA_098150	Aspergillus clavatus NRRL 1
	121704100	XP_001270314.1	unknown function ACLA_098300	Aspergillus clavatus NRRL 1
	121704152	XP_001270340.1	unknown function ACLA_098560	Aspergillus clavatus NRRL 1
	121704188	XP_001270358.1	unknown function ACLA_098740	Aspergillus clavatus NRRL 1
	121704196	XP_001270362.1	unknown function ACLA_098780	Aspergillus clavatus NRRL 1
	121704202	XP_001270365.1	unknown function ACLA_098810	Aspergillus clavatus NRRL 1
	121704206	XP_001270367.1	unknown function ACLA_098830	Aspergillus clavatus NRRL 1
	121704214	XP_001270371.1	unknown function ACLA_098870	Aspergillus clavatus NRRL 1
	121704232	XP_001270380.1	unknown function ACLA_098970	Aspergillus clavatus NRRL 1
	121704238	XP_001270383.1	unknown function ACLA_099000	Aspergillus clavatus NRRL 1
	121704240	XP_001270384.1	unknown function ACLA_099010	Aspergillus clavatus NRRL 1
	121704242	XP_001270385.1	unknown function ACLA_099030	Aspergillus clavatus NRRL 1
	121704304	XP_001270416.1	unknown function ACLA_099350	Aspergillus clavatus NRRL 1
	121704306	XP_001270417.1	unknown function ACLA_099360	Aspergillus clavatus NRRL 1
	121706411	XP_001271468.1	unknown function ACLA_099710	Aspergillus clavatus NRRL 1
	121719302	XP_001276350.1	unknown function Ankyrin repeat	Aspergillus clavatus NRRL 1
	121704411	XP_001270469.1	unknown function Ankyrin repeat	Aspergillus clavatus NRRL 1
	121719998	XP_001276697.1	unknown function Ankyrin repeat	Aspergillus clavatus NRRL 1
	121714955	XP_001275087.1	unknown function Ankyrin repeat	Aspergillus clavatus NRRL 1
	121712022	XP_001273626.1	unknown function Ankyrin repeat	Aspergillus clavatus NRRL 1
	121708761	XP_001272240.1	unknown function Ankyrin repeat	Aspergillus clavatus NRRL 1
	121707919	XP_001271976.1	unknown function Ankyrin repeat	Aspergillus clavatus NRRL 1
	121704413	XP_001270470.1	unknown function Ankyrin repeat	Aspergillus clavatus NRRL 1
	121698333	XP_001267787.1	unknown function antifungal Afp	Aspergillus clavatus NRRL 1
	121704208	XP_001270368.1	unknown function bZIP transcription factor	Aspergillus clavatus NRRL 1
	121712427	XP_001273825.1	unknown function C2H2 type zinc finger	Aspergillus clavatus NRRL 1
	121714156	XP_001274689.1	unknown function C2H2 type zinc finger	Aspergillus clavatus NRRL 1
	121712192	XP_001273711.1	unknown function carbohydrate binding	Aspergillus clavatus NRRL 1
	121704337	XP_001270432.1	unknown function carbohydrate binding	Aspergillus clavatus NRRL 1
	121705674	XP_001271100.1	unknown function cell wall	Aspergillus clavatus NRRL 1
	121702039	XP_001269284.1	unknown function CHCH	Aspergillus clavatus NRRL 1
	121711172	XP_001273202.1	unknown function cold shock NA binding	Aspergillus clavatus NRRL 1
	121712136	XP_001273683.1	unknown function DUF427	Aspergillus clavatus NRRL 1
	121711413	XP_001273322.1	unknown function DUF636	Aspergillus clavatus NRRL 1
	121719518	XP_001276458.1	unknown function DUF636	Aspergillus clavatus NRRL 1
	121703489	XP_001270009.1	unknown function DUF861	Aspergillus clavatus NRRL 1
	121717284	XP_001276063.1	unknown function DUF953	Aspergillus clavatus NRRL 1
	121705334	XP_001270930.1	unknown function extracellular proline-rich	Aspergillus clavatus NRRL 1
	121710422	XP_001272827.1	unknown function extracellular threonine rich	Aspergillus clavatus NRRL 1
	121714809	XP_001275014.1	unknown function F-box domain	Aspergillus clavatus NRRL 1
	121713386	XP_001274304.1	unknown function F-box domain	Aspergillus clavatus NRRL 1
	121710140	XP_001272686.1	unknown function F-box domain	Aspergillus clavatus NRRL 1
	121714845	XP_001275032.1	unknown function F-box domain	Aspergillus clavatus NRRL 1
	121712451	XP_001273837.1	unknown function F-box domain	Aspergillus clavatus NRRL 1
	121710512	XP_001272872.1	unknown function F-box domain	Aspergillus clavatus NRRL 1
	121708753	XP_001272237.1	unknown function F-box domain	Aspergillus clavatus NRRL 1
	121701739	XP_001269134.1	unknown function F-box domain	Aspergillus clavatus NRRL 1
	121720194	XP_001276795.1	unknown function FAD binding	Aspergillus clavatus NRRL 1
	121714611	XP_001274916.1	unknown function FAD binding	Aspergillus clavatus NRRL 1
	121706022	XP_001271274.1	unknown function glutamic acid-rich	Aspergillus clavatus NRRL 1
	121701761	XP_001269145.1	unknown function GPI anchored	Aspergillus clavatus NRRL 1
	121711445	XP_001273338.1	unknown function hemerythrin HHE cation binding	Aspergillus clavatus NRRL 1
	121704596	XP_001270561.1	unknown function LYR	Aspergillus clavatus NRRL 1
	121708433	XP_001272129.1	unknown function LYR family	Aspergillus clavatus NRRL 1
	121701493	XP_001269011.1	unknown function LysM	Aspergillus clavatus NRRL 1
	121704976	XP_001270751.1	unknown function radical SAM	Aspergillus clavatus NRRL 1
	121700541	XP_001268535.1	unknown function RING finger	Aspergillus clavatus NRRL 1
	121702751	XP_001269640.1	unknown function selenoW family	Aspergillus clavatus NRRL 1
	121710200	XP_001272716.1	unknown function serine kinase	Aspergillus clavatus NRRL 1
	121702053	XP_001269291.1	unknown function SFT2	Aspergillus clavatus NRRL 1
	121711407	XP_001273319.1	unknown function stress responsive A/B barrel	Aspergillus clavatus NRRL 1
	121709335	XP_001272389.1	unknown function ThiS	Aspergillus clavatus NRRL 1
	121709254	XP_001272357.1	unknown function TOM Tom6	Aspergillus clavatus NRRL 1
	121703530	XP_001270029.1	unknown function TOM Tom7	Aspergillus clavatus NRRL 1
	121706374	XP_001271450.1	unknown function transcription factor	Aspergillus clavatus NRRL 1
	121714585	XP_001274903.1	unknown function WW	Aspergillus clavatus NRRL 1
	121712309	XP_001273766.1	unknown function YhhN	Aspergillus clavatus NRRL 1
	121719223	XP_001276325.1	unknown function zinc finger	Aspergillus clavatus NRRL 1
	121717540	XP_001276081.1	unknown function zinc finger	Aspergillus clavatus NRRL 1
