# Supplementary material for: The Genome of a Thermo Tolerant, Pathogenic Albino Aspergillus fumigatus
Source: Front Microbiol. 2018 Aug 14;9:1827. doi: 10.3389/fmicb.2018.01827 (PMC6102483; doi:10.3389/fmicb.2018.01827)
Supplement: Supplementary file 5 [file Table_5.XLSX]

## Sheet: S5.1 All
	Table S5.1. AFUMN secretome GMs
	name			accession			BLAST scores			closest relative	contig
	protein	gene		GI	locus		Length	BIT	evalue
	1,3 beta glucanosyltransferase	AFUMN313		70992347	XP_751022.1		475	974.926	0	Aspergillus fumigatus Af293	NODE_136
	1,3 beta glucanosyltransferase	AFUMN2172		70982931	XP_746993.1		537	1097.8	0	Aspergillus fumigatus Af293	NODE_246
	1,3 beta glucanosyltransferase	AFUMN3713		159127319	EDP52434.1		460	946.806	0	Aspergillus fumigatus A1163	NODE_395
	1,3 beta glucanosyltransferase	AFUMN4587		70989629	XP_749664.1		548	1044.26	0	Aspergillus fumigatus Af293	NODE_519
	1,3 beta glucanosyltransferase	AFUMN6370		159124691	EDP49809.1		541	1109.75	0	Aspergillus fumigatus A1163	NODE_797
	1,3 beta glucanosyltransferase	AFUMN6600		70995512	XP_752511.1		305	632.098	0	Aspergillus fumigatus Af293	NODE_86
	1,3 beta glucanosyltransferase gel1	AFUMN6011		193806026	B0XT72.1		452	921.383	0	Aspergillus fumigatus A1163	NODE_71
	1,3 beta glucanosyltransferase gel3	AFUMN1584		229890270	B0XT09.1		547	981.474	0	Aspergillus fumigatus A1163	NODE_2207
	1,4 beta D glucan cellobiohydrolase A	AFUMN6138		70991503	XP_750600.1		452	942.569	0	Aspergillus fumigatus Af293	NODE_74
	1,4 beta D glucan cellobiohydrolase C	AFUMN5978		70986018	XP_748511.1		454	924.85	0	Aspergillus fumigatus Af293	NODE_712
	1,4 beta D glucan cellobiohydrolyase	AFUMN3779		70992391	XP_751044.1		532	1095.88	0	Aspergillus fumigatus Af293	NODE_427
	2 dehydropantoate 2 reductase	AFUMN368		159125630	EDP50747.1		329	677.937	0	Aspergillus fumigatus A1163	NODE_137
	3 oxo 5 alpha steroid 4 dehydrogenase	AFUMN3952		70990894	XP_750296.1		311	635.95	0	Aspergillus fumigatus Af293	NODE_440
	acetyl xylan esterase	AFUMN1193		70983864	XP_747458.1		371	747.658	0	Aspergillus fumigatus Af293	NODE_195
	acetyl xylan esterase Axe1	AFUMN4891		70985713	XP_748362.1		292	576.63	0	Aspergillus fumigatus Af293	NODE_579
	acetylhydrolase PAF	AFUMN8158		71002852	XP_756107.1		384	312.768	1.67147e-103	Aspergillus fumigatus Af293	NODE_262
	acid phosphatase	AFUMN4170		70982049	XP_746553.1		414	858.981	0	Aspergillus fumigatus Af293	NODE_477
	acid phosphatase	AFUMN6045		70981642	XP_746350.1		293	592.808	0	Aspergillus fumigatus Af293	NODE_735
	acid phosphatase AphA	AFUMN5545		159125866	EDP50982.1		609	1264.6	0	Aspergillus fumigatus A1163	NODE_643
	acid phosphatase PHOa	AFUMN198		70990516	XP_750107.1		448	917.916	0	Aspergillus fumigatus Af293	NODE_123
	acid sphingomyelinase	AFUMN886		70994770	XP_752162.1		627	1286.94	0	Aspergillus fumigatus Af293	NODE_181
	adenosine deaminase	AFUMN5676		146323525	XP_754115.2		587	1216.45	0	Aspergillus fumigatus Af293	NODE_667
	adhesin	AFUMN8473		71001330	XP_755346.1		118	243.047	1.26682e-80	Aspergillus fumigatus Af293	NODE_390
	agmatinase	AFUMN1979		70997163	XP_753336.1		391	801.586	0	Aspergillus fumigatus Af293	NODE_234
	agmatinase	AFUMN6183		159129112	EDP54226.1		416	855.514	0	Aspergillus fumigatus A1163	NODE_759
	aldose 1 epimerase	AFUMN4886		146322698	XP_001481736.1		351	709.138	0	Aspergillus fumigatus Af293	NODE_577
	alkaline phosphatase	AFUMN5934		70991823	XP_750760.1		639	1327.38	0	Aspergillus fumigatus Af293	NODE_708
	alkaline serine protease Alp1	AFUMN4715		70993608	XP_751651.1		403	815.453	0	Aspergillus fumigatus Af293	NODE_54
	alkaline serine protease AorO	AFUMN297		70992131	XP_750914.1		644	1320.06	0	Aspergillus fumigatus Af293	NODE_136
	alpha 1,2 mannosidase	AFUMN90		70987115	XP_749038.1		792	1635.16	0	Aspergillus fumigatus Af293	NODE_117
	alpha 1,2 mannosidase	AFUMN2075		70995374	XP_752444.1		839	1159.05	0	Aspergillus fumigatus Af293	NODE_240
	alpha 1,2 mannosidase	AFUMN5232		159130294	EDP55407.1		792	1639.4	0	Aspergillus fumigatus A1163	NODE_614
	alpha 1,2 mannosyltransferase Ktr4	AFUMN6738		70985124	XP_748068.1		397	838.951	0	Aspergillus fumigatus Af293	NODE_946
	alpha 1,2 mannosyltransferase Smp3	AFUMN3871		146324061	XP_754027.2		547	1110.13	0	Aspergillus fumigatus Af293	NODE_433
	alpha 1,3 glucan synthase	AFUMN4241		159128452	EDP53567.1		2420	5029.15	0	Aspergillus fumigatus A1163	NODE_490
	alpha 1,3 glucan synthase Ags2	AFUMN4451		71001558	XP_755460.1		2426	5024.91	0	Aspergillus fumigatus Af293	NODE_512
	alpha 1,3 glucan synthase Ags3	AFUMN3589		70996314	XP_752912.1		2412	5009.89	0	Aspergillus fumigatus Af293	NODE_378
	alpha 1,3 glucanase	AFUMN638		159128941	EDP54055.1		496	1023.46	0	Aspergillus fumigatus A1163	NODE_160
	alpha 1,3 glucanase	AFUMN2792		159122779	EDP47900.1		1111	2303.48	0	Aspergillus fumigatus A1163	NODE_298
	alpha 1,3 glucanase	AFUMN4272		70983757	XP_747405.1		474	980.319	0	Aspergillus fumigatus Af293	NODE_496
	alpha 1,6 mannosyltransferase	AFUMN2019		159126485	EDP51601.1		425	879.396	0	Aspergillus fumigatus A1163	NODE_235
	alpha amylase	AFUMN3090		70993932	XP_751813.1		494	1016.53	0	Aspergillus fumigatus Af293	NODE_328
	alpha amylase	AFUMN5157		159128622	EDP53736.1		630	1293.49	0	Aspergillus fumigatus A1163	NODE_605
	alpha amylase AmyA	AFUMN6328		70989217	XP_749458.1		568	1189.48	0	Aspergillus fumigatus Af293	NODE_796
	alpha galactosidase	AFUMN4151		146323621	XP_001481538.1		663	1348.57	0	Aspergillus fumigatus Af293	NODE_477
	alpha galactosidase	AFUMN4292		70996472	XP_752991.1		881	1832.77	0	Aspergillus fumigatus Af293	NODE_499
	alpha galactosidase	AFUMN4749		70997033	XP_753271.1		532	1090.87	0	Aspergillus fumigatus Af293	NODE_560
	alpha galactosidase	AFUMN5316		159124808	EDP49926.1		406	837.41	0	Aspergillus fumigatus A1163	NODE_6267
	alpha glucosidase AgdA	AFUMN2283		159125272	EDP50389.1		988	2031.53	0	Aspergillus fumigatus A1163	NODE_2616
	alpha glucosidase II	AFUMN6722		70984976	XP_747994.1		967	2009.96	0	Aspergillus fumigatus Af293	NODE_946
	alpha glucuronidase A	AFUMN5713		294956469	B0Y2K1.1		840	1726.84	0	Aspergillus fumigatus A1163	NODE_675
	alpha L arabinofuranosidase	AFUMN23		71002338	XP_755850.1		656	1348.95	0	Aspergillus fumigatus Af293	NODE_104
	alpha L arabinofuranosidase	AFUMN1577		71001854	XP_755608.1		332	649.047	0	Aspergillus fumigatus Af293	NODE_2207
	alpha L arabinofuranosidase	AFUMN3197		70992975	XP_751336.1		506	1025	0	Aspergillus fumigatus Af293	NODE_342
	alpha L rhamnosidase B	AFUMN2199		70991026	XP_750362.1		683	1403.27	0	Aspergillus fumigatus Af293	NODE_253
	alpha L rhamnosidase C	AFUMN659		70986232	XP_748610.1		813	1660.2	0	Aspergillus fumigatus Af293	NODE_166
	alpha mannosidase 1A	AFUMN4710		159124686	EDP49804.1		893	1831.61	0	Aspergillus fumigatus A1163	NODE_546
	alpha mannosidase I	AFUMN5477		70993944	XP_751819.1		641	1336.24	0	Aspergillus fumigatus Af293	NODE_631
	alpha/beta fold family hydrolase	AFUMN6594		70995500	XP_752505.1		292	596.66	0	Aspergillus fumigatus Af293	NODE_86
	amidase	AFUMN5074		70992933	XP_751315.1		582	1194.1	0	Aspergillus fumigatus Af293	NODE_600
	amidase	AFUMN5163		70988637	XP_749177.1		684	1404.04	0	Aspergillus fumigatus Af293	NODE_605
	amidohydrolase	AFUMN4943		146323215	XP_748601.2		512	677.167	0	Aspergillus fumigatus Af293	NODE_58
	amidohydrolase	AFUMN6577		70995470	XP_752490.1		460	943.725	0	Aspergillus fumigatus Af293	NODE_865
	amine oxidase	AFUMN5525		159125851	EDP50967.1		465	953.74	0	Aspergillus fumigatus A1163	NODE_643
	aminopeptidase	AFUMN5602		146323131	XP_748386.2		501	1038.87	0	Aspergillus fumigatus Af293	NODE_656
	aminopeptidase	AFUMN6260		70988597	XP_749158.1		524	1080.86	0	Aspergillus fumigatus Af293	NODE_77
	anaphase promoting complex subunit Apc5	AFUMN4510		146323281	XP_754986.2		768	1592.02	0	Aspergillus fumigatus Af293	NODE_514
	arabinosidase	AFUMN5174		70988689	XP_749202.1		482	706.827	0	Aspergillus fumigatus Af293	NODE_605
	arachidonate 5 lipoxygenase	AFUMN3275		159122314	EDP47436.1		608	1256.51	0	Aspergillus fumigatus A1163	NODE_353
	arylsulfatase	AFUMN3660		70982853	XP_746954.1		598	1241.48	0	Aspergillus fumigatus Af293	NODE_389
	aspartic endopeptidase	AFUMN3021		146323147	XP_748443.2		439	886.33	0	Aspergillus fumigatus Af293	NODE_31
	aspartic endopeptidase OpsB	AFUMN6231		70984040	XP_747542.1		485	977.622	0	Aspergillus fumigatus Af293	NODE_76
	aspartic endopeptidase Pep2	AFUMN1090		70999520	XP_754479.1		398	817.379	0	Aspergillus fumigatus Af293	NODE_189
	aspergillopepsin	AFUMN660		70986250	XP_748619.1		269	543.117	0	Aspergillus fumigatus Af293	NODE_166
	aspergillopepsin	AFUMN1542		70982568	XP_746812.1		277	564.688	0	Aspergillus fumigatus Af293	NODE_219
	aspergillopepsin A	AFUMN2992		146323054	XP_755930.2		428	866.685	0	Aspergillus fumigatus Af293	NODE_319
	aspergillopepsin Pep1	AFUMN1949		70997139	XP_753324.1		395	790.415	0	Aspergillus fumigatus Af293	NODE_234
	beta 1,6 glucan boisynthesis protein (Knh1)	AFUMN447		71000826	XP_755094.1		259	536.569	0	Aspergillus fumigatus Af293	NODE_140
	beta 1,6 glucanase Neg1	AFUMN2434		70983969	XP_747510.1		488	991.49	0	Aspergillus fumigatus Af293	NODE_270
	beta fructofuranosidase	AFUMN2599		159128674	EDP53788.1		514	1061.6	0	Aspergillus fumigatus A1163	NODE_279
	beta galactosidase	AFUMN270		70985709	XP_748360.1		1011	2075.06	0	Aspergillus fumigatus Af293	NODE_135
	beta galactosidase	AFUMN1321		70996564	XP_753037.1		1015	1547.33	0	Aspergillus fumigatus Af293	NODE_201
	beta galactosidase	AFUMN1928		70996064	XP_752787.1		1024	2103.56	0	Aspergillus fumigatus Af293	NODE_233
	beta galactosidase	AFUMN3097		70991419	XP_750558.1		983	2020.74	0	Aspergillus fumigatus Af293	NODE_331
	beta glucosidase	AFUMN237		159126340	EDP51456.1		797	1639.01	0	Aspergillus fumigatus A1163	NODE_133
	beta glucosidase	AFUMN2151		70982937	XP_746996.1		806	1658.66	0	Aspergillus fumigatus Af293	NODE_246
	beta glucosidase	AFUMN5935		159124321	EDP49439.1		888	1806.19	0	Aspergillus fumigatus A1163	NODE_708
	beta glucosidase A	AFUMN5733		296439516	B0XPE1.1		873	1794.63	0	Aspergillus fumigatus A1163	NODE_680
	beta glucosidase L	AFUMN767		298351541	B0YB65.1		739	1504.58	0	Aspergillus fumigatus A1163	NODE_1733
	beta lactamase	AFUMN2471		70996903	XP_753206.1		438	895.96	0	Aspergillus fumigatus Af293	NODE_272
	beta lactamase	AFUMN4896		70983103	XP_747079.1		493	993.801	0	Aspergillus fumigatus Af293	NODE_57
	beta N hexosaminidase	AFUMN5149		70988687	XP_749201.1		747	1462.59	0	Aspergillus fumigatus Af293	NODE_605
	beta xylosidase	AFUMN5337		70990048	XP_749873.1		531	1081.24	0	Aspergillus fumigatus Af293	NODE_6267
	beta xylosidase	AFUMN5970		70986056	XP_748529.1		771	1578.15	0	Aspergillus fumigatus Af293	NODE_712
	beta xylosidase XylA	AFUMN1296		70996610	XP_753060.1		792	1630.54	0	Aspergillus fumigatus Af293	NODE_201
	bis (5' nucleosyl) tetraphosphatase	AFUMN387		70983556	XP_747305.1		428	779.63	0	Aspergillus fumigatus Af293	NODE_138
	carboxylesterase	AFUMN1758		70986372	XP_748680.1		307	627.861	0	Aspergillus fumigatus Af293	NODE_227
	carboxylesterase	AFUMN4763		70997057	XP_753283.1		593	1205.28	0	Aspergillus fumigatus Af293	NODE_560
	carboxylesterase	AFUMN5286		70990064	XP_749881.1		493	766.918	0	Aspergillus fumigatus Af293	NODE_6267
	carboxylesterase	AFUMN5643		159127720	EDP52835.1		687	969.918	0	Aspergillus fumigatus A1163	NODE_660
	carboxylesterase	AFUMN5635		70999960	XP_754697.1		551	1104.74	0	Aspergillus fumigatus Af293	NODE_660
	carboxylesterase	AFUMN5843		71001006	XP_755184.1		541	1116.29	0	Aspergillus fumigatus Af293	NODE_691
	carboxypeptidase	AFUMN1278		70991449	XP_750573.1		440	882.863	0	Aspergillus fumigatus Af293	NODE_200
	carboxypeptidase CpdS	AFUMN1046		70981484	XP_731524.1		515	1066.99	0	Aspergillus fumigatus Af293	NODE_187
	carboxypeptidase Cps1 vacuolar	AFUMN1240		159127915	EDP53030.1		564	1152.89	0	Aspergillus fumigatus A1163	NODE_198
	carboxypeptidase S1	AFUMN4187		159126364	EDP51480.1		613	1279.23	0	Aspergillus fumigatus A1163	NODE_47
	carboxypeptidase S1	AFUMN5520		70985432	XP_748222.1		488	1008.05	0	Aspergillus fumigatus Af293	NODE_643
	carboxypeptidase sorting receptor vps10 vacuolar	AFUMN3756		70982803	XP_746929.1		1487	3105.46	0	Aspergillus fumigatus Af293	NODE_418
	carboxypeptidase Y	AFUMN2475		70996883	XP_753196.1		472	974.541	0	Aspergillus fumigatus Af293	NODE_272
	carboxypeptidase Y	AFUMN4467		159127416	EDP52531.1		459	950.658	0	Aspergillus fumigatus A1163	NODE_513
	catalase Cat1	AFUMN758		70986104	XP_748550.1		728	1489.17	0	Aspergillus fumigatus Af293	NODE_1733
	cell wall galactomannoprotein	AFUMN7844		70981680	XP_746369.1		184	359.377	2.52012e-124	Aspergillus fumigatus Af293	NODE_2208
	cell wall glucanase	AFUMN1041		70991783	XP_750740.1		450	902.894	0	Aspergillus fumigatus Af293	NODE_186
	cell wall glucanase	AFUMN1697		70983670	XP_747362.1		616	883.248	0	Aspergillus fumigatus Af293	NODE_221
	cell wall glucanase	AFUMN3841		70984495	XP_747754.1		357	710.294	0	Aspergillus fumigatus Af293	NODE_432
	cell wall glucanase	AFUMN4842		146323378	XP_754695.2		363	757.288	0	Aspergillus fumigatus Af293	NODE_574
	cell wall glucanase (Utr2)	AFUMN6337		70989195	XP_749447.1		443	904.049	0	Aspergillus fumigatus Af293	NODE_796
	cell wall glucanase Crf1	AFUMN4309		27372089	AAN87849.1		395	774.237	0	Aspergillus fumigatus	NODE_499
	cell wall glycosyl hydrolase Dfg5	AFUMN5107		70981730	XP_746394.1		453	935.636	0	Aspergillus fumigatus Af293	NODE_601
	cell wall glycosyl hydrolase YteR	AFUMN6560		159129852	EDP54966.1		384	789.645	0	Aspergillus fumigatus A1163	NODE_85
	cell wall protein	AFUMN7718		133920236	CAM54066.1		185	379.407	2.96147e-132	Aspergillus fumigatus	NODE_166
	cell wall protein	AFUMN709		71000172	XP_754803.1		615	984.556	0	Aspergillus fumigatus Af293	NODE_1677
	cell wall protein	AFUMN7815		70985857	XP_748434.1		180	363.229	4.44186e-126	Aspergillus fumigatus Af293	NODE_490
	cell wall serine threonine rich galactomannoprotein Mp1	AFUMN6418		70981963	XP_746510.1		284	529.635	0	Aspergillus fumigatus Af293	NODE_803
	cellobiose dehydrogenase	AFUMN8779		71002832	XP_756097.1		805	150.214	1.55276e-40	Aspergillus fumigatus Af293	NODE_641
	cellobiose dehydrogenase	AFUMN6009		70988801	XP_749254.1		820	1654.42	0	Aspergillus fumigatus Af293	NODE_71
	cellobiose dehydrogenase	AFUMN6700		159123613	EDP48732.1		414	813.142	0	Aspergillus fumigatus A1163	NODE_92
	cellular morphogenesis protein Rax2	AFUMN725		159123256	EDP48376.1		1203	2449.08	0	Aspergillus fumigatus A1163	NODE_1733
	cellulase	AFUMN2456		70996893	XP_753201.1		392	816.609	0	Aspergillus fumigatus Af293	NODE_272
	cellulase CelA	AFUMN5438		70998214	XP_753833.1		344	694.886	0	Aspergillus fumigatus Af293	NODE_629
	cellulose binding GDSL lipase/acylhydrolase	AFUMN5160		159128601	EDP53715.1		382	738.799	0	Aspergillus fumigatus A1163	NODE_605
	cellulose binding protein Cip2	AFUMN5072		70992929	XP_751313.1		390	800.431	0	Aspergillus fumigatus Af293	NODE_600
	ceramidase	AFUMN655		70991094	XP_750396.1		764	1578.92	0	Aspergillus fumigatus Af293	NODE_163
	chitin binding protein	AFUMN2487		70996116	XP_752813.1		290	536.184	0	Aspergillus fumigatus Af293	NODE_273
	chitin deacetylase	AFUMN295		70992165	XP_750931.1		487	1004.59	0	Aspergillus fumigatus Af293	NODE_136
	chitinase	AFUMN7383		242780484	XP_002479605.1		425	448.358	6.06949e-152	Talaromyces stipitatus ATCC 10500	NODE_173
	chitinase	AFUMN8650		358367100	GAA83719.1		1462	226.098	3.38812e-65	Aspergillus kawachii IFO 4308	NODE_353
	chitinase	AFUMN6725		28974510	AAO61685.1		825	1199.11	0	Aspergillus fumigatus	NODE_946
	chitinase III	AFUMN1232		146323325	XP_754895.2		329	671.389	0	Aspergillus fumigatus Af293	NODE_198
	chitinase III	AFUMN2485		70983215	XP_747135.1		334	676.781	0	Aspergillus fumigatus Af293	NODE_273
	chitinase III	AFUMN6789		159126085	EDP51201.1		369	762.296	0	Aspergillus fumigatus A1163	NODE_946
	chitinase V	AFUMN1101		146323424	XP_754491.2		450	925.235	0	Aspergillus fumigatus Af293	NODE_189
	chitinase V	AFUMN2088		70983075	XP_747065.1		433	891.338	0	Aspergillus fumigatus Af293	NODE_241
	chitinase V	AFUMN4256		146324443	XP_750818.2		682	1422.91	0	Aspergillus fumigatus Af293	NODE_495
	chitinase V	AFUMN6746		159126126	EDP51242.1		1423	2625.51	0	Aspergillus fumigatus A1163	NODE_946
	chitosanase	AFUMN6943		70983171	XP_747113.1		242	499.975	5.85569e-178	Aspergillus fumigatus Af293	NODE_273
	choline dehydrogenase	AFUMN3347		70985540	XP_748276.1		678	1385.55	0	Aspergillus fumigatus Af293	NODE_362
	cholinesterase	AFUMN4851		159122999	EDP48119.1		733	1508.81	0	Aspergillus fumigatus A1163	NODE_576
	coatomer subunit zeta	AFUMN7551		71001142	XP_755252.1		201	405.986	3.3025e-142	Aspergillus fumigatus Af293	NODE_374
	conidial hydrophobin RodB	AFUMN8288		70996676	XP_753093.1		140	279.641	1.98679e-94	Aspergillus fumigatus Af293	NODE_201
	conidial hydrophobin RodB	AFUMN8082		70997898	XP_753681.1		159	314.694	1.36263e-107	Aspergillus fumigatus Af293	NODE_388
	conidial pigment biosynthesis oxidase Arb2	AFUMN2982		146323096	XP_756088.2		587	1222.61	0	Aspergillus fumigatus Af293	NODE_318
	COPII coated vesicle protein Erv41	AFUMN3217		70988875	XP_749289.1		379	755.747	0	Aspergillus fumigatus Af293	NODE_344
	cutinase	AFUMN4685		159129830	EDP54944.1		366	541.962	0	Aspergillus fumigatus A1163	NODE_543
	cutinase 2	AFUMN7379		70993144	XP_751420.1		214	432.565	3.31266e-152	Aspergillus fumigatus Af293	NODE_144
	cutinase 3	AFUMN7335		70981957	XP_746507.1		217	441.039	1.43198e-155	Aspergillus fumigatus Af293	NODE_803
	cytochrome P450 oxidoreductase GliC	AFUMN6267		146324455	XP_750856.2		512	1057.36	0	Aspergillus fumigatus Af293	NODE_795
	defensin	AFUMN8180		70987012	XP_748991.1		146	300.056	3.2372e-102	Aspergillus fumigatus Af293	NODE_1733
	dihydrogeodin oxidase/laccase	AFUMN2649		159125717	EDP50834.1		609	1262.67	0	Aspergillus fumigatus A1163	NODE_286
	dioxygenase	AFUMN838		70998883	XP_754163.1		367	744.577	0	Aspergillus fumigatus Af293	NODE_174
	dioxygenase	AFUMN3837		159122553	EDP47674.1		376	727.628	0	Aspergillus fumigatus A1163	NODE_432
	dipeptidyl peptidase Dpp4	AFUMN3185		70994092	XP_751893.1		765	1572.37	0	Aspergillus fumigatus Af293	NODE_338
	dipeptidyl peptidase DppV	AFUMN3521		71001112	XP_755237.1		721	1469.52	0	Aspergillus fumigatus Af293	NODE_374
	disulfide isomerase	AFUMN3957		70990864	XP_750281.1		478	959.133	0	Aspergillus fumigatus Af293	NODE_440
	disulfide isomerase	AFUMN6030		146322904	XP_755392.2		737	1527.69	0	Aspergillus fumigatus Af293	NODE_72
	disulfide isomerase TigA	AFUMN620		70997353	XP_753425.1		368	746.503	0	Aspergillus fumigatus Af293	NODE_157
	DNA damage response protein (Dap1)	AFUMN8085		70999706	XP_754570.1		155	313.923	2.17603e-107	Aspergillus fumigatus Af293	NODE_825
	DnaJ	AFUMN557		71000759	XP_755061.1		522	1077.39	0	Aspergillus fumigatus Af293	NODE_1537
	DnaJ	AFUMN7272		70982390	XP_746723.1		399	457.218	5.33684e-159	Aspergillus fumigatus Af293	NODE_236
	DnaJ	AFUMN3102		70991409	XP_750553.1		418	857.055	0	Aspergillus fumigatus Af293	NODE_331
	DnaJ	AFUMN5848		71000966	XP_755164.1		427	883.634	0	Aspergillus fumigatus Af293	NODE_691
	dynein light chain Tctex1	AFUMN8216		70995112	XP_752322.1		143	295.049	2.2628e-100	Aspergillus fumigatus Af293	NODE_53
	endo 1,3(4) beta glucanase	AFUMN260		70986272	XP_748630.1		285	578.941	0	Aspergillus fumigatus Af293	NODE_134
	endo 1,3(4) beta glucanase	AFUMN3971		159130751	EDP55864.1		357	728.013	0	Aspergillus fumigatus A1163	NODE_440
	endo 1,3(4) beta glucanase	AFUMN4759		159127018	EDP52134.1		456	950.273	0	Aspergillus fumigatus A1163	NODE_560
	endo 1,3(4) beta glucanase	AFUMN6443		70992959	XP_751328.1		285	575.859	0	Aspergillus fumigatus Af293	NODE_80
	endo 1,4 beta glucanase	AFUMN4852		70982500	XP_746778.1		407	833.558	0	Aspergillus fumigatus Af293	NODE_576
	endo 1,4 beta glucanase	AFUMN5034		70986426	XP_748707.1		342	686.411	0	Aspergillus fumigatus Af293	NODE_598
	endo 1,4 beta xylanase	AFUMN1		70994060	XP_751877.1		324	664.455	0	Aspergillus fumigatus Af293	NODE_1005
	endo 1,4 beta xylanase	AFUMN4888		70985723	XP_748367.1		313	614.379	0	Aspergillus fumigatus Af293	NODE_579
	endo 1,4 beta xylanase	AFUMN5675		70998763	XP_754103.1		359	741.495	0	Aspergillus fumigatus Af293	NODE_667
	endo 1,4 beta xylanase XlnA	AFUMN7264		70985697	XP_748354.1		228	452.21	1.34691e-159	Aspergillus fumigatus Af293	NODE_135
	endo 1,4 beta xylanase XynG1	AFUMN7324		70992503	XP_751100.1		221	442.965	4.38336e-156	Aspergillus fumigatus Af293	NODE_546
	endo 1,5 alpha L arabinase	AFUMN829		70998885	XP_754164.1		321	650.588	0	Aspergillus fumigatus Af293	NODE_174
	endo arabinanase	AFUMN5705		70996690	XP_753100.1		345	715.301	0	Aspergillus fumigatus Af293	NODE_674
	endo arabinase	AFUMN6545		71002252	XP_755807.1		324	670.233	0	Aspergillus fumigatus Af293	NODE_85
	endo beta 1,4 glucanase D	AFUMN3748		70983912	XP_747482.1		349	702.205	0	Aspergillus fumigatus Af293	NODE_410
	endo chitosanase	AFUMN7032		70981600	XP_746329.1		238	488.419	1.45753e-173	Aspergillus fumigatus Af293	NODE_735
	endo polygalacturonase	AFUMN381		70993186	XP_751440.1		368	730.709	0	Aspergillus fumigatus Af293	NODE_137
	endo polygalacturonase	AFUMN1301		70996670	XP_753090.1		378	752.281	0	Aspergillus fumigatus Af293	NODE_201
	endo polygalacturonase	AFUMN2175		70982963	XP_747009.1		364	732.635	0	Aspergillus fumigatus Af293	NODE_246
	endo polygalacturonase	AFUMN5338		70990066	XP_749882.1		488	989.178	0	Aspergillus fumigatus Af293	NODE_6267
	endoglucanase	AFUMN939		70994524	XP_752040.1		250	509.605	0	Aspergillus fumigatus Af293	NODE_183
	endoglucanase	AFUMN998		70995742	XP_752626.1		373	745.732	0	Aspergillus fumigatus Af293	NODE_184
	endoglucanase	AFUMN1509		159124200	EDP49318.1		306	631.328	0	Aspergillus fumigatus A1163	NODE_20
	endoglucanase	AFUMN2675		70984781	XP_747897.1		460	935.636	0	Aspergillus fumigatus Af293	NODE_291
	endoglucanase	AFUMN2900		70982891	XP_746973.1		397	583.178	0	Aspergillus fumigatus Af293	NODE_312
	endoglucanase	AFUMN3778		70992389	XP_751043.1		397	815.453	0	Aspergillus fumigatus Af293	NODE_427
	endoglucanase	AFUMN4683		71002202	XP_755782.1		506	1053.12	0	Aspergillus fumigatus Af293	NODE_543
	endoglucanase	AFUMN4697		71002212	XP_755787.1		290	602.823	0	Aspergillus fumigatus Af293	NODE_543
	endoglucanase	AFUMN7225		70986442	XP_748715.1		219	457.603	6.35453e-162	Aspergillus fumigatus Af293	NODE_598
	endoglucanase	AFUMN6180		70985306	XP_748159.1		575	1166.37	0	Aspergillus fumigatus Af293	NODE_758
	endoglucanase	AFUMN6272		70991989	XP_750843.1		330	686.411	0	Aspergillus fumigatus Af293	NODE_795
	endoglucanase cellulase	AFUMN3480		71001210	XP_755286.1		477	975.696	0	Aspergillus fumigatus Af293	NODE_374
	endoglucanase cellulase	AFUMN6055		159122044	EDP47167.1		364	724.161	0	Aspergillus fumigatus A1163	NODE_735
	endoglycoceramidase	AFUMN3351		70985556	XP_748284.1		519	1079.7	0	Aspergillus fumigatus Af293	NODE_362
	endonuclease phosphatase	AFUMN5671		159127707	EDP52822.1		606	1224.92	0	Aspergillus fumigatus A1163	NODE_660
	endopolyphosphatase vacuolar	AFUMN6592		70995518	XP_752514.1		670	1299.26	0	Aspergillus fumigatus Af293	NODE_86
	endosomal cargo receptor Erp5	AFUMN7077		70994620	XP_752087.1		231	481.1	8.79201e-171	Aspergillus fumigatus Af293	NODE_183
	endosomal cargo receptor Erv25	AFUMN105		159125554	EDP50671.1		266	548.895	0	Aspergillus fumigatus A1163	NODE_119
	endosomal cargo receptor P24	AFUMN7240		70995514	XP_752512.1		218	455.292	4.40849e-161	Aspergillus fumigatus Af293	NODE_86
	endosomal integral membrane protein P24a	AFUMN5066		70992901	XP_751299.1		647	1318.14	0	Aspergillus fumigatus Af293	NODE_600
	ER membrane protein Wsc4	AFUMN6100		70998006	XP_753735.1		330	665.226	0	Aspergillus fumigatus Af293	NODE_737
	esterase	AFUMN1264		159127895	EDP53010.1		292	592.038	0	Aspergillus fumigatus A1163	NODE_198
	esterase	AFUMN4079		71002756	XP_756059.1		265	544.273	0	Aspergillus fumigatus Af293	NODE_4729
	esterase	AFUMN5871		159130548	EDP55661.1		938	1914.81	0	Aspergillus fumigatus A1163	NODE_697
	exo beta 1,3 glucanase	AFUMN1255		159127873	EDP52988.1		809	1661.74	0	Aspergillus fumigatus A1163	NODE_198
	exo beta 1,3 glucanase	AFUMN4135		159122247	EDP47369.1		779	1585.47	0	Aspergillus fumigatus A1163	NODE_477
	exo beta 1,3 glucanase	AFUMN4813		70992709	XP_751203.1		804	1585.08	0	Aspergillus fumigatus Af293	NODE_573
	exo beta 1,3 glucanase Exg0	AFUMN2482		70996120	XP_752815.1		947	1948.33	0	Aspergillus fumigatus Af293	NODE_273
	exo inulinase InuD	AFUMN3362		159125776	EDP50892.1		703	1446.41	0	Aspergillus fumigatus A1163	NODE_362
	exo polygalacturonase	AFUMN3192		70983924	XP_747488.1		409	827.395	0	Aspergillus fumigatus Af293	NODE_341
	exo polygalacturonase	AFUMN3640		159123828	EDP48947.1		472	966.452	0	Aspergillus fumigatus A1163	NODE_389
	exo polygalacturonase	AFUMN5626		71000060	XP_754747.1		440	907.516	0	Aspergillus fumigatus Af293	NODE_660
	exo polygalacturonase X	AFUMN3802		294958167	Q4WCZ8.2		432	887.1	0		NODE_432
	ferric chelate reductase	AFUMN1295		146322688	XP_753095.2		743	1516.52	0	Aspergillus fumigatus Af293	NODE_201
	ferric chelate reductase	AFUMN3172		159127550	EDP52665.1		597	1217.6	0	Aspergillus fumigatus A1163	NODE_336
	ferrooxidoreductase Fet3	AFUMN6812		146324020	XP_747965.2		592	1224.54	0	Aspergillus fumigatus Af293	NODE_946
	ferulic acid esterase FaeA	AFUMN7054		70982332	XP_746694.1		234	485.723	1.32982e-172	Aspergillus fumigatus Af293	NODE_139
	feruloyl esterase B 1	AFUMN1051		298351666	B0YDW9.1		528	1095.88	0	Aspergillus fumigatus A1163	NODE_187
	feruloyl esterase B 2	AFUMN5617		298351669	B0Y7U1.1		526	1098.58	0	Aspergillus fumigatus A1163	NODE_658
	feruloyl esterase C	AFUMN4688		146323014	XP_001481678.1		272	556.214	0	Aspergillus fumigatus Af293	NODE_543
	fibronectin type III	AFUMN2568		70996152	XP_752831.1		1068	2159.03	0	Aspergillus fumigatus Af293	NODE_278
	filamentation protein Rhf1	AFUMN465		159126288	EDP51404.1		1156	2367.04	0	Aspergillus fumigatus A1163	NODE_142
	glucan 1,3 beta glucosidase A	AFUMN175		294956574	B0XN12.1		416	854.358	0	Aspergillus fumigatus A1163	NODE_123
	glucan 1,4 alpha glucosidase	AFUMN5146		159128620	EDP53734.1		631	1278.46	0	Aspergillus fumigatus A1163	NODE_605
	glucan 1,4 alpha glucosidase	AFUMN5594		146323129	XP_748381.2		619	1260.74	0	Aspergillus fumigatus Af293	NODE_656
	glucan endo 1,6 beta glucosidase B	AFUMN3479		298351649	B0XRX9.1		396	825.083	0	Aspergillus fumigatus A1163	NODE_374
	glucose oxidase	AFUMN6561		159129873	EDP54987.1		605	1070.84	0	Aspergillus fumigatus A1163	NODE_85
	glutaminase	AFUMN1271		71000415	XP_754902.1		691	1323.53	0	Aspergillus fumigatus Af293	NODE_198
	glutaminase	AFUMN3166		70999622	XP_754528.1		834	1722.6	0	Aspergillus fumigatus Af293	NODE_336
	glutaminase	AFUMN6265		70992063	XP_750880.1		721	1475.69	0	Aspergillus fumigatus Af293	NODE_795
	glutaminyl cyclase	AFUMN959		159125089	EDP50206.1		396	808.135	0	Aspergillus fumigatus A1163	NODE_183
	glutathione S transferase	AFUMN495		70993148	XP_751422.1		267	509.605	0	Aspergillus fumigatus Af293	NODE_144
	glycerophosphoryl diester phosphodiesterase	AFUMN4704		70992509	XP_751103.1		426	882.093	0	Aspergillus fumigatus Af293	NODE_546
	glycoside hydrolase	AFUMN261		70985701	XP_748356.1		456	944.88	0	Aspergillus fumigatus Af293	NODE_135
	glycoside hydrolase	AFUMN1536		159128643	EDP53757.1		396	813.142	0	Aspergillus fumigatus A1163	NODE_210
	glycoside hydrolase	AFUMN6999		146324797	XP_001481415.1		235	492.656	2.86827e-175	Aspergillus fumigatus Af293	NODE_270
	glycoside hydrolase	AFUMN8035		146324217	XP_001481519.1		244	325.865	2.21922e-110	Aspergillus fumigatus Af293	NODE_560
	glycoside hydrolase	AFUMN5105		70981776	XP_746417.1		883	1815.43	0	Aspergillus fumigatus Af293	NODE_601
	glycoside hydrolase	AFUMN5176		70988695	XP_749205.1		375	769.615	0	Aspergillus fumigatus Af293	NODE_605
	glycoside hydrolase	AFUMN7153		70993084	XP_751390.1		234	471.47	6.84646e-167	Aspergillus fumigatus Af293	NODE_607
	glycoside hydrolase	AFUMN5318		70990148	XP_749923.1		457	946.806	0	Aspergillus fumigatus Af293	NODE_6267
	glycoside hydrolase	AFUMN5600		70985769	XP_748390.1		464	951.814	0	Aspergillus fumigatus Af293	NODE_656
	glycoside hydrolase	AFUMN5696		70993214	XP_751454.1		354	706.442	0	Aspergillus fumigatus Af293	NODE_671
	glycoside hydrolase	AFUMN8118		70992431	XP_751064.1		308	318.161	1.23637e-105	Aspergillus fumigatus Af293	NODE_79
	glycoside hydrolase GH 43	AFUMN3648		70982855	XP_746955.1		464	943.725	0	Aspergillus fumigatus Af293	NODE_389
	glycoside hydrolase GH 43	AFUMN5986		70985966	XP_748487.1		329	679.093	0	Aspergillus fumigatus Af293	NODE_712
	glycosyl transferase	AFUMN2185		70982949	XP_747002.1		394	809.675	0	Aspergillus fumigatus Af293	NODE_246
	glyoxylate reductase D507	AFUMN4719		70993598	XP_751646.1		344	709.523	0	Aspergillus fumigatus Af293	NODE_54
	GPI anchor transamidase	AFUMN2965		70996254	XP_752882.1		398	827.009	0	Aspergillus fumigatus Af293	NODE_317
	GPI anchored cell wall beta 1,3 endoglucanase EglC	AFUMN265		70985687	XP_748349.1		446	709.138	0	Aspergillus fumigatus Af293	NODE_135
	GPI anchored cell wall organization protein Ecm33	AFUMN867		70994734	XP_752144.1		398	794.653	0	Aspergillus fumigatus Af293	NODE_181
	GPI anchored cell wall protein	AFUMN8086		146323715	XP_752156.2		164	314.309	2.65115e-107	Aspergillus fumigatus Af293	NODE_181
	GPI anchored cell wall protein	AFUMN1731		159125156	EDP50273.1		386	774.622	0	Aspergillus fumigatus A1163	NODE_223
	GPI anchored cell wall protein	AFUMN7433		159128429	EDP53544.1		215	424.091	8.24254e-149	Aspergillus fumigatus A1163	NODE_490
	GPI anchored cell wall protein	AFUMN6003		70985731	XP_748371.1		290	574.318	0	Aspergillus fumigatus Af293	NODE_717
	GPI anchored cell wall protein Dan4	AFUMN6016		70988793	XP_749250.1		278	522.702	0	Aspergillus fumigatus Af293	NODE_71
	GPI anchored cell wall protein Pst1	AFUMN302		70992137	XP_750917.1		406	813.527	0	Aspergillus fumigatus Af293	NODE_136
	GPI anchored CFEM protein	AFUMN7744		70992195	XP_750946.1		202	376.711	1.11366e-130	Aspergillus fumigatus Af293	NODE_136
	GPI anchored dioxygenase	AFUMN5968		70985996	XP_748501.1		399	817.379	0	Aspergillus fumigatus Af293	NODE_712
	GPI anchored glycoprotein	AFUMN8222		70983530	XP_747292.1		237	300.056	1.04575e-99	Aspergillus fumigatus Af293	NODE_138
	GPI anchored protein	AFUMN7468		70983434	XP_747244.1		221	419.468	6.71932e-147	Aspergillus fumigatus Af293	NODE_205
	GPI anchored protein	AFUMN2550		70995335	XP_752425.1		357	738.028	0	Aspergillus fumigatus Af293	NODE_277
	GPI anchored protein	AFUMN8192		70985288	XP_748150.1		205	302.753	2.21028e-101	Aspergillus fumigatus Af293	NODE_325
	GPI anchored protein	AFUMN3229		70988909	XP_749306.1		366	737.258	0	Aspergillus fumigatus Af293	NODE_344
	GPI anchored protein	AFUMN7037		70984581	XP_747797.1		242	488.419	2.33147e-173	Aspergillus fumigatus Af293	NODE_432
	GPI anchored protein	AFUMN8771		159122232	EDP47354.1		263	146.747	1.23294e-41	Aspergillus fumigatus A1163	NODE_477
	GPI anchored protein	AFUMN7801		146323611	XP_746523.2		198	367.466	3.76921e-127	Aspergillus fumigatus Af293	NODE_477
	GPI anchored protein	AFUMN4286		159131742	EDP56855.1		523	1092.03	0	Aspergillus fumigatus A1163	NODE_499
	GPI anchored protein	AFUMN8737		70992853	XP_751275.1		213	167.548	4.94495e-49	Aspergillus fumigatus Af293	NODE_600
	GPI anchored protein	AFUMN8830		146322846	XP_755114.2		156	98.9821	5.84205e-25	Aspergillus fumigatus Af293	NODE_611
	GPI anchored protein	AFUMN5300		70990062	XP_749880.1		398	811.216	0	Aspergillus fumigatus Af293	NODE_6267
	GPI anchored protein	AFUMN5505		159125219	EDP50336.1		980	1928.68	0	Aspergillus fumigatus A1163	NODE_631
	GPI anchored protein	AFUMN8203		70997824	XP_753644.1		301	303.138	8.72094e-101	Aspergillus fumigatus Af293	NODE_777
	GPI anchored protein	AFUMN8389		70995464	XP_752487.1		149	260.766	1.04138e-86	Aspergillus fumigatus Af293	NODE_865
	GPI anchored protein	AFUMN7743		70982714	XP_746885.1		197	376.711	9.22041e-131	Aspergillus fumigatus Af293	NODE_90
	GPI anchored serine rich protein	AFUMN8310		70990960	XP_750329.1		192	280.026	8.46709e-93	Aspergillus fumigatus Af293	NODE_680
	GPI anchored serine threonine rich protein	AFUMN7071		70990528	XP_750113.1		250	483.797	2.56708e-171	Aspergillus fumigatus Af293	NODE_123
	GPI anchored serine threonine rich protein	AFUMN7760		70982610	XP_746833.1		198	373.629	1.31096e-129	Aspergillus fumigatus Af293	NODE_434
	GPI anchored serine threonine rich protein	AFUMN8019		159131074	EDP56187.1		165	325.865	9.78239e-112	Aspergillus fumigatus A1163	NODE_53
	GPI transamidase component GAA1	AFUMN4818		70992611	XP_751154.1		622	815.453	0	Aspergillus fumigatus Af293	NODE_573
	guanyl specific ribonuclease	AFUMN7553		159124828	EDP49946.1		264	407.912	3.62825e-142	Aspergillus fumigatus A1163	NODE_153
	guanyl specific ribonuclease	AFUMN8138		70981618	XP_746338.1		287	313.538	9.98486e-105	Aspergillus fumigatus Af293	NODE_735
	guanyl specific ribonuclease RntA	AFUMN8340		70981961	XP_746509.1		131	270.011	6.7578e-91	Aspergillus fumigatus Af293	NODE_803
	HET C domain protein HetC	AFUMN6675		159129974	EDP55088.1		804	1653.65	0	Aspergillus fumigatus A1163	NODE_894
	histidine acid phosphatase	AFUMN356		70992337	XP_751017.1		471	971.459	0	Aspergillus fumigatus Af293	NODE_136
	histidine acid phosphatase	AFUMN837		70998895	XP_754169.1		462	960.674	0	Aspergillus fumigatus Af293	NODE_174
	Hsp70 chaperone BiP/Kar2	AFUMN6622		70989489	XP_749594.1		672	1366.29	0	Aspergillus fumigatus Af293	NODE_870
	Hsp70 family chaperone Lhs1/Orp150	AFUMN2939		70996238	XP_752874.1		997	1802.72	0	Aspergillus fumigatus Af293	NODE_317
	hydrolase	AFUMN4692		146323010	XP_755785.2		637	1103.58	0	Aspergillus fumigatus Af293	NODE_543
	hydrophobin	AFUMN8115		70983957	XP_747504.1		155	309.686	9.85962e-106	Aspergillus fumigatus Af293	NODE_270
	hydrophobin	AFUMN8445		146323018	XP_755798.2		125	248.825	9.2687e-83	Aspergillus fumigatus Af293	NODE_85
	integral membrane protein	AFUMN32		70999075	XP_754259.1		389	779.245	0	Aspergillus fumigatus Af293	NODE_106
	integral membrane protein	AFUMN1575		71001738	XP_755550.1		327	679.093	0	Aspergillus fumigatus Af293	NODE_2207
	integral membrane protein	AFUMN2986		159130137	EDP55251.1		753	1528.07	0	Aspergillus fumigatus A1163	NODE_318
	integral membrane protein	AFUMN3446		159130326	EDP55439.1		705	1436.78	0	Aspergillus fumigatus A1163	NODE_365
	integral membrane protein	AFUMN4121		71002672	XP_756017.1		328	680.248	0	Aspergillus fumigatus Af293	NODE_4729
	integral membrane protein	AFUMN4810		70992605	XP_751151.1		594	1219.53	0	Aspergillus fumigatus Af293	NODE_573
	integral membrane protein	AFUMN5543		70985412	XP_748212.1		597	1216.83	0	Aspergillus fumigatus Af293	NODE_643
	integral membrane protein	AFUMN6056		70981604	XP_746331.1		400	819.691	0	Aspergillus fumigatus Af293	NODE_735
	integral membrane protein YeeE/YedE	AFUMN972		70994414	XP_751999.1		334	667.922	0	Aspergillus fumigatus Af293	NODE_183
	integral membrane protein Ytp1	AFUMN3859		159126243	EDP51359.1		488	998.038	0	Aspergillus fumigatus A1163	NODE_433
	inulinase	AFUMN3353		70985560	XP_748286.1		528	1081.24	0	Aspergillus fumigatus Af293	NODE_362
	isoamyl alcohol oxidase	AFUMN1691		146324475	XP_751046.2		557	966.452	0	Aspergillus fumigatus Af293	NODE_220
	isoamyl alcohol oxidase	AFUMN3916		70982616	XP_746836.1		1039	2133.99	0	Aspergillus fumigatus Af293	NODE_434
	isoamyl alcohol oxidase	AFUMN5284		146322331	XP_001481692.1		563	1164.83	0	Aspergillus fumigatus Af293	NODE_6267
	isoamyl alcohol oxidase MreA	AFUMN2920		70986727	XP_748853.1		609	733.021	0	Aspergillus fumigatus Af293	NODE_314
	isochorismatase	AFUMN7088		70986304	XP_748646.1		238	479.559	4.33706e-170	Aspergillus fumigatus Af293	NODE_191
	isopropanol dehydrogenase	AFUMN4944		70986224	XP_748606.1		343	693.73	0	Aspergillus fumigatus Af293	NODE_58
	kinase	AFUMN5171		159128618	EDP53732.1		365	741.495	0	Aspergillus fumigatus A1163	NODE_605
	kinase and ribonuclease Ire1	AFUMN5314		70990146	XP_749922.1		1165	2393.23	0	Aspergillus fumigatus Af293	NODE_6267
	L amino acid oxidase LaoA	AFUMN2797		159123402	EDP48522.1		697	1452.96	0	Aspergillus fumigatus A1163	NODE_29
	L asparaginase	AFUMN5901		70990358	XP_750028.1		379	767.689	0	Aspergillus fumigatus Af293	NODE_697
	laccase TilA	AFUMN3583		70996356	XP_752933.1		596	1226.46	0	Aspergillus fumigatus Af293	NODE_378
	lactonohydrolase	AFUMN6581		70995486	XP_752498.1		442	907.131	0	Aspergillus fumigatus Af293	NODE_865
	lactonohydrolase	AFUMN6840		70994980	XP_752266.1		411	835.869	0	Aspergillus fumigatus Af293	NODE_94
	leucine aminopeptidase 1	AFUMN8816		74599713	Q5VJG6.1		388	118.242	2.71661e-30	Aspergillus fumigatus	NODE_1084
	lipase	AFUMN1496		70985264	XP_748138.1		299	610.912	0	Aspergillus fumigatus Af293	NODE_207
	lipase	AFUMN1791		159123121	EDP48241.1		463	938.717	0	Aspergillus fumigatus A1163	NODE_229
	lipase	AFUMN3644		70982851	XP_746953.1		562	1144.41	0	Aspergillus fumigatus Af293	NODE_389
	lipase	AFUMN4015		70999029	XP_754236.1		573	726.857	0	Aspergillus fumigatus Af293	NODE_442
	lipase	AFUMN4762		70996975	XP_753242.1		470	973.77	0	Aspergillus fumigatus Af293	NODE_560
	lipase acylhydrolase GDSL	AFUMN2650		70993030	XP_751363.1		342	705.671	0	Aspergillus fumigatus Af293	NODE_286
	lipase acylhydrolase GDSL	AFUMN5170		70988685	XP_749200.1		351	728.398	0	Aspergillus fumigatus Af293	NODE_605
	lipase Atg15	AFUMN4210		159129496	EDP54610.1		648	1181.78	0	Aspergillus fumigatus A1163	NODE_482
	lipase/acylhydrolase GDSL	AFUMN5162		70988725	XP_749219.1		441	887.871	0	Aspergillus fumigatus Af293	NODE_605
	lysophospholipase A	AFUMN6031		71001456	XP_755409.1		342	715.301	0	Aspergillus fumigatus Af293	NODE_72
	lysophospholipase Plb1	AFUMN1735		70994210	XP_751952.1		633	1296.95	0	Aspergillus fumigatus Af293	NODE_223
	lysophospholipase Plb3	AFUMN840		70998871	XP_754157.1		630	728.783	0	Aspergillus fumigatus Af293	NODE_174
	lysyl tRNA synthetase	AFUMN3307		146322444	XP_750194.2		566	912.138	0	Aspergillus fumigatus Af293	NODE_355
	malate/L lactate dehydrogenase	AFUMN3410		71002066	XP_755714.1		356	733.791	0	Aspergillus fumigatus Af293	NODE_363
	mannosidase MsdS	AFUMN2566		70996140	XP_752825.1		493	1016.53	0	Aspergillus fumigatus Af293	NODE_278
	mannosyl oligosaccharide glucosidase	AFUMN1346		159122444	EDP47565.1		822	1704.11	0	Aspergillus fumigatus A1163	NODE_202
	mannosylphosphate transferase Mnn4	AFUMN171		70990560	XP_750129.1		318	663.685	0	Aspergillus fumigatus Af293	NODE_123
	mannosylphosphate transferase Mnn4	AFUMN985		70995756	XP_752633.1		300	613.609	0	Aspergillus fumigatus Af293	NODE_184
	mating alpha pheromone PpgA	AFUMN8661		70991359	XP_750528.1		102	198.749	9.23613e-64	Aspergillus fumigatus Af293	NODE_18
	matrix protein	AFUMN7268		70983632	XP_747343.1		221	451.055	2.69325e-159	Aspergillus fumigatus Af293	NODE_881
	membrane protein TMS1	AFUMN3945		71001984	XP_755673.1		511	1050.04	0	Aspergillus fumigatus Af293	NODE_439
	metallocarboxypeptidase ecm14	AFUMN3489		71001064	XP_755213.1		586	1094.34	0	Aspergillus fumigatus Af293	NODE_374
	metalloprotease ADM A	AFUMN5081		159130231	EDP55344.1		607	1238.4	0	Aspergillus fumigatus A1163	NODE_600
	metalloprotease disintegrin	AFUMN2306		159125364	EDP50481.1		747	1546.95	0	Aspergillus fumigatus A1163	NODE_2616
	metalloprotease MEP1	AFUMN4034		159130992	EDP56105.1		323	678.322	0	Aspergillus fumigatus A1163	NODE_445
	metalloproteinase	AFUMN7214		71002926	XP_756144.1		222	459.529	1.40251e-162	Aspergillus fumigatus Af293	NODE_262
	metalloproteinase Mep	AFUMN2444		70983961	XP_747506.1		634	1310.82	0	Aspergillus fumigatus Af293	NODE_270
	misfolded glycoproteins degradation protein Yos9	AFUMN404		70983466	XP_747260.1		520	1071.61	0	Aspergillus fumigatus Af293	NODE_138
	mucin Msb2	AFUMN48		70982129	XP_746593.1		901	1121.3	0	Aspergillus fumigatus Af293	NODE_1084
	mutanase	AFUMN6759		159126124	EDP51240.1		446	927.161	0	Aspergillus fumigatus A1163	NODE_946
	N acetylglucosaminyl phosphatidylinositol deacetylase	AFUMN3535		70997296	XP_753398.1		303	624.009	0	Aspergillus fumigatus Af293	NODE_375
	N,O diacetyl muramidase	AFUMN7161		70992107	XP_750902.1		228	469.159	2.97184e-166	Aspergillus fumigatus Af293	NODE_136
	neutral protease 2	AFUMN3269		327488387	Q4WA45.3		450	705.671	0		NODE_353
	neutral protease 2	AFUMN5687		327488321	B0Y4X9.1		370	694.115	0	Aspergillus fumigatus A1163	NODE_671
	oligosaccharyl transferase alpha	AFUMN6200		70989717	XP_749708.1		504	1029.24	0	Aspergillus fumigatus Af293	NODE_759
	oligosaccharyl transferase beta	AFUMN6070		70998016	XP_753740.1		462	947.577	0	Aspergillus fumigatus Af293	NODE_737
	oligosaccharyl transferase gamma	AFUMN4936		70989815	XP_749757.1		325	665.996	0	Aspergillus fumigatus Af293	NODE_588
	oligosaccharyl transferase ribophorin II	AFUMN6395		70994224	XP_751959.1		289	575.089	0	Aspergillus fumigatus Af293	NODE_800
	oxidase	AFUMN3355		70985544	XP_748278.1		443	904.049	0	Aspergillus fumigatus Af293	NODE_362
	oxidoreductase	AFUMN1136		146323223	XP_001481595.1		492	1005.36	0	Aspergillus fumigatus Af293	NODE_191
	oxidoreductase	AFUMN3770		70986286	XP_748637.1		357	731.095	0	Aspergillus fumigatus Af293	NODE_426
	oxidoreductase	AFUMN4693		71002200	XP_755781.1		473	959.518	0	Aspergillus fumigatus Af293	NODE_543
	oxidoreductase	AFUMN7980		146324580	XP_746776.2		496	345.51	1.23601e-114	Aspergillus fumigatus Af293	NODE_576
	oxidoreductase	AFUMN6274		70992075	XP_750886.1		254	518.464	0	Aspergillus fumigatus Af293	NODE_795
	oxidoreductase GMC	AFUMN703		71000192	XP_754807.1		629	1280.39	0	Aspergillus fumigatus Af293	NODE_1677
	oxidoreductase GMC	AFUMN3224		70988923	XP_749312.1		599	1098.58	0	Aspergillus fumigatus Af293	NODE_344
	oxidoreductase GMC	AFUMN6558		71002308	XP_755835.1		632	1261.51	0	Aspergillus fumigatus Af293	NODE_85
	oxidoreductase/dehydrogenase	AFUMN5297		70990156	XP_749927.1		284	582.408	0	Aspergillus fumigatus Af293	NODE_6267
	oxygenase	AFUMN4586		70985799	XP_748405.1		507	1040.02	0	Aspergillus fumigatus Af293	NODE_518
	palmitoyl protein thioesterase	AFUMN4022		70998993	XP_754218.1		333	672.929	0	Aspergillus fumigatus Af293	NODE_442
	pectate lyase A	AFUMN5161		298351770	B0XT32.1		321	642.499	0	Aspergillus fumigatus A1163	NODE_605
	pectate lyase D	AFUMN7023		70986762	XP_748870.1		242	489.96	6.20389e-174	Aspergillus fumigatus Af293	NODE_314
	pectate lyase E	AFUMN4222		159127156	EDP52271.1		399	806.594	0	Aspergillus fumigatus A1163	NODE_485
	pectate lyase E	AFUMN6706		70983733	XP_747393.1		254	521.546	0	Aspergillus fumigatus Af293	NODE_92
	pectate lyase F	AFUMN7097		298351784	B0Y953.1		234	479.174	5.83377e-170	Aspergillus fumigatus A1163	NODE_6267
	pectin lyase A	AFUMN5583		70997737	XP_753604.1		380	770.77	0	Aspergillus fumigatus Af293	NODE_6519
	pectin lyase B	AFUMN2357		296439731	B0YCL3.2		375	758.444	0		NODE_261
	pectin lyase E	AFUMN4055		70997782	XP_753624.1		386	709.909	0	Aspergillus fumigatus Af293	NODE_467
	pectin methylesterase	AFUMN548		70984000	XP_747525.1		408	838.565	0	Aspergillus fumigatus Af293	NODE_152
	pectin methylesterase	AFUMN2098		70983053	XP_747054.1		1764	3477.95	0	Aspergillus fumigatus Af293	NODE_241
	pectin methylesterase	AFUMN2903		159127858	EDP52973.1		392	811.601	0	Aspergillus fumigatus A1163	NODE_313
	pectin methylesterase A	AFUMN575		70983922	XP_747487.1		324	659.833	0	Aspergillus fumigatus Af293	NODE_1559
	peptidase	AFUMN4260		70983281	XP_747168.1		264	542.732	0	Aspergillus fumigatus Af293	NODE_4963
	peptidyl prolyl cis trans isomerase CypB	AFUMN7455		159125026	EDP50143.1		209	420.239	1.36219e-147	Aspergillus fumigatus A1163	NODE_183
	peptidyl prolyl isomerase	AFUMN8313		159128930	EDP54044.1		134	274.633	1.35612e-92	Aspergillus fumigatus A1163	NODE_305
	peritrophin A	AFUMN8695		70982670	XP_746863.1		88	182.57	8.77572e-58	Aspergillus fumigatus Af293	NODE_434
	peroxidase	AFUMN4732		146324890	XP_748822.2		504	1045.8	0	Aspergillus fumigatus Af293	NODE_552
	pH signal transduction protein PalI	AFUMN1254		71000327	XP_754858.1		677	1338.17	0	Aspergillus fumigatus Af293	NODE_198
	pheromone P factor Map2	AFUMN8659		71001628	XP_755495.1		102	199.134	6.73254e-64	Aspergillus fumigatus Af293	NODE_2207
	pheromone processing carboxypeptidase KexA	AFUMN6846		70994970	XP_752261.1		632	1316.98	0	Aspergillus fumigatus Af293	NODE_94
	pheromone processing carboxypeptidase Sxa2	AFUMN3609		70989273	XP_749486.1		534	1113.98	0	Aspergillus fumigatus Af293	NODE_380
	pheromone processing endoprotease KexB	AFUMN1851		70993374	XP_751534.1		844	1747.64	0	Aspergillus fumigatus Af293	NODE_231
	phosphatase 2C	AFUMN2828		70989343	XP_749521.1		322	657.907	0	Aspergillus fumigatus Af293	NODE_305
	phosphatidylglycerol specific phospholipase C	AFUMN87		159123211	EDP48331.1		509	946.421	0	Aspergillus fumigatus A1163	NODE_117
	phosphoesterase	AFUMN2130		159131861	EDP56974.1		456	945.651	0	Aspergillus fumigatus A1163	NODE_243
	phosphoglycerate mutase	AFUMN7734		70991118	XP_750408.1		186	377.096	2.69294e-131	Aspergillus fumigatus Af293	NODE_163
	phosphoglycerate mutase	AFUMN7625		70986692	XP_748836.1		190	393.66	1.0508e-137	Aspergillus fumigatus Af293	NODE_29
	phytase	AFUMN262		70985695	XP_748353.1		532	1103.2	0	Aspergillus fumigatus Af293	NODE_135
	phytase	AFUMN1551		70982560	XP_746808.1		527	1083.94	0	Aspergillus fumigatus Af293	NODE_219
	phytase	AFUMN4021		70998999	XP_754221.1		653	1358.2	0	Aspergillus fumigatus Af293	NODE_442
	poly(A) binding protein dependent poly(A) ribonuclease	AFUMN1919		70996092	XP_752801.1		466	969.533	0	Aspergillus fumigatus Af293	NODE_233
	polysaccharide deacetylase	AFUMN1260		71000383	XP_754886.1		452	937.176	0	Aspergillus fumigatus Af293	NODE_198
	polysaccharide deacetylase	AFUMN5492		70993970	XP_751832.1		254	525.783	0	Aspergillus fumigatus Af293	NODE_631
	prenyl cysteine carboxyl methyltransferase	AFUMN7402		119481733	XP_001260895.1		235	430.254	1.32298e-150	Neosartorya fischeri NRRL 181	NODE_666
	probable guanosine diphosphatase	AFUMN137		19309396	CAD27295.1		558	1048.11	0	Aspergillus fumigatus	NODE_121
	protein disulfide isomerase Pdi1	AFUMN6871		70989789	XP_749744.1		517	1048.88	0	Aspergillus fumigatus Af293	NODE_98
	rhamnogalacturonan acetylesterase	AFUMN8093		70983846	XP_747449.1		303	319.701	8.70388e-107	Aspergillus fumigatus Af293	NODE_195
	rhamnogalacturonan acetylesterase RgaE	AFUMN839		70998907	XP_754175.1		271	561.607	0	Aspergillus fumigatus Af293	NODE_174
	rhamnogalacturonase	AFUMN2505		70983191	XP_747123.1		559	1149.42	0	Aspergillus fumigatus Af293	NODE_273
	rhamnogalacturonase B	AFUMN4165		70982073	XP_746565.1		528	1082.4	0	Aspergillus fumigatus Af293	NODE_477
	rhamnogalacturonase B	AFUMN5003		296439760	B0Y0Q3.1		521	1075.08	0	Aspergillus fumigatus A1163	NODE_596
	rhamnogalacturonate lyase B	AFUMN1297		70996672	XP_753091.1		658	1363.98	0	Aspergillus fumigatus Af293	NODE_201
	ribosomal protein 60S P2	AFUMN8630		71001324	XP_755343.1		111	208.379	3.39343e-67	Aspergillus fumigatus Af293	NODE_390
	salicylate hydroxylase	AFUMN2222		70983761	XP_747407.1		468	953.74	0	Aspergillus fumigatus Af293	NODE_255
	Ser/Thr phosphatase	AFUMN5040		70986478	XP_748733.1		626	1301.19	0	Aspergillus fumigatus Af293	NODE_598
	serine carboxypeptidase	AFUMN918		70994644	XP_752099.1		549	1131.7	0	Aspergillus fumigatus Af293	NODE_183
	serine carboxypeptidase	AFUMN4062		71002774	XP_756068.1		572	1189.1	0	Aspergillus fumigatus Af293	NODE_4729
	serine peptidase	AFUMN2597		159128675	EDP53789.1		525	1084.71	0	Aspergillus fumigatus A1163	NODE_279
	serine peptidase	AFUMN4138		159122200	EDP47322.1		560	1150.96	0	Aspergillus fumigatus A1163	NODE_477
	serine protease Alp2	AFUMN6093		70997972	XP_753718.1		495	1008.44	0	Aspergillus fumigatus Af293	NODE_737
	sialidase/neuraminidase	AFUMN7362		146323899	XP_751452.2		406	442.965	1.90673e-153	Aspergillus fumigatus Af293	NODE_137
	spherulin	AFUMN7092		70986428	XP_748708.1		236	479.559	4.73643e-170	Aspergillus fumigatus Af293	NODE_598
	spherulin 4	AFUMN2515		70983177	XP_747116.1		280	572.007	0	Aspergillus fumigatus Af293	NODE_273
	superoxide dismutase cytosolic Cu/Zn	AFUMN7464		41581240	CAE47889.1		201	418.698	3.43527e-147	Aspergillus fumigatus	NODE_587
	tannase	AFUMN2799		70986699	XP_748839.1		573	980.704	0	Aspergillus fumigatus Af293	NODE_29
	tannase	AFUMN4167		70982011	XP_746534.1		588	1144.03	0	Aspergillus fumigatus Af293	NODE_477
	thaumatin	AFUMN7947		70983015	XP_747035.1		167	339.732	4.12731e-117	Aspergillus fumigatus Af293	NODE_246
	thaumatin	AFUMN7797		70999866	XP_754650.1		177	367.081	1.40904e-127	Aspergillus fumigatus Af293	NODE_297
	thioredoxin reductase	AFUMN6715		70984968	XP_747990.1		386	798.505	0	Aspergillus fumigatus Af293	NODE_946
	toxin biosynthesis peroxidase	AFUMN3264		159122313	EDP47435.1		324	681.019	0	Aspergillus fumigatus A1163	NODE_353
	toxin biosynthesis protein Tri7	AFUMN5685		70983745	XP_747399.1		409	837.025	0	Aspergillus fumigatus Af293	NODE_668
	transglycosylase	AFUMN6964		70986242	XP_748615.1		249	498.049	6.287e-177	Aspergillus fumigatus Af293	NODE_166
	translocon associated protein alpha	AFUMN3069		71002532	XP_755947.1		261	531.176	0	Aspergillus fumigatus Af293	NODE_322
	transporter ABC Adp1	AFUMN6140		70991545	XP_750621.1		1088	2254.94	0	Aspergillus fumigatus Af293	NODE_74
	transporter metal cation ZIP	AFUMN8756		119497899	XP_001265707.1		411	157.532	4.4809e-44	Neosartorya fischeri NRRL 181	NODE_344
	transporter MFS Hol1	AFUMN4836		70999924	XP_754679.1		313	527.709	0	Aspergillus fumigatus Af293	NODE_574
	transporter MFS monocarboxylate	AFUMN1638		71001858	XP_755610.1		506	1017.68	0	Aspergillus fumigatus Af293	NODE_2207
	transporter MFS monocarboxylate	AFUMN4042		70992101	XP_750899.1		422	839.336	0	Aspergillus fumigatus Af293	NODE_456
	transporter MFS multidrug	AFUMN5989		159128359	EDP53474.1		506	780.4	0	Aspergillus fumigatus A1163	NODE_712
	transporter Na+/phosphate Pho89	AFUMN668		70986258	XP_748623.1		569	1155.58	0	Aspergillus fumigatus Af293	NODE_166
	transporter patched sphingolipid Ncr1	AFUMN6288		159124455	EDP49573.1		1273	2611.25	0	Aspergillus fumigatus A1163	NODE_795
	transporter purine nucleoside	AFUMN5158		70988723	XP_749218.1		403	821.231	0	Aspergillus fumigatus Af293	NODE_605
	trasnporter nucleotide sugar	AFUMN1152		146322487	XP_750355.2		435	889.026	0	Aspergillus fumigatus Af293	NODE_192
	triacylglycerol lipase LipA	AFUMN5265		70982119	XP_746588.1		600	1239.17	0	Aspergillus fumigatus Af293	NODE_61
	trimethyllysine dioxygenase TmlH	AFUMN2211		70991036	XP_750367.1		290	610.142	0	Aspergillus fumigatus Af293	NODE_253
	tripeptidyl peptidase A	AFUMN382		70993168	XP_751432.1		594	1212.59	0	Aspergillus fumigatus Af293	NODE_137
	tripeptidyl peptidase SED3	AFUMN5666		159127732	EDP52847.1		596	1231.08	0	Aspergillus fumigatus A1163	NODE_660
	tripeptidyl peptidase TppA	AFUMN4155		70982015	XP_746536.1		602	1242.64	0	Aspergillus fumigatus Af293	NODE_477
	ubiquitin	AFUMN6575		70995432	XP_752471.1		346	571.237	0	Aspergillus fumigatus Af293	NODE_865
	ubiquitin ligase Tul1	AFUMN132		70995642	XP_752576.1		802	1639.4	0	Aspergillus fumigatus Af293	NODE_121
	UDP glucose dehydrogenase Ugd1	AFUMN2502		159123998	EDP49117.1		545	1115.91	0	Aspergillus fumigatus A1163	NODE_273
	UDP glucose:glycoprotein glucosyltransferase	AFUMN5412		70989043	XP_749371.1		1487	3037.28	0	Aspergillus fumigatus Af293	NODE_627
	unknown protein	AFUMN70		70982201	XP_746629.1		370	741.88	0	Aspergillus fumigatus Af293	NODE_1084
	unknown protein	AFUMN145		70995578	XP_752544.1		401	791.571	0	Aspergillus fumigatus Af293	NODE_121
	unknown protein	AFUMN211		70991186	XP_750442.1		932	1857.42	0	Aspergillus fumigatus Af293	NODE_126
	unknown protein	AFUMN251		70990934	XP_750316.1		678	1305.43	0	Aspergillus fumigatus Af293	NODE_1346
	unknown protein	AFUMN333		70992141	XP_750919.1		249	510.76	0	Aspergillus fumigatus Af293	NODE_136
	unknown protein	AFUMN284		70992263	XP_750980.1		704	1364.36	0	Aspergillus fumigatus Af293	NODE_136
	unknown protein	AFUMN472		159126281	EDP51397.1		842	1727.61	0	Aspergillus fumigatus A1163	NODE_142
	unknown protein	AFUMN7130		115385831	XP_001209462.1		288	478.789	4.70199e-168	Aspergillus terreus NIH2624	NODE_142
	unknown protein	AFUMN7419		70993134	XP_751415.1		200	424.091	2.17053e-149	Aspergillus fumigatus Af293	NODE_144
	unknown protein	AFUMN8393		70994820	XP_752187.1		134	259.225	1.64738e-86	Aspergillus fumigatus Af293	NODE_1510
	unknown protein	AFUMN544		70984006	XP_747528.1		702	1432.93	0	Aspergillus fumigatus Af293	NODE_152
	unknown protein	AFUMN583		146323036	XP_755880.2		276	561.607	0	Aspergillus fumigatus Af293	NODE_155
	unknown protein	AFUMN614		71002392	XP_755877.1		269	558.525	0	Aspergillus fumigatus Af293	NODE_155
	unknown protein	AFUMN7090		71002374	XP_755868.1		236	479.559	4.63391e-170	Aspergillus fumigatus Af293	NODE_155
	unknown protein	AFUMN648		70991096	XP_750397.1		606	891.338	0	Aspergillus fumigatus Af293	NODE_163
	unknown protein	AFUMN667		70986244	XP_748616.1		264	520.776	0	Aspergillus fumigatus Af293	NODE_166
	unknown protein	AFUMN8446		159128230	EDP53345.1		124	248.825	9.40588e-83	Aspergillus fumigatus A1163	NODE_166
	unknown protein	AFUMN776		146323193	XP_001481591.1		305	620.542	0	Aspergillus fumigatus Af293	NODE_1733
	unknown protein	AFUMN7624		159128326	EDP53441.1		192	394.045	8.99762e-138	Aspergillus fumigatus A1163	NODE_1733
	unknown protein	AFUMN743		159128327	EDP53442.1		297	609.757	0	Aspergillus fumigatus A1163	NODE_1733
	unknown protein	AFUMN8827		146323711	XP_752167.2		99	103.219	3.32848e-26	Aspergillus fumigatus Af293	NODE_181
	unknown protein	AFUMN864		70994764	XP_752159.1		270	531.176	0	Aspergillus fumigatus Af293	NODE_181
	unknown protein	AFUMN8564		70994392	XP_751994.1		108	221.09	2.39027e-72	Aspergillus fumigatus Af293	NODE_183
	unknown protein	AFUMN968		70994638	XP_752096.1		287	558.91	0	Aspergillus fumigatus Af293	NODE_183
	unknown protein	AFUMN7485		146324267	XP_731498.2		397	423.705	5.15161e-146	Aspergillus fumigatus Af293	NODE_187
	unknown protein	AFUMN1054		70981466	XP_731515.1		379	776.548	0	Aspergillus fumigatus Af293	NODE_187
	unknown protein	AFUMN8751		159122750	EDP47871.1		98	154.066	2.90511e-46	Aspergillus fumigatus A1163	NODE_187
	unknown protein	AFUMN7652		146323418	XP_754500.2		203	390.578	4.59967e-136	Aspergillus fumigatus Af293	NODE_189
	unknown protein	AFUMN8776		159123577	EDP48696.1		86	140.584	3.19008e-41	Aspergillus fumigatus A1163	NODE_195
	unknown protein	AFUMN7670		71000411	XP_754900.1		235	389.808	9.97152e-135	Aspergillus fumigatus Af293	NODE_198
	unknown protein	AFUMN8251		146323327	XP_001481608.1		192	290.812	4.78706e-97	Aspergillus fumigatus Af293	NODE_198
	unknown protein	AFUMN1249		159127903	EDP53018.1		677	897.886	0	Aspergillus fumigatus A1163	NODE_198
	unknown protein	AFUMN1228		71000365	XP_754877.1		279	570.466	0	Aspergillus fumigatus Af293	NODE_198
	unknown protein	AFUMN7336		71000349	XP_754869.1		475	452.595	1.6819e-155	Aspergillus fumigatus Af293	NODE_198
	unknown protein	AFUMN7829		121704912	XP_001270719.1		343	369.777	2.08703e-125	Aspergillus clavatus NRRL 1	NODE_198
	unknown protein	AFUMN7437		159124119	EDP49237.1		211	422.935	1.26702e-148	Aspergillus fumigatus A1163	NODE_200
	unknown protein	AFUMN1293		70996684	XP_753097.1		468	938.332	0	Aspergillus fumigatus Af293	NODE_201
	unknown protein	AFUMN8753		119467522	XP_001257567.1		571	163.31	1.12637e-45	Neosartorya fischeri NRRL 181	NODE_202
	unknown protein	AFUMN7776		70985206	XP_748109.1		176	370.163	6.11684e-129	Aspergillus fumigatus Af293	NODE_207
	unknown protein	AFUMN1481		159125981	EDP51097.1		623	1224.92	0	Aspergillus fumigatus A1163	NODE_207
	unknown protein	AFUMN7878		70992409	XP_751053.1		175	353.214	3.07053e-122	Aspergillus fumigatus Af293	NODE_220
	unknown protein	AFUMN8096		71001828	XP_755595.1		152	311.997	1.09211e-106	Aspergillus fumigatus Af293	NODE_2207
	unknown protein	AFUMN7857		71001836	XP_755599.1		185	359.762	1.07594e-123	Aspergillus fumigatus Af293	NODE_2207
	unknown protein	AFUMN8172		71001702	XP_755532.1		143	300.827	1.53441e-102	Aspergillus fumigatus Af293	NODE_2207
	unknown protein	AFUMN8712		238506399	XP_002384401.1		93	172.94	8.27279e-54	Aspergillus flavus NRRL3357	NODE_2208
	unknown protein	AFUMN6925		70990314	XP_750006.1		253	503.827	4.67029e-179	Aspergillus fumigatus Af293	NODE_226
	unknown protein	AFUMN7349		70987266	XP_749111.1		220	439.499	9.79943e-155	Aspergillus fumigatus Af293	NODE_229
	unknown protein	AFUMN1777		159123120	EDP48240.1		630	1304.66	0	Aspergillus fumigatus A1163	NODE_229
	unknown protein	AFUMN1779		146324814	XP_001481424.1		290	584.334	0	Aspergillus fumigatus Af293	NODE_229
	unknown protein	AFUMN1803		70987212	XP_749085.1		360	716.457	0	Aspergillus fumigatus Af293	NODE_229
	unknown protein	AFUMN6994		146323867	XP_751579.2		251	494.582	1.76782e-175	Aspergillus fumigatus Af293	NODE_231
	unknown protein	AFUMN1932		70996026	XP_752768.1		602	1258.82	0	Aspergillus fumigatus Af293	NODE_233
	unknown protein	AFUMN1940		159131547	EDP56660.1		273	564.303	0	Aspergillus fumigatus A1163	NODE_233
	unknown protein	AFUMN1915		159131554	EDP56667.1		499	1005.36	0	Aspergillus fumigatus A1163	NODE_233
	unknown protein	AFUMN1970		159126949	EDP52065.1		698	1422.91	0	Aspergillus fumigatus A1163	NODE_234
	unknown protein	AFUMN2041		70981416	XP_731490.1		322	665.611	0	Aspergillus fumigatus Af293	NODE_238
	unknown protein	AFUMN8518		159122704	EDP47825.1		213	242.662	1.55684e-77	Aspergillus fumigatus A1163	NODE_238
	unknown protein	AFUMN2128		146322692	XP_753129.2		565	1169.84	0	Aspergillus fumigatus Af293	NODE_243
	unknown protein	AFUMN2168		70982951	XP_747003.1		358	733.021	0	Aspergillus fumigatus Af293	NODE_246
	unknown protein	AFUMN7476		70982977	XP_747016.1		278	422.165	1.53895e-146	Aspergillus fumigatus Af293	NODE_246
	unknown protein	AFUMN2171		146324675	XP_747025.2		378	789.26	0	Aspergillus fumigatus Af293	NODE_246
	unknown protein	AFUMN2170		70983003	XP_747029.1		281	558.14	0	Aspergillus fumigatus Af293	NODE_246
	unknown protein	AFUMN2266		70993870	XP_751782.1		245	508.064	0	Aspergillus fumigatus Af293	NODE_2616
	unknown protein	AFUMN7852		159125311	EDP50428.1		177	358.221	4.12297e-124	Aspergillus fumigatus A1163	NODE_2616
	unknown protein	AFUMN7413		70993824	XP_751759.1		649	442.195	9.90535e-150	Aspergillus fumigatus Af293	NODE_2616
	unknown protein	AFUMN2287		70993718	XP_751706.1		597	1151.73	0	Aspergillus fumigatus Af293	NODE_2616
	unknown protein	AFUMN2374		71002896	XP_756129.1		899	1845.86	0	Aspergillus fumigatus Af293	NODE_262
	unknown protein	AFUMN2402		70987123	XP_749042.1		989	2038.08	0	Aspergillus fumigatus Af293	NODE_263
	unknown protein	AFUMN2416		70982294	XP_746675.1		867	1761.5	0	Aspergillus fumigatus Af293	NODE_266
	unknown protein	AFUMN6908		70983965	XP_747508.1		246	504.982	9.459e-180	Aspergillus fumigatus Af293	NODE_270
	unknown protein	AFUMN2433		70983979	XP_747515.1		272	554.673	0	Aspergillus fumigatus Af293	NODE_270
	unknown protein	AFUMN2488		70983189	XP_747122.1		306	516.153	0	Aspergillus fumigatus Af293	NODE_273
	unknown protein	AFUMN2501		159124026	EDP49145.1		347	714.916	0	Aspergillus fumigatus A1163	NODE_273
	unknown protein	AFUMN7475		70982253	XP_746655.1		209	417.542	1.49432e-146	Aspergillus fumigatus Af293	NODE_282
	unknown protein	AFUMN2752		159125099	EDP50216.1		399	818.535	0	Aspergillus fumigatus A1163	NODE_296
	unknown protein	AFUMN2750		70994304	XP_751981.1		333	595.89	0	Aspergillus fumigatus Af293	NODE_296
	unknown protein	AFUMN2788		159122778	EDP47899.1		262	537.339	0	Aspergillus fumigatus A1163	NODE_298
	unknown protein	AFUMN2858		70997507	XP_753500.1		579	1181.78	0	Aspergillus fumigatus Af293	NODE_30
	unknown protein	AFUMN7316		70984182	XP_747609.1		216	444.121	1.02613e-156	Aspergillus fumigatus Af293	NODE_302
	unknown protein	AFUMN2821		159128926	EDP54040.1		322	658.677	0	Aspergillus fumigatus A1163	NODE_305
	unknown protein	AFUMN3007		159128397	EDP53512.1		251	510.76	0	Aspergillus fumigatus A1163	NODE_31
	unknown protein	AFUMN2956		70996286	XP_752898.1		296	615.535	0	Aspergillus fumigatus Af293	NODE_317
	unknown protein	AFUMN2943		70996264	XP_752887.1		359	745.347	0	Aspergillus fumigatus Af293	NODE_317
	unknown protein	AFUMN7070		146323917	XP_001481577.1		234	482.641	2.40623e-171	Aspergillus fumigatus Af293	NODE_321
	unknown protein	AFUMN8281		146323921	XP_001481578.1		138	280.796	7.98471e-95	Aspergillus fumigatus Af293	NODE_321
	unknown protein	AFUMN3144		146324419	XP_750728.2		269	550.051	0	Aspergillus fumigatus Af293	NODE_333
	unknown protein	AFUMN7898		70994100	XP_751897.1		167	348.977	9.12752e-121	Aspergillus fumigatus Af293	NODE_338
	unknown protein	AFUMN3233		159128710	EDP53824.1		246	509.22	0	Aspergillus fumigatus A1163	NODE_344
	unknown protein	AFUMN3243		159128742	EDP53856.1		509	1048.88	0	Aspergillus fumigatus A1163	NODE_344
	unknown protein	AFUMN3306		70990684	XP_750191.1		424	739.954	0	Aspergillus fumigatus Af293	NODE_355
	unknown protein	AFUMN7067		159126160	EDP51276.1		245	484.182	1.39407e-171	Aspergillus fumigatus A1163	NODE_359
	unknown protein	AFUMN3385		146322980	XP_001481676.1		660	1371.68	0	Aspergillus fumigatus Af293	NODE_363
	unknown protein	AFUMN7459		70982867	XP_746961.1		216	420.624	1.87919e-147	Aspergillus fumigatus Af293	NODE_389
	unknown protein	AFUMN3703		159126634	EDP51750.1		529	733.406	0	Aspergillus fumigatus A1163	NODE_391
	unknown protein	AFUMN3742		70983918	XP_747485.1		248	520.776	0	Aspergillus fumigatus Af293	NODE_409
	unknown protein	AFUMN3814		159122544	EDP47665.1		430	874.389	0	Aspergillus fumigatus A1163	NODE_432
	unknown protein	AFUMN7737		70982688	XP_746872.1		233	380.178	3.52159e-131	Aspergillus fumigatus Af293	NODE_434
	unknown protein	AFUMN3964		70990854	XP_750276.1		309	629.402	0	Aspergillus fumigatus Af293	NODE_440
	unknown protein	AFUMN3961		70990910	XP_750304.1		403	811.601	0	Aspergillus fumigatus Af293	NODE_440
	unknown protein	AFUMN8434		159127223	EDP52338.1		134	251.136	2.26418e-83	Aspergillus fumigatus A1163	NODE_442
	unknown protein	AFUMN7832		70998965	XP_754204.1		187	361.688	3.46766e-125	Aspergillus fumigatus Af293	NODE_442
	unknown protein	AFUMN7172		70997770	XP_753619.1		284	469.929	1.51295e-165	Aspergillus fumigatus Af293	NODE_467
	unknown protein	AFUMN4182		70998334	XP_753889.1		374	716.072	0	Aspergillus fumigatus Af293	NODE_47
	unknown protein	AFUMN4148		70982005	XP_746531.1		376	773.852	0	Aspergillus fumigatus Af293	NODE_477
	unknown protein	AFUMN7210		70996482	XP_752996.1		223	460.685	4.79839e-163	Aspergillus fumigatus Af293	NODE_499
	unknown protein	AFUMN7410		70999157	XP_754300.1		245	428.713	8.2585e-150	Aspergillus fumigatus Af293	NODE_508
	unknown protein	AFUMN4381		70997960	XP_753712.1		952	1929.45	0	Aspergillus fumigatus Af293	NODE_508
	unknown protein	AFUMN8412		159125809	EDP50925.1		120	253.447	9.83891e-85	Aspergillus fumigatus A1163	NODE_508
	unknown protein	AFUMN7581		159127411	EDP52526.1		217	402.134	4.20445e-140	Aspergillus fumigatus A1163	NODE_513
	unknown protein	AFUMN8442		146323137	XP_001481584.1		181	251.906	5.96427e-83	Aspergillus fumigatus Af293	NODE_518
	unknown protein	AFUMN4580		159128461	EDP53576.1		415	856.284	0	Aspergillus fumigatus A1163	NODE_518
	unknown protein	AFUMN4594		70989609	XP_749654.1		400	806.594	0	Aspergillus fumigatus Af293	NODE_519
	unknown protein	AFUMN8133		70995261	XP_752392.1		242	312.383	4.62783e-105	Aspergillus fumigatus Af293	NODE_53
	unknown protein	AFUMN4638		70995120	XP_752326.1		453	862.833	0	Aspergillus fumigatus Af293	NODE_53
	unknown protein	AFUMN4701		70992507	XP_751102.1		640	1318.52	0	Aspergillus fumigatus Af293	NODE_546
	unknown protein	AFUMN7803		70983141	XP_747098.1		364	374.015	4.00877e-127	Aspergillus fumigatus Af293	NODE_57
	unknown protein	AFUMN4950		70986209	XP_748599.1		542	1108.98	0	Aspergillus fumigatus Af293	NODE_58
	unknown protein	AFUMN4916		159122826	EDP47947.1		472	976.082	0	Aspergillus fumigatus A1163	NODE_585
	unknown protein	AFUMN5045		70986462	XP_748725.1		447	907.516	0	Aspergillus fumigatus Af293	NODE_598
	unknown protein	AFUMN7781		70986450	XP_748719.1		178	369.777	1.35546e-128	Aspergillus fumigatus Af293	NODE_598
	unknown protein	AFUMN5071		70992931	XP_751314.1		420	847.81	0	Aspergillus fumigatus Af293	NODE_600
	unknown protein	AFUMN5095		70992863	XP_751280.1		320	638.647	0	Aspergillus fumigatus Af293	NODE_600
	unknown protein	AFUMN5093		70992855	XP_751276.1		482	1004.59	0	Aspergillus fumigatus Af293	NODE_600
	unknown protein	AFUMN7082		70992945	XP_751321.1		234	480.33	1.77008e-170	Aspergillus fumigatus Af293	NODE_600
	unknown protein	AFUMN5139		159121987	EDP47110.1		1036	1982.99	0	Aspergillus fumigatus A1163	NODE_601
	unknown protein	AFUMN5128		159121986	EDP47109.1		769	1585.85	0	Aspergillus fumigatus A1163	NODE_601
	unknown protein	AFUMN5132		70981704	XP_746381.1		286	599.356	0	Aspergillus fumigatus Af293	NODE_601
	unknown protein	AFUMN7552		146323553	XP_746428.2		241	407.527	3.39019e-142	Aspergillus fumigatus Af293	NODE_601
	unknown protein	AFUMN5144		159121961	EDP47084.1		1046	2016.51	0	Aspergillus fumigatus A1163	NODE_601
	unknown protein	AFUMN5156		70988659	XP_749188.1		305	631.328	0	Aspergillus fumigatus Af293	NODE_605
	unknown protein	AFUMN5153		70988709	XP_749211.1		337	560.066	0	Aspergillus fumigatus Af293	NODE_605
	unknown protein	AFUMN5266		70982081	XP_746569.1		296	591.267	0	Aspergillus fumigatus Af293	NODE_61
	unknown protein	AFUMN8188		70982083	XP_746570.1		144	298.516	1.07052e-101	Aspergillus fumigatus Af293	NODE_61
	unknown protein	AFUMN5293		70990210	XP_749954.1		262	541.962	0	Aspergillus fumigatus Af293	NODE_6267
	unknown protein	AFUMN7840		70990198	XP_749948.1		179	360.147	8.79857e-125	Aspergillus fumigatus Af293	NODE_6267
	unknown protein	AFUMN7752		146322341	XP_749901.2		180	373.244	4.81417e-130	Aspergillus fumigatus Af293	NODE_6267
	unknown protein	AFUMN5306		70990046	XP_749872.1		399	829.321	0	Aspergillus fumigatus Af293	NODE_6267
	unknown protein	AFUMN5374		70989063	XP_749381.1		751	1536.16	0	Aspergillus fumigatus Af293	NODE_627
	unknown protein	AFUMN8572		70989059	XP_749379.1		119	220.32	1.31432e-71	Aspergillus fumigatus Af293	NODE_627
	unknown protein	AFUMN5450		146324109	XP_753845.2		1133	2297.32	0	Aspergillus fumigatus Af293	NODE_629
	unknown protein	AFUMN5460		70998278	XP_753863.1		291	612.838	0	Aspergillus fumigatus Af293	NODE_629
	unknown protein	AFUMN5497		70994042	XP_751868.1		304	622.468	0	Aspergillus fumigatus Af293	NODE_631
	unknown protein	AFUMN7473		70985388	XP_748200.1		205	417.542	1.14071e-146	Aspergillus fumigatus Af293	NODE_643
	unknown protein	AFUMN5555		159125849	EDP50965.1		792	1624.37	0	Aspergillus fumigatus A1163	NODE_643
	unknown protein	AFUMN5605		159128473	EDP53588.1		357	722.62	0	Aspergillus fumigatus A1163	NODE_656
	unknown protein	AFUMN5608		70991895	XP_750796.1		436	893.649	0	Aspergillus fumigatus Af293	NODE_658
	unknown protein	AFUMN5661		71000024	XP_754729.1		520	1060.83	0	Aspergillus fumigatus Af293	NODE_660
	unknown protein	AFUMN7011		159127721	EDP52836.1		245	491.115	2.36716e-174	Aspergillus fumigatus A1163	NODE_660
	unknown protein	AFUMN5688		70993234	XP_751464.1		293	600.127	0	Aspergillus fumigatus Af293	NODE_671
	unknown protein	AFUMN5708		159131842	EDP56955.1		648	1260.74	0	Aspergillus fumigatus A1163	NODE_674
	unknown protein	AFUMN7915		70995964	XP_752737.1		260	350.132	2.14597e-119	Aspergillus fumigatus Af293	NODE_688
	unknown protein	AFUMN7892		146322392	XP_001481699.1		182	350.903	4.87178e-121	Aspergillus fumigatus Af293	NODE_697
	unknown protein	AFUMN7498		70984416	XP_747721.1		203	414.075	2.46986e-145	Aspergillus fumigatus Af293	NODE_702
	unknown protein	AFUMN5995		70985964	XP_748486.1		467	966.837	0	Aspergillus fumigatus Af293	NODE_712
	unknown protein	AFUMN7040		146324121	XP_753757.2		239	488.034	2.51856e-173	Aspergillus fumigatus Af293	NODE_737
	unknown protein	AFUMN6166		70985296	XP_748154.1		476	972.23	0	Aspergillus fumigatus Af293	NODE_758
	unknown protein	AFUMN7137		70989747	XP_749723.1		369	480.715	1.18787e-167	Aspergillus fumigatus Af293	NODE_759
	unknown protein	AFUMN6247		146322706	XP_001481638.1		838	1731.46	0	Aspergillus fumigatus Af293	NODE_77
	unknown protein	AFUMN8793		70992499	XP_751098.1		348	142.124	9.60179e-37	Aspergillus fumigatus Af293	NODE_79
	unknown protein	AFUMN6372		70992475	XP_751086.1		497	1009.98	0	Aspergillus fumigatus Af293	NODE_79
	unknown protein	AFUMN6314		70991995	XP_750846.1		384	749.199	0	Aspergillus fumigatus Af293	NODE_795
	unknown protein	AFUMN8649		70991993	XP_750845.1		101	202.601	2.59804e-65	Aspergillus fumigatus Af293	NODE_795
	unknown protein	AFUMN6343		70989245	XP_749472.1		576	1164.83	0	Aspergillus fumigatus Af293	NODE_796
	unknown protein	AFUMN6438		159130217	EDP55330.1		621	1266.91	0	Aspergillus fumigatus A1163	NODE_80
	unknown protein	AFUMN6431		70981955	XP_746506.1		449	939.873	0	Aspergillus fumigatus Af293	NODE_803
	unknown protein	AFUMN6419		70981933	XP_746495.1		320	669.078	0	Aspergillus fumigatus Af293	NODE_803
	unknown protein	AFUMN7759		70999730	XP_754582.1		189	373.244	1.28628e-129	Aspergillus fumigatus Af293	NODE_825
	unknown protein	AFUMN6481		70999680	XP_754557.1		422	822.002	0	Aspergillus fumigatus Af293	NODE_825
	unknown protein	AFUMN8505		71002258	XP_755810.1		198	243.432	2.17193e-78	Aspergillus fumigatus Af293	NODE_85
	unknown protein	AFUMN6596		70995522	XP_752516.1		319	640.573	0	Aspergillus fumigatus Af293	NODE_86
	unknown protein	AFUMN8664		70995472	XP_752491.1		97	197.593	2.4259e-63	Aspergillus fumigatus Af293	NODE_865
	unknown protein	AFUMN6569		70995474	XP_752492.1		535	1075.46	0	Aspergillus fumigatus Af293	NODE_865
	unknown protein	AFUMN6617		159128994	EDP54108.1		497	1024.62	0	Aspergillus fumigatus A1163	NODE_870
	unknown protein	AFUMN7564		70982728	XP_746892.1		198	403.29	2.67476e-141	Aspergillus fumigatus Af293	NODE_90
	unknown protein	AFUMN6844		70994976	XP_752264.1		441	878.241	0	Aspergillus fumigatus Af293	NODE_94
	unknown protein	AFUMN7630		70985108	XP_748060.1		190	392.889	2.21055e-137	Aspergillus fumigatus Af293	NODE_946
	unknown protein	AFUMN6794		70985084	XP_748048.1		493	1029.24	0	Aspergillus fumigatus Af293	NODE_946
	unknown protein	AFUMN6788		70985072	XP_748042.1		418	848.966	0	Aspergillus fumigatus Af293	NODE_946
	unknown protein	AFUMN7729		146324012	XP_748015.2		190	378.252	1.19273e-131	Aspergillus fumigatus Af293	NODE_946
	unknown protein AFUA_1G01210	AFUMN8081		70990044	XP_749871.1		151	314.309	1.27126e-107	Aspergillus fumigatus Af293	NODE_6267
	unknown protein AFUA_1G16430	AFUMN4284		70996508	XP_753009.1		735	1432.93	0	Aspergillus fumigatus Af293	NODE_499
	unknown protein AFUA_1G17260	AFUMN1324		70996678	XP_753094.1		301	609.757	0	Aspergillus fumigatus Af293	NODE_201
	unknown protein AFUA_1G17540	AFUMN3735		70996730	XP_753120.1		405	835.484	0	Aspergillus fumigatus Af293	NODE_405
	unknown protein AFUA_2G00390	AFUMN7970		70988633	XP_749175.1		284	339.732	2.57585e-115	Aspergillus fumigatus Af293	NODE_605
	unknown protein AFUA_2G05635	AFUMN8641		146322828	XP_001481660.1		101	205.682	1.57537e-66	Aspergillus fumigatus Af293	NODE_50
	unknown protein AFUA_2G05920	AFUMN8586		70989743	XP_749721.1		113	217.624	8.54391e-71	Aspergillus fumigatus Af293	NODE_759
	unknown protein AFUA_2G12800	AFUMN8736		71001860	XP_755611.1		192	169.088	4.25037e-49	Aspergillus fumigatus Af293	NODE_2207
	unknown protein AFUA_2G16180	AFUMN8218		71002546	XP_755954.1		147	295.049	2.84763e-100	Aspergillus fumigatus Af293	NODE_322
	unknown protein AFUA_3G05810	AFUMN8418		71000683	XP_755023.1		122	252.677	2.41783e-84	Aspergillus fumigatus Af293	NODE_340
	unknown protein AFUA_3G14665	AFUMN8361		70998875	XP_754159.1		132	265.388	5.31602e-89	Aspergillus fumigatus Af293	NODE_174
	unknown protein AFUA_3G14940	AFUMN8764		146323519	XP_754130.2		87	144.821	4.51783e-43	Aspergillus fumigatus Af293	NODE_485
	unknown protein AFUA_4G00580	AFUMN8588		70981738	XP_746398.1		372	225.328	3.42683e-70	Aspergillus fumigatus Af293	NODE_601
	unknown protein AFUA_4G01120	AFUMN7590		146323577	XP_001481530.1		204	399.438	1.57018e-139	Aspergillus fumigatus Af293	NODE_735
	unknown protein AFUA_4G01180	AFUMN7999		70981620	XP_746339.1		161	329.717	1.71035e-113	Aspergillus fumigatus Af293	NODE_735
	unknown protein AFUA_4G09450	AFUMN7948		70994066	XP_751880.1		172	339.347	8.05217e-117	Aspergillus fumigatus Af293	NODE_1005
	unknown protein AFUA_4G12380	AFUMN1836		70993492	XP_751593.1		362	682.945	0	Aspergillus fumigatus Af293	NODE_231
	unknown protein AFUA_4G14690	AFUMN2637		70993032	XP_751364.1		314	638.647	0	Aspergillus fumigatus Af293	NODE_286
	unknown protein AFUA_6G11720	AFUMN1688		146324483	XP_751054.2		370	685.256	0	Aspergillus fumigatus Af293	NODE_220
	unknown protein AFUA_6G12140	AFUMN6381		70992489	XP_751093.1		288	577.785	0	Aspergillus fumigatus Af293	NODE_79
	unknown protein AFUA_8G01610	AFUMN8429		70983035	XP_747045.1		127	251.521	9.29305e-84	Aspergillus fumigatus Af293	NODE_616
	unknown protein AFUA_8G01620	AFUMN5244		70983033	XP_747044.1		316	660.218	0	Aspergillus fumigatus Af293	NODE_616
	unknown protein AFUA_8G06070	AFUMN2220		70983765	XP_747409.1		316	640.188	0	Aspergillus fumigatus Af293	NODE_255
	unknown protein AFUA_8G06785	AFUMN7726		70983902	XP_747477.1		191	378.637	9.78329e-132	Aspergillus fumigatus Af293	NODE_410
	unknown protein AFUB_001030	AFUMN5237		159130299	EDP55412.1		532	1071.23	0	Aspergillus fumigatus A1163	NODE_614
	unknown protein AFUB_018570	AFUMN7432		159128699	EDP53813.1		259	426.402	8.09417e-149	Aspergillus fumigatus A1163	NODE_344
	unknown protein AFUB_032940	AFUMN8145		159130116	EDP55230.1		151	305.064	4.55916e-104	Aspergillus fumigatus A1163	NODE_4729
	unknown protein AFUB_039850	AFUMN8163		159127701	EDP52816.1		162	303.138	6.87803e-103	Aspergillus fumigatus A1163	NODE_574
	unknown protein AFUB_045420	AFUMN4946		159128252	EDP53367.1		406	552.747	0	Aspergillus fumigatus A1163	NODE_58
	unknown protein AFUB_066520	AFUMN4200		159125200	EDP50317.1		580	1171.76	0	Aspergillus fumigatus A1163	NODE_481
	unknown protein AFUB_073820	AFUMN8525		159124237	EDP49355.1		171	235.728	1.03147e-76	Aspergillus fumigatus A1163	NODE_2628
	unknown protein AFUB_090310	AFUMN8423		159123196	EDP48316.1		142	253.832	3.78924e-84	Aspergillus fumigatus A1163	NODE_117
	unknown protein ankyrin repeat	AFUMN3768		70981430	XP_731497.1		372	606.29	0	Aspergillus fumigatus Af293	NODE_425
	unknown protein Atg27	AFUMN2953		70996278	XP_752894.1		333	682.559	0	Aspergillus fumigatus Af293	NODE_317
	unknown protein BNR/Asp	AFUMN6377		70992485	XP_751091.1		380	780.015	0	Aspergillus fumigatus Af293	NODE_79
	unknown protein BNR/Asp	AFUMN6629		70989479	XP_749589.1		373	764.607	0	Aspergillus fumigatus Af293	NODE_870
	unknown protein BpseN_12074	AFUMN8851		167902988	ZP_02490193.1		847	65.0846	1.00418e-09	Burkholderia pseudomallei NCTC 13177	NODE_207
	unknown protein brown 1	AFUMN2975		6090821	AAF03353.1		664	995.727	0	Aspergillus fumigatus	NODE_318
	unknown protein BYS1	AFUMN8060		159125933	EDP51049.1		156	317.39	1.04069e-108	Aspergillus fumigatus A1163	NODE_207
	unknown protein C2HC5 finger	AFUMN6516		70984701	XP_747857.1		537	1103.2	0	Aspergillus fumigatus Af293	NODE_852
	unknown protein C6	AFUMN7835		159124305	EDP49423.1		233	363.229	5.09626e-125	Aspergillus fumigatus A1163	NODE_186
	unknown protein cell surface protein	AFUMN7806		146323229	XP_748657.2		186	365.925	6.49738e-127	Aspergillus fumigatus Af293	NODE_191
	unknown protein cell surface protein	AFUMN2526		146324645	XP_747144.2		312	630.172	0	Aspergillus fumigatus Af293	NODE_273
	unknown protein cell surface protein	AFUMN5165		70988635	XP_749176.1		705	1390.94	0	Aspergillus fumigatus Af293	NODE_605
	unknown protein cell wall anchored protein	AFUMN7426		159127726	EDP52841.1		404	438.728	4.97766e-149	Aspergillus fumigatus A1163	NODE_660
	unknown protein cell wall anchored protein	AFUMN5787		159131501	EDP56614.1		561	1004.2	0	Aspergillus fumigatus A1163	NODE_688
	unknown protein CFEM	AFUMN7727		159124118	EDP49236.1		198	379.022	1.05713e-131	Aspergillus fumigatus A1163	NODE_200
	unknown protein CFEM	AFUMN8788		121700354	XP_001268442.1		293	143.665	1.57529e-37	Aspergillus clavatus NRRL 1	NODE_600
	unknown protein cysteine rich	AFUMN2448		70982594	XP_746825.1		343	709.909	0	Aspergillus fumigatus Af293	NODE_271
	unknown protein cysteine rich	AFUMN8819		70982612	XP_746834.1		407	119.783	3.55032e-29	Aspergillus fumigatus Af293	NODE_434
	unknown protein DUF1237	AFUMN4107		159130062	EDP55176.1		535	1112.06	0	Aspergillus fumigatus A1163	NODE_4729
	unknown protein DUF21	AFUMN4343		70989449	XP_749574.1		729	1484.93	0	Aspergillus fumigatus Af293	NODE_500
	unknown protein DUF907	AFUMN2103		159125569	EDP50686.1		721	1479.54	0	Aspergillus fumigatus A1163	NODE_242
	unknown protein DUF907	AFUMN2382		159130155	EDP55269.1		612	1238.02	0	Aspergillus fumigatus A1163	NODE_262
	unknown protein DUF907	AFUMN6869		159129148	EDP54262.1		723	1494.17	0	Aspergillus fumigatus A1163	NODE_98
	unknown protein F box	AFUMN5873		159130496	EDP55609.1		377	545.814	0	Aspergillus fumigatus A1163	NODE_697
	unknown protein F box and ankyrin repeat	AFUMN6112		70983301	XP_747178.1		680	1366.29	0	Aspergillus fumigatus Af293	NODE_740
	unknown protein FacC	AFUMN3370		70985558	XP_748285.1		310	639.032	0	Aspergillus fumigatus Af293	NODE_362
	unknown protein FacC	AFUMN4227		70998825	XP_754134.1		315	642.114	0	Aspergillus fumigatus Af293	NODE_485
	unknown protein FG GAP repeat	AFUMN164		146322430	XP_750162.2		307	623.239	0	Aspergillus fumigatus Af293	NODE_123
	unknown protein glycine rich	AFUMN6946		146324614	XP_746687.2		256	500.745	7.93737e-178	Aspergillus fumigatus Af293	NODE_266
	unknown protein glycine/serine rich	AFUMN7145		70992865	XP_751281.1		240	472.626	3.54257e-167	Aspergillus fumigatus Af293	NODE_600
	unknown protein Ish1	AFUMN6497		159127584	EDP52699.1		535	1085.86	0	Aspergillus fumigatus A1163	NODE_825
	unknown protein LsdA	AFUMN5589		159126664	EDP51780.1		360	721.465	0	Aspergillus fumigatus A1163	NODE_6519
	unknown protein LysM	AFUMN2955		146322662	XP_752910.2		299	611.298	0	Aspergillus fumigatus Af293	NODE_317
	unknown protein LysM	AFUMN6815		159126128	EDP51244.1		379	748.814	0	Aspergillus fumigatus A1163	NODE_946
	unknown protein MBL2	AFUMN8448		70985488	XP_748250.1		119	248.054	1.56659e-82	Aspergillus fumigatus Af293	NODE_508
	unknown protein NFIA_001310	AFUMN7322		119473611	XP_001258681.1		228	443.736	2.97464e-156	Neosartorya fischeri NRRL 181	NODE_656
	unknown protein NFIA_009190	AFUMN8814		119494483	XP_001264137.1		86	114.775	6.00901e-31	Neosartorya fischeri NRRL 181	NODE_499
	unknown protein NFIA_039140	AFUMN8698		119498955	XP_001266235.1		229	189.119	2.97964e-57	Neosartorya fischeri NRRL 181	NODE_946
	unknown protein NFIA_045260	AFUMN8674		119501695	XP_001267604.1		141	194.897	1.41207e-61	Neosartorya fischeri NRRL 181	NODE_601
	unknown protein NFIA_069960	AFUMN8742		119492849	XP_001263722.1		96	161.77	1.20066e-48	Neosartorya fischeri NRRL 181	NODE_198
	unknown protein NFIA_072780	AFUMN4742		119477314	XP_001259260.1		485	966.452	0	Neosartorya fischeri NRRL 181	NODE_560
	unknown protein NFIA_098870	AFUMN8705		119485016	XP_001262150.1		86	174.096	1.76901e-54	Neosartorya fischeri NRRL 181	NODE_255
	unknown protein NFIA_106700	AFUMN8721		119500644	XP_001267079.1		93	167.548	1.21115e-51	Neosartorya fischeri NRRL 181	NODE_338
	unknown protein NFIA_113470	AFUMN8722		119488528	XP_001262714.1		119	169.088	1.46944e-51	Neosartorya fischeri NRRL 181	NODE_434
	unknown protein NOT2	AFUMN6124		119481111	XP_001260584.1		555	580.482	0	Neosartorya fischeri NRRL 181	NODE_748
	unknown protein NPP1	AFUMN7102		70985546	XP_748279.1		234	478.404	1.00819e-169	Aspergillus fumigatus Af293	NODE_362
	unknown protein PA and RING finger	AFUMN5370		70989065	XP_749382.1		857	1718.75	0	Aspergillus fumigatus Af293	NODE_627
	unknown protein PHP	AFUMN5550		159125896	EDP51012.1		486	1001.89	0	Aspergillus fumigatus A1163	NODE_643
	unknown protein proline rich	AFUMN7951		70983900	XP_747476.1		359	345.895	1.09989e-116	Aspergillus fumigatus Af293	NODE_410
	unknown protein proline rich	AFUMN7977		70999970	XP_754702.1		191	335.88	7.04102e-115	Aspergillus fumigatus Af293	NODE_660
	unknown protein proline/glycine rich	AFUMN6680		159122862	EDP47982.1		325	565.459	0	Aspergillus fumigatus A1163	NODE_90
	unknown protein proline/serine rich	AFUMN7380		159123515	EDP48634.1		247	435.261	3.50465e-152	Aspergillus fumigatus A1163	NODE_270
	unknown protein Rds1	AFUMN3563		159126870	EDP51986.1		478	977.622	0	Aspergillus fumigatus A1163	NODE_375
	unknown protein Rds1	AFUMN8483		70997043	XP_753276.1		435	253.447	1.13818e-79	Aspergillus fumigatus Af293	NODE_560
	unknown protein RING finger	AFUMN3699		71001232	XP_755297.1		544	1109.36	0	Aspergillus fumigatus Af293	NODE_390
	unknown protein SacI	AFUMN3580		70996400	XP_752955.1		937	1925.6	0	Aspergillus fumigatus Af293	NODE_378
	unknown protein SCP	AFUMN7001		70995698	XP_752604.1		320	499.204	3.29829e-175	Aspergillus fumigatus Af293	NODE_184
	unknown protein serine rich	AFUMN2038		159122706	EDP47827.1		329	677.167	0	Aspergillus fumigatus A1163	NODE_238
	unknown protein serine rich	AFUMN8682		146324616	XP_746686.2		142	192.586	4.2075e-60	Aspergillus fumigatus Af293	NODE_266
	unknown protein serine rich	AFUMN4218		146323521	XP_754126.2		344	695.271	0	Aspergillus fumigatus Af293	NODE_485
	unknown protein serine rich	AFUMN7513		159128454	EDP53569.1		219	412.149	5.48283e-144	Aspergillus fumigatus A1163	NODE_518
	unknown protein serine rich	AFUMN4964		146323466	XP_001481626.1		483	960.674	0	Aspergillus fumigatus Af293	NODE_593
	unknown protein serine rich	AFUMN5476		159127837	EDP52952.1		781	1459.12	0	Aspergillus fumigatus A1163	NODE_62
	unknown protein serine/threonine rich	AFUMN568		70999179	XP_754311.1		764	1431	0	Aspergillus fumigatus Af293	NODE_1556
	unknown protein serine/threonine rich	AFUMN8001		119479323	XP_001259690.1		261	337.806	2.83233e-113	Neosartorya fischeri NRRL 181	NODE_391
	unknown protein Ssp120	AFUMN7488		70997477	XP_753486.1		203	415.231	8.36396e-146	Aspergillus fumigatus Af293	NODE_30
	unknown protein threonine rich	AFUMN2259		70989277	XP_749488.1		666	806.594	0	Aspergillus fumigatus Af293	NODE_258
	unknown protein threonine rich	AFUMN7998		146324411	XP_001481458.1		168	330.872	1.12559e-113	Aspergillus fumigatus Af293	NODE_332
	unknown protein UPF0016	AFUMN1231		159127911	EDP53026.1		541	1086.63	0	Aspergillus fumigatus A1163	NODE_198
	unknown protein Uth1	AFUMN755		70986957	XP_748964.1		414	850.892	0	Aspergillus fumigatus Af293	NODE_1733
	unknown protein Uth1	AFUMN1937		70996018	XP_752764.1		470	808.52	0	Aspergillus fumigatus Af293	NODE_233
	unknown protein VanZ	AFUMN7370		70999608	XP_754521.1		213	434.106	7.40715e-153	Aspergillus fumigatus Af293	NODE_189
	unknown protein VIBHAR_06741	AFUMN8884		156977945	YP_001448851.1		330	35.039	2.30071	Vibrio harveyi ATCC BAA-1116	NODE_797
	urea amidolyase	AFUMN3585		70996328	XP_752919.1		1168	2410.95	0	Aspergillus fumigatus Af293	NODE_378
	vacuolar sorting receptor Mrl1	AFUMN254		70990946	XP_750322.1		351	725.702	0	Aspergillus fumigatus Af293	NODE_1346
	versicolorin B synthase	AFUMN6579		146322604	XP_752502.2		612	1253.04	0	Aspergillus fumigatus Af293	NODE_865
	xyloglucan specific endo beta 1,4 glucanase A	AFUMN7103		296439789	B0XNQ1.1		238	478.404	1.23976e-169	Aspergillus fumigatus A1163	NODE_355
	xylosidase/arabinosidase	AFUMN4357		159128987	EDP54101.1		371	706.442	0	Aspergillus fumigatus A1163	NODE_500

## Sheet: S5.2 NA
	Table S5.2. AFUMN secretome nutritional adaptation GMs
	name			accession			BLAST scores			closest relative	contig
	protein	gene		GI	locus		Length	BIT	evalue
	1,3 beta glucanosyltransferase	AFUMN313		70992347	XP_751022.1		475	974.926	0	Aspergillus fumigatus Af293	NODE_136
	1,3 beta glucanosyltransferase	AFUMN2172		70982931	XP_746993.1		537	1097.8	0	Aspergillus fumigatus Af293	NODE_246
	1,3 beta glucanosyltransferase	AFUMN3713		159127319	EDP52434.1		460	946.806	0	Aspergillus fumigatus A1163	NODE_395
	1,3 beta glucanosyltransferase	AFUMN4587		70989629	XP_749664.1		548	1044.26	0	Aspergillus fumigatus Af293	NODE_519
	1,3 beta glucanosyltransferase	AFUMN6370		159124691	EDP49809.1		541	1109.75	0	Aspergillus fumigatus A1163	NODE_797
	1,3 beta glucanosyltransferase	AFUMN6600		70995512	XP_752511.1		305	632.098	0	Aspergillus fumigatus Af293	NODE_86
	1,3 beta glucanosyltransferase gel1	AFUMN6011		193806026	B0XT72.1		452	921.383	0	Aspergillus fumigatus A1163	NODE_71
	1,3 beta glucanosyltransferase gel3	AFUMN1584		229890270	B0XT09.1		547	981.474	0	Aspergillus fumigatus A1163	NODE_2207
	1,4 beta D glucan cellobiohydrolase A	AFUMN6138		70991503	XP_750600.1		452	942.569	0	Aspergillus fumigatus Af293	NODE_74
	1,4 beta D glucan cellobiohydrolase C	AFUMN5978		70986018	XP_748511.1		454	924.85	0	Aspergillus fumigatus Af293	NODE_712
	1,4 beta D glucan cellobiohydrolyase	AFUMN3779		70992391	XP_751044.1		532	1095.88	0	Aspergillus fumigatus Af293	NODE_427
	2 dehydropantoate 2 reductase	AFUMN368		159125630	EDP50747.1		329	677.937	0	Aspergillus fumigatus A1163	NODE_137
	3 oxo 5 alpha steroid 4 dehydrogenase	AFUMN3952		70990894	XP_750296.1		311	635.95	0	Aspergillus fumigatus Af293	NODE_440
	acetyl hydrolase PAF	AFUMN8158		71002852	XP_756107.1		384	312.768	1.67147e-103	Aspergillus fumigatus Af293	NODE_262
	acetyl xylan esterase	AFUMN1193		70983864	XP_747458.1		371	747.658	0	Aspergillus fumigatus Af293	NODE_195
	acetyl xylan esterase Axe1	AFUMN4891		70985713	XP_748362.1		292	576.63	0	Aspergillus fumigatus Af293	NODE_579
	acid phosphatase	AFUMN4170		70982049	XP_746553.1		414	858.981	0	Aspergillus fumigatus Af293	NODE_477
	acid phosphatase	AFUMN6045		70981642	XP_746350.1		293	592.808	0	Aspergillus fumigatus Af293	NODE_735
	acid phosphatase AphA	AFUMN5545		159125866	EDP50982.1		609	1264.6	0	Aspergillus fumigatus A1163	NODE_643
	acid phosphatase PHOa	AFUMN198		70990516	XP_750107.1		448	917.916	0	Aspergillus fumigatus Af293	NODE_123
	acid sphingomyelinase	AFUMN886		70994770	XP_752162.1		627	1286.94	0	Aspergillus fumigatus Af293	NODE_181
	adenosine deaminase	AFUMN5676		146323525	XP_754115.2		587	1216.45	0	Aspergillus fumigatus Af293	NODE_667
	agmatinase	AFUMN1979		70997163	XP_753336.1		391	801.586	0	Aspergillus fumigatus Af293	NODE_234
	agmatinase	AFUMN6183		159129112	EDP54226.1		416	855.514	0	Aspergillus fumigatus A1163	NODE_759
	aldose 1 epimerase	AFUMN4886		146322698	XP_001481736.1		351	709.138	0	Aspergillus fumigatus Af293	NODE_577
	alkaline phosphatase	AFUMN5934		70991823	XP_750760.1		639	1327.38	0	Aspergillus fumigatus Af293	NODE_708
	alkaline serine protease Alp1	AFUMN4715		70993608	XP_751651.1		403	815.453	0	Aspergillus fumigatus Af293	NODE_54
	alkaline serine protease AorO	AFUMN297		70992131	XP_750914.1		644	1320.06	0	Aspergillus fumigatus Af293	NODE_136
	alpha 1,2 mannosidase	AFUMN90		70987115	XP_749038.1		792	1635.16	0	Aspergillus fumigatus Af293	NODE_117
	alpha 1,2 mannosidase	AFUMN2075		70995374	XP_752444.1		839	1159.05	0	Aspergillus fumigatus Af293	NODE_240
	alpha 1,2 mannosidase	AFUMN5232		159130294	EDP55407.1		792	1639.4	0	Aspergillus fumigatus A1163	NODE_614
	alpha 1,2 mannosyltransferase Ktr4	AFUMN6738		70985124	XP_748068.1		397	838.951	0	Aspergillus fumigatus Af293	NODE_946
	alpha 1,2 mannosyltransferase Smp3	AFUMN3871		146324061	XP_754027.2		547	1110.13	0	Aspergillus fumigatus Af293	NODE_433
	alpha 1,3 glucan synthase	AFUMN4241		159128452	EDP53567.1		2420	5029.15	0	Aspergillus fumigatus A1163	NODE_490
	alpha 1,3 glucan synthase Ags2	AFUMN4451		71001558	XP_755460.1		2426	5024.91	0	Aspergillus fumigatus Af293	NODE_512
	alpha 1,3 glucan synthase Ags3	AFUMN3589		70996314	XP_752912.1		2412	5009.89	0	Aspergillus fumigatus Af293	NODE_378
	alpha 1,3 glucanase	AFUMN638		159128941	EDP54055.1		496	1023.46	0	Aspergillus fumigatus A1163	NODE_160
	alpha 1,3 glucanase	AFUMN2792		159122779	EDP47900.1		1111	2303.48	0	Aspergillus fumigatus A1163	NODE_298
	alpha 1,3 glucanase	AFUMN4272		70983757	XP_747405.1		474	980.319	0	Aspergillus fumigatus Af293	NODE_496
	alpha 1,6 mannosyltransferase	AFUMN2019		159126485	EDP51601.1		425	879.396	0	Aspergillus fumigatus A1163	NODE_235
	alpha amylase	AFUMN3090		70993932	XP_751813.1		494	1016.53	0	Aspergillus fumigatus Af293	NODE_328
	alpha amylase	AFUMN5157		159128622	EDP53736.1		630	1293.49	0	Aspergillus fumigatus A1163	NODE_605
	alpha amylase AmyA	AFUMN6328		70989217	XP_749458.1		568	1189.48	0	Aspergillus fumigatus Af293	NODE_796
	alpha galactosidase	AFUMN4151		146323621	XP_001481538.1		663	1348.57	0	Aspergillus fumigatus Af293	NODE_477
	alpha galactosidase	AFUMN4292		70996472	XP_752991.1		881	1832.77	0	Aspergillus fumigatus Af293	NODE_499
	alpha galactosidase	AFUMN4749		70997033	XP_753271.1		532	1090.87	0	Aspergillus fumigatus Af293	NODE_560
	alpha galactosidase	AFUMN5316		159124808	EDP49926.1		406	837.41	0	Aspergillus fumigatus A1163	NODE_6267
	alpha glucosidase AgdA	AFUMN2283		159125272	EDP50389.1		988	2031.53	0	Aspergillus fumigatus A1163	NODE_2616
	alpha glucosidase II	AFUMN6722		70984976	XP_747994.1		967	2009.96	0	Aspergillus fumigatus Af293	NODE_946
	alpha glucuronidase A	AFUMN5713		294956469	B0Y2K1.1		840	1726.84	0	Aspergillus fumigatus A1163	NODE_675
	alpha L arabinofuranosidase	AFUMN23		71002338	XP_755850.1		656	1348.95	0	Aspergillus fumigatus Af293	NODE_104
	alpha L arabinofuranosidase	AFUMN1577		71001854	XP_755608.1		332	649.047	0	Aspergillus fumigatus Af293	NODE_2207
	alpha L arabinofuranosidase	AFUMN3197		70992975	XP_751336.1		506	1025	0	Aspergillus fumigatus Af293	NODE_342
	alpha L rhamnosidase B	AFUMN2199		70991026	XP_750362.1		683	1403.27	0	Aspergillus fumigatus Af293	NODE_253
	alpha L rhamnosidase C	AFUMN659		70986232	XP_748610.1		813	1660.2	0	Aspergillus fumigatus Af293	NODE_166
	alpha mannosidase 1A	AFUMN4710		159124686	EDP49804.1		893	1831.61	0	Aspergillus fumigatus A1163	NODE_546
	alpha mannosidase I	AFUMN5477		70993944	XP_751819.1		641	1336.24	0	Aspergillus fumigatus Af293	NODE_631
	alpha/beta fold family hydrolase	AFUMN6594		70995500	XP_752505.1		292	596.66	0	Aspergillus fumigatus Af293	NODE_86
	amidase	AFUMN5074		70992933	XP_751315.1		582	1194.1	0	Aspergillus fumigatus Af293	NODE_600
	amidase	AFUMN5163		70988637	XP_749177.1		684	1404.04	0	Aspergillus fumigatus Af293	NODE_605
	amidohydrolase	AFUMN4943		146323215	XP_748601.2		512	677.167	0	Aspergillus fumigatus Af293	NODE_58
	amidohydrolase	AFUMN6577		70995470	XP_752490.1		460	943.725	0	Aspergillus fumigatus Af293	NODE_865
	amine oxidase	AFUMN5525		159125851	EDP50967.1		465	953.74	0	Aspergillus fumigatus A1163	NODE_643
	aminopeptidase	AFUMN5602		146323131	XP_748386.2		501	1038.87	0	Aspergillus fumigatus Af293	NODE_656
	aminopeptidase	AFUMN6260		70988597	XP_749158.1		524	1080.86	0	Aspergillus fumigatus Af293	NODE_77
	arabinosidase	AFUMN5174		70988689	XP_749202.1		482	706.827	0	Aspergillus fumigatus Af293	NODE_605
	arachidonate 5 lipoxygenase	AFUMN3275		159122314	EDP47436.1		608	1256.51	0	Aspergillus fumigatus A1163	NODE_353
	arylsulfatase	AFUMN3660		70982853	XP_746954.1		598	1241.48	0	Aspergillus fumigatus Af293	NODE_389
	aspartic endopeptidase	AFUMN3021		146323147	XP_748443.2		439	886.33	0	Aspergillus fumigatus Af293	NODE_31
	aspartic endopeptidase OpsB	AFUMN6231		70984040	XP_747542.1		485	977.622	0	Aspergillus fumigatus Af293	NODE_76
	aspartic endopeptidase Pep2	AFUMN1090		70999520	XP_754479.1		398	817.379	0	Aspergillus fumigatus Af293	NODE_189
	aspergillopepsin	AFUMN660		70986250	XP_748619.1		269	543.117	0	Aspergillus fumigatus Af293	NODE_166
	aspergillopepsin	AFUMN1542		70982568	XP_746812.1		277	564.688	0	Aspergillus fumigatus Af293	NODE_219
	aspergillopepsin A	AFUMN2992		146323054	XP_755930.2		428	866.685	0	Aspergillus fumigatus Af293	NODE_319
	aspergillopepsin Pep1	AFUMN1949		70997139	XP_753324.1		395	790.415	0	Aspergillus fumigatus Af293	NODE_234
	beta 1,6 glucanase Neg1	AFUMN2434		70983969	XP_747510.1		488	991.49	0	Aspergillus fumigatus Af293	NODE_270
	beta fructofuranosidase	AFUMN2599		159128674	EDP53788.1		514	1061.6	0	Aspergillus fumigatus A1163	NODE_279
	beta galactosidase	AFUMN270		70985709	XP_748360.1		1011	2075.06	0	Aspergillus fumigatus Af293	NODE_135
	beta galactosidase	AFUMN1321		70996564	XP_753037.1		1015	1547.33	0	Aspergillus fumigatus Af293	NODE_201
	beta galactosidase	AFUMN1928		70996064	XP_752787.1		1024	2103.56	0	Aspergillus fumigatus Af293	NODE_233
	beta galactosidase	AFUMN3097		70991419	XP_750558.1		983	2020.74	0	Aspergillus fumigatus Af293	NODE_331
	beta glucosidase	AFUMN237		159126340	EDP51456.1		797	1639.01	0	Aspergillus fumigatus A1163	NODE_133
	beta glucosidase	AFUMN2151		70982937	XP_746996.1		806	1658.66	0	Aspergillus fumigatus Af293	NODE_246
	beta glucosidase	AFUMN5935		159124321	EDP49439.1		888	1806.19	0	Aspergillus fumigatus A1163	NODE_708
	beta glucosidase A	AFUMN5733		296439516	B0XPE1.1		873	1794.63	0	Aspergillus fumigatus A1163	NODE_680
	beta glucosidase L	AFUMN767		298351541	B0YB65.1		739	1504.58	0	Aspergillus fumigatus A1163	NODE_1733
	beta lactamase	AFUMN2471		70996903	XP_753206.1		438	895.96	0	Aspergillus fumigatus Af293	NODE_272
	beta lactamase	AFUMN4896		70983103	XP_747079.1		493	993.801	0	Aspergillus fumigatus Af293	NODE_57
	beta N hexosaminidase	AFUMN5149		70988687	XP_749201.1		747	1462.59	0	Aspergillus fumigatus Af293	NODE_605
	beta xylosidase	AFUMN5337		70990048	XP_749873.1		531	1081.24	0	Aspergillus fumigatus Af293	NODE_6267
	beta xylosidase	AFUMN5970		70986056	XP_748529.1		771	1578.15	0	Aspergillus fumigatus Af293	NODE_712
	beta xylosidase XylA	AFUMN1296		70996610	XP_753060.1		792	1630.54	0	Aspergillus fumigatus Af293	NODE_201
	beta xylosidase/arabinosidase	AFUMN4357		159128987	EDP54101.1		371	706.442	0	Aspergillus fumigatus A1163	NODE_500
	bis (5' nucleosyl) tetraphosphatase	AFUMN387		70983556	XP_747305.1		428	779.63	0	Aspergillus fumigatus Af293	NODE_138
	carboxylesterase	AFUMN1758		70986372	XP_748680.1		307	627.861	0	Aspergillus fumigatus Af293	NODE_227
	carboxylesterase	AFUMN4763		70997057	XP_753283.1		593	1205.28	0	Aspergillus fumigatus Af293	NODE_560
	carboxylesterase	AFUMN5286		70990064	XP_749881.1		493	766.918	0	Aspergillus fumigatus Af293	NODE_6267
	carboxylesterase	AFUMN5643		159127720	EDP52835.1		687	969.918	0	Aspergillus fumigatus A1163	NODE_660
	carboxylesterase	AFUMN5635		70999960	XP_754697.1		551	1104.74	0	Aspergillus fumigatus Af293	NODE_660
	carboxylesterase	AFUMN5843		71001006	XP_755184.1		541	1116.29	0	Aspergillus fumigatus Af293	NODE_691
	carboxypeptidase	AFUMN1278		70991449	XP_750573.1		440	882.863	0	Aspergillus fumigatus Af293	NODE_200
	carboxypeptidase CpdS	AFUMN1046		70981484	XP_731524.1		515	1066.99	0	Aspergillus fumigatus Af293	NODE_187
	carboxypeptidase Cps1 vacuolar	AFUMN1240		159127915	EDP53030.1		564	1152.89	0	Aspergillus fumigatus A1163	NODE_198
	carboxypeptidase S1	AFUMN4187		159126364	EDP51480.1		613	1279.23	0	Aspergillus fumigatus A1163	NODE_47
	carboxypeptidase S1	AFUMN5520		70985432	XP_748222.1		488	1008.05	0	Aspergillus fumigatus Af293	NODE_643
	carboxypeptidase Y	AFUMN2475		70996883	XP_753196.1		472	974.541	0	Aspergillus fumigatus Af293	NODE_272
	carboxypeptidase Y	AFUMN4467		159127416	EDP52531.1		459	950.658	0	Aspergillus fumigatus A1163	NODE_513
	catalase Cat1	AFUMN758		70986104	XP_748550.1		728	1489.17	0	Aspergillus fumigatus Af293	NODE_1733
	cell wall glucanase	AFUMN1041		70991783	XP_750740.1		450	902.894	0	Aspergillus fumigatus Af293	NODE_186
	cell wall glucanase	AFUMN1697		70983670	XP_747362.1		616	883.248	0	Aspergillus fumigatus Af293	NODE_221
	cell wall glucanase	AFUMN3841		70984495	XP_747754.1		357	710.294	0	Aspergillus fumigatus Af293	NODE_432
	cell wall glucanase	AFUMN4842		146323378	XP_754695.2		363	757.288	0	Aspergillus fumigatus Af293	NODE_574
	cell wall glucanase (Utr2)	AFUMN6337		70989195	XP_749447.1		443	904.049	0	Aspergillus fumigatus Af293	NODE_796
	cell wall glucanase Crf1	AFUMN4309		27372089	AAN87849.1		395	774.237	0	Aspergillus fumigatus	NODE_499
	cell wall glycosyl hydrolase Dfg5	AFUMN5107		70981730	XP_746394.1		453	935.636	0	Aspergillus fumigatus Af293	NODE_601
	cell wall glycosyl hydrolase YteR	AFUMN6560		159129852	EDP54966.1		384	789.645	0	Aspergillus fumigatus A1163	NODE_85
	cellobiose dehydrogenase	AFUMN8779		71002832	XP_756097.1		805	150.214	1.55276e-40	Aspergillus fumigatus Af293	NODE_641
	cellobiose dehydrogenase	AFUMN6009		70988801	XP_749254.1		820	1654.42	0	Aspergillus fumigatus Af293	NODE_71
	cellobiose dehydrogenase	AFUMN6700		159123613	EDP48732.1		414	813.142	0	Aspergillus fumigatus A1163	NODE_92
	cellulase	AFUMN2456		70996893	XP_753201.1		392	816.609	0	Aspergillus fumigatus Af293	NODE_272
	cellulase CelA	AFUMN5438		70998214	XP_753833.1		344	694.886	0	Aspergillus fumigatus Af293	NODE_629
	cellulose binding GDSL lipase/acylhydrolase	AFUMN5160		159128601	EDP53715.1		382	738.799	0	Aspergillus fumigatus A1163	NODE_605
	ceramidase	AFUMN655		70991094	XP_750396.1		764	1578.92	0	Aspergillus fumigatus Af293	NODE_163
	chitin deacetylase	AFUMN295		70992165	XP_750931.1		487	1004.59	0	Aspergillus fumigatus Af293	NODE_136
	chitinase	AFUMN7383		242780484	XP_002479605.1		425	448.358	6.06949e-152	Talaromyces stipitatus ATCC 10500	NODE_173
	chitinase	AFUMN8650		358367100	GAA83719.1		1462	226.098	3.38812e-65	Aspergillus kawachii IFO 4308	NODE_353
	chitinase	AFUMN6725		28974510	AAO61685.1		825	1199.11	0	Aspergillus fumigatus	NODE_946
	chitinase III	AFUMN1232		146323325	XP_754895.2		329	671.389	0	Aspergillus fumigatus Af293	NODE_198
	chitinase III	AFUMN2485		70983215	XP_747135.1		334	676.781	0	Aspergillus fumigatus Af293	NODE_273
	chitinase III	AFUMN6789		159126085	EDP51201.1		369	762.296	0	Aspergillus fumigatus A1163	NODE_946
	chitinase V	AFUMN1101		146323424	XP_754491.2		450	925.235	0	Aspergillus fumigatus Af293	NODE_189
	chitinase V	AFUMN2088		70983075	XP_747065.1		433	891.338	0	Aspergillus fumigatus Af293	NODE_241
	chitinase V	AFUMN4256		146324443	XP_750818.2		682	1422.91	0	Aspergillus fumigatus Af293	NODE_495
	chitinase V	AFUMN6746		159126126	EDP51242.1		1423	2625.51	0	Aspergillus fumigatus A1163	NODE_946
	chitosanase	AFUMN6943		70983171	XP_747113.1		242	499.975	5.85569e-178	Aspergillus fumigatus Af293	NODE_273
	choline dehydrogenase	AFUMN3347		70985540	XP_748276.1		678	1385.55	0	Aspergillus fumigatus Af293	NODE_362
	cholinesterase	AFUMN4851		159122999	EDP48119.1		733	1508.81	0	Aspergillus fumigatus A1163	NODE_576
	cutinase	AFUMN4685		159129830	EDP54944.1		366	541.962	0	Aspergillus fumigatus A1163	NODE_543
	cutinase 2	AFUMN7379		70993144	XP_751420.1		214	432.565	3.31266e-152	Aspergillus fumigatus Af293	NODE_144
	cutinase 3	AFUMN7335		70981957	XP_746507.1		217	441.039	1.43198e-155	Aspergillus fumigatus Af293	NODE_803
	cytochrome P450 oxidoreductase GliC	AFUMN6267		146324455	XP_750856.2		512	1057.36	0	Aspergillus fumigatus Af293	NODE_795
	dihydrogeodin oxidase/laccase	AFUMN2649		159125717	EDP50834.1		609	1262.67	0	Aspergillus fumigatus A1163	NODE_286
	dioxygenase	AFUMN838		70998883	XP_754163.1		367	744.577	0	Aspergillus fumigatus Af293	NODE_174
	dioxygenase	AFUMN3837		159122553	EDP47674.1		376	727.628	0	Aspergillus fumigatus A1163	NODE_432
	dipeptidyl peptidase Dpp4	AFUMN3185		70994092	XP_751893.1		765	1572.37	0	Aspergillus fumigatus Af293	NODE_338
	dipeptidyl peptidase DppV	AFUMN3521		71001112	XP_755237.1		721	1469.52	0	Aspergillus fumigatus Af293	NODE_374
	disulfide isomerase	AFUMN3957		70990864	XP_750281.1		478	959.133	0	Aspergillus fumigatus Af293	NODE_440
	disulfide isomerase	AFUMN6030		146322904	XP_755392.2		737	1527.69	0	Aspergillus fumigatus Af293	NODE_72
	disulfide isomerase TigA	AFUMN620		70997353	XP_753425.1		368	746.503	0	Aspergillus fumigatus Af293	NODE_157
	endo 1,3(4) beta glucanase	AFUMN260		70986272	XP_748630.1		285	578.941	0	Aspergillus fumigatus Af293	NODE_134
	endo 1,3(4) beta glucanase	AFUMN3971		159130751	EDP55864.1		357	728.013	0	Aspergillus fumigatus A1163	NODE_440
	endo 1,3(4) beta glucanase	AFUMN4759		159127018	EDP52134.1		456	950.273	0	Aspergillus fumigatus A1163	NODE_560
	endo 1,3(4) beta glucanase	AFUMN6443		70992959	XP_751328.1		285	575.859	0	Aspergillus fumigatus Af293	NODE_80
	endo 1,4 beta glucanase	AFUMN4852		70982500	XP_746778.1		407	833.558	0	Aspergillus fumigatus Af293	NODE_576
	endo 1,4 beta glucanase	AFUMN5034		70986426	XP_748707.1		342	686.411	0	Aspergillus fumigatus Af293	NODE_598
	endo 1,4 beta xylanase	AFUMN1		70994060	XP_751877.1		324	664.455	0	Aspergillus fumigatus Af293	NODE_1005
	endo 1,4 beta xylanase	AFUMN4888		70985723	XP_748367.1		313	614.379	0	Aspergillus fumigatus Af293	NODE_579
	endo 1,4 beta xylanase	AFUMN5675		70998763	XP_754103.1		359	741.495	0	Aspergillus fumigatus Af293	NODE_667
	endo 1,4 beta xylanase XlnA	AFUMN7264		70985697	XP_748354.1		228	452.21	1.34691e-159	Aspergillus fumigatus Af293	NODE_135
	endo 1,4 beta xylanase XynG1	AFUMN7324		70992503	XP_751100.1		221	442.965	4.38336e-156	Aspergillus fumigatus Af293	NODE_546
	endo 1,5 alpha L arabinase	AFUMN829		70998885	XP_754164.1		321	650.588	0	Aspergillus fumigatus Af293	NODE_174
	endo arabinanase	AFUMN5705		70996690	XP_753100.1		345	715.301	0	Aspergillus fumigatus Af293	NODE_674
	endo arabinase	AFUMN6545		71002252	XP_755807.1		324	670.233	0	Aspergillus fumigatus Af293	NODE_85
	endo beta 1,4 glucanase A xyloglucan specific	AFUMN7103		296439789	B0XNQ1.1		238	478.404	1.23976e-169	Aspergillus fumigatus A1163	NODE_355
	endo beta 1,4 glucanase D	AFUMN3748		70983912	XP_747482.1		349	702.205	0	Aspergillus fumigatus Af293	NODE_410
	endo chitosanase	AFUMN7032		70981600	XP_746329.1		238	488.419	1.45753e-173	Aspergillus fumigatus Af293	NODE_735
	endo polygalacturonase	AFUMN381		70993186	XP_751440.1		368	730.709	0	Aspergillus fumigatus Af293	NODE_137
	endo polygalacturonase	AFUMN1301		70996670	XP_753090.1		378	752.281	0	Aspergillus fumigatus Af293	NODE_201
	endo polygalacturonase	AFUMN2175		70982963	XP_747009.1		364	732.635	0	Aspergillus fumigatus Af293	NODE_246
	endo polygalacturonase	AFUMN5338		70990066	XP_749882.1		488	989.178	0	Aspergillus fumigatus Af293	NODE_6267
	endoglucanase	AFUMN939		70994524	XP_752040.1		250	509.605	0	Aspergillus fumigatus Af293	NODE_183
	endoglucanase	AFUMN998		70995742	XP_752626.1		373	745.732	0	Aspergillus fumigatus Af293	NODE_184
	endoglucanase	AFUMN1509		159124200	EDP49318.1		306	631.328	0	Aspergillus fumigatus A1163	NODE_20
	endoglucanase	AFUMN2675		70984781	XP_747897.1		460	935.636	0	Aspergillus fumigatus Af293	NODE_291
	endoglucanase	AFUMN2900		70982891	XP_746973.1		397	583.178	0	Aspergillus fumigatus Af293	NODE_312
	endoglucanase	AFUMN3778		70992389	XP_751043.1		397	815.453	0	Aspergillus fumigatus Af293	NODE_427
	endoglucanase	AFUMN4683		71002202	XP_755782.1		506	1053.12	0	Aspergillus fumigatus Af293	NODE_543
	endoglucanase	AFUMN4697		71002212	XP_755787.1		290	602.823	0	Aspergillus fumigatus Af293	NODE_543
	endoglucanase	AFUMN7225		70986442	XP_748715.1		219	457.603	6.35453e-162	Aspergillus fumigatus Af293	NODE_598
	endoglucanase	AFUMN6180		70985306	XP_748159.1		575	1166.37	0	Aspergillus fumigatus Af293	NODE_758
	endoglucanase	AFUMN6272		70991989	XP_750843.1		330	686.411	0	Aspergillus fumigatus Af293	NODE_795
	endoglucanase cellulase	AFUMN3480		71001210	XP_755286.1		477	975.696	0	Aspergillus fumigatus Af293	NODE_374
	endoglucanase cellulase	AFUMN6055		159122044	EDP47167.1		364	724.161	0	Aspergillus fumigatus A1163	NODE_735
	endoglycoceramidase	AFUMN3351		70985556	XP_748284.1		519	1079.7	0	Aspergillus fumigatus Af293	NODE_362
	endonuclease phosphatase	AFUMN5671		159127707	EDP52822.1		606	1224.92	0	Aspergillus fumigatus A1163	NODE_660
	esterase	AFUMN1264		159127895	EDP53010.1		292	592.038	0	Aspergillus fumigatus A1163	NODE_198
	esterase	AFUMN4079		71002756	XP_756059.1		265	544.273	0	Aspergillus fumigatus Af293	NODE_4729
	esterase	AFUMN5871		159130548	EDP55661.1		938	1914.81	0	Aspergillus fumigatus A1163	NODE_697
	exo beta 1,3 glucanase	AFUMN1255		159127873	EDP52988.1		809	1661.74	0	Aspergillus fumigatus A1163	NODE_198
	exo beta 1,3 glucanase	AFUMN4135		159122247	EDP47369.1		779	1585.47	0	Aspergillus fumigatus A1163	NODE_477
	exo beta 1,3 glucanase	AFUMN4813		70992709	XP_751203.1		804	1585.08	0	Aspergillus fumigatus Af293	NODE_573
	exo beta 1,3 glucanase Exg0	AFUMN2482		70996120	XP_752815.1		947	1948.33	0	Aspergillus fumigatus Af293	NODE_273
	exo inulinase InuD	AFUMN3362		159125776	EDP50892.1		703	1446.41	0	Aspergillus fumigatus A1163	NODE_362
	exo polygalacturonase	AFUMN3192		70983924	XP_747488.1		409	827.395	0	Aspergillus fumigatus Af293	NODE_341
	exo polygalacturonase	AFUMN3640		159123828	EDP48947.1		472	966.452	0	Aspergillus fumigatus A1163	NODE_389
	exo polygalacturonase	AFUMN5626		71000060	XP_754747.1		440	907.516	0	Aspergillus fumigatus Af293	NODE_660
	exo polygalacturonase X	AFUMN3802		294958167	Q4WCZ8.2		432	887.1	0		NODE_432
	ferric chelate reductase	AFUMN1295		146322688	XP_753095.2		743	1516.52	0	Aspergillus fumigatus Af293	NODE_201
	ferric chelate reductase	AFUMN3172		159127550	EDP52665.1		597	1217.6	0	Aspergillus fumigatus A1163	NODE_336
	ferrooxidoreductase Fet3	AFUMN6812		146324020	XP_747965.2		592	1224.54	0	Aspergillus fumigatus Af293	NODE_946
	ferulic acid esterase FaeA	AFUMN7054		70982332	XP_746694.1		234	485.723	1.32982e-172	Aspergillus fumigatus Af293	NODE_139
	feruloyl esterase B 1	AFUMN1051		298351666	B0YDW9.1		528	1095.88	0	Aspergillus fumigatus A1163	NODE_187
	feruloyl esterase B 2	AFUMN5617		298351669	B0Y7U1.1		526	1098.58	0	Aspergillus fumigatus A1163	NODE_658
	feruloyl esterase C	AFUMN4688		146323014	XP_001481678.1		272	556.214	0	Aspergillus fumigatus Af293	NODE_543
	glucan 1,3 beta glucosidase A	AFUMN175		294956574	B0XN12.1		416	854.358	0	Aspergillus fumigatus A1163	NODE_123
	glucan 1,4 alpha glucosidase	AFUMN5146		159128620	EDP53734.1		631	1278.46	0	Aspergillus fumigatus A1163	NODE_605
	glucan 1,4 alpha glucosidase	AFUMN5594		146323129	XP_748381.2		619	1260.74	0	Aspergillus fumigatus Af293	NODE_656
	glucan endo 1,6 beta glucosidase B	AFUMN3479		298351649	B0XRX9.1		396	825.083	0	Aspergillus fumigatus A1163	NODE_374
	glucose oxidase	AFUMN6561		159129873	EDP54987.1		605	1070.84	0	Aspergillus fumigatus A1163	NODE_85
	glutaminase	AFUMN1271		71000415	XP_754902.1		691	1323.53	0	Aspergillus fumigatus Af293	NODE_198
	glutaminase	AFUMN3166		70999622	XP_754528.1		834	1722.6	0	Aspergillus fumigatus Af293	NODE_336
	glutaminase	AFUMN6265		70992063	XP_750880.1		721	1475.69	0	Aspergillus fumigatus Af293	NODE_795
	glutaminyl cyclase	AFUMN959		159125089	EDP50206.1		396	808.135	0	Aspergillus fumigatus A1163	NODE_183
	glutathione S transferase	AFUMN495		70993148	XP_751422.1		267	509.605	0	Aspergillus fumigatus Af293	NODE_144
	glycerophosphoryl diester phosphodiesterase	AFUMN4704		70992509	XP_751103.1		426	882.093	0	Aspergillus fumigatus Af293	NODE_546
	glycoside hydrolase	AFUMN261		70985701	XP_748356.1		456	944.88	0	Aspergillus fumigatus Af293	NODE_135
	glycoside hydrolase	AFUMN1536		159128643	EDP53757.1		396	813.142	0	Aspergillus fumigatus A1163	NODE_210
	glycoside hydrolase	AFUMN6999		146324797	XP_001481415.1		235	492.656	2.86827e-175	Aspergillus fumigatus Af293	NODE_270
	glycoside hydrolase	AFUMN8035		146324217	XP_001481519.1		244	325.865	2.21922e-110	Aspergillus fumigatus Af293	NODE_560
	glycoside hydrolase	AFUMN5105		70981776	XP_746417.1		883	1815.43	0	Aspergillus fumigatus Af293	NODE_601
	glycoside hydrolase	AFUMN5176		70988695	XP_749205.1		375	769.615	0	Aspergillus fumigatus Af293	NODE_605
	glycoside hydrolase	AFUMN7153		70993084	XP_751390.1		234	471.47	6.84646e-167	Aspergillus fumigatus Af293	NODE_607
	glycoside hydrolase	AFUMN5318		70990148	XP_749923.1		457	946.806	0	Aspergillus fumigatus Af293	NODE_6267
	glycoside hydrolase	AFUMN5600		70985769	XP_748390.1		464	951.814	0	Aspergillus fumigatus Af293	NODE_656
	glycoside hydrolase	AFUMN5696		70993214	XP_751454.1		354	706.442	0	Aspergillus fumigatus Af293	NODE_671
	glycoside hydrolase	AFUMN8118		70992431	XP_751064.1		308	318.161	1.23637e-105	Aspergillus fumigatus Af293	NODE_79
	glycoside hydrolase GH 43	AFUMN3648		70982855	XP_746955.1		464	943.725	0	Aspergillus fumigatus Af293	NODE_389
	glycoside hydrolase GH 43	AFUMN5986		70985966	XP_748487.1		329	679.093	0	Aspergillus fumigatus Af293	NODE_712
	glycosyl transferase	AFUMN2185		70982949	XP_747002.1		394	809.675	0	Aspergillus fumigatus Af293	NODE_246
	glyoxylate reductase D507	AFUMN4719		70993598	XP_751646.1		344	709.523	0	Aspergillus fumigatus Af293	NODE_54
	guanosine diphosphatase	AFUMN137		19309396	CAD27295.1		558	1048.11	0	Aspergillus fumigatus	NODE_121
	guanyl specific ribonuclease	AFUMN7553		159124828	EDP49946.1		264	407.912	3.62825e-142	Aspergillus fumigatus A1163	NODE_153
	guanyl specific ribonuclease	AFUMN8138		70981618	XP_746338.1		287	313.538	9.98486e-105	Aspergillus fumigatus Af293	NODE_735
	guanyl specific ribonuclease RntA	AFUMN8340		70981961	XP_746509.1		131	270.011	6.7578e-91	Aspergillus fumigatus Af293	NODE_803
	histidine acid phosphatase	AFUMN356		70992337	XP_751017.1		471	971.459	0	Aspergillus fumigatus Af293	NODE_136
	histidine acid phosphatase	AFUMN837		70998895	XP_754169.1		462	960.674	0	Aspergillus fumigatus Af293	NODE_174
	hydrolase	AFUMN4692		146323010	XP_755785.2		637	1103.58	0	Aspergillus fumigatus Af293	NODE_543
	inulinase	AFUMN3353		70985560	XP_748286.1		528	1081.24	0	Aspergillus fumigatus Af293	NODE_362
	isoamyl alcohol oxidase	AFUMN1691		146324475	XP_751046.2		557	966.452	0	Aspergillus fumigatus Af293	NODE_220
	isoamyl alcohol oxidase	AFUMN3916		70982616	XP_746836.1		1039	2133.99	0	Aspergillus fumigatus Af293	NODE_434
	isoamyl alcohol oxidase	AFUMN5284		146322331	XP_001481692.1		563	1164.83	0	Aspergillus fumigatus Af293	NODE_6267
	isoamyl alcohol oxidase MreA	AFUMN2920		70986727	XP_748853.1		609	733.021	0	Aspergillus fumigatus Af293	NODE_314
	isochorismatase	AFUMN7088		70986304	XP_748646.1		238	479.559	4.33706e-170	Aspergillus fumigatus Af293	NODE_191
	isopropanol dehydrogenase	AFUMN4944		70986224	XP_748606.1		343	693.73	0	Aspergillus fumigatus Af293	NODE_58
	kinase	AFUMN5171		159128618	EDP53732.1		365	741.495	0	Aspergillus fumigatus A1163	NODE_605
	kinase and ribonuclease Ire1	AFUMN5314		70990146	XP_749922.1		1165	2393.23	0	Aspergillus fumigatus Af293	NODE_6267
	L amino acid oxidase LaoA	AFUMN2797		159123402	EDP48522.1		697	1452.96	0	Aspergillus fumigatus A1163	NODE_29
	L asparaginase	AFUMN5901		70990358	XP_750028.1		379	767.689	0	Aspergillus fumigatus Af293	NODE_697
	laccase TilA	AFUMN3583		70996356	XP_752933.1		596	1226.46	0	Aspergillus fumigatus Af293	NODE_378
	lactonohydrolase	AFUMN6581		70995486	XP_752498.1		442	907.131	0	Aspergillus fumigatus Af293	NODE_865
	lactonohydrolase	AFUMN6840		70994980	XP_752266.1		411	835.869	0	Aspergillus fumigatus Af293	NODE_94
	leucine aminopeptidase 1	AFUMN8816		74599713	Q5VJG6.1		388	118.242	2.71661e-30	Aspergillus fumigatus	NODE_1084
	lipase	AFUMN1496		70985264	XP_748138.1		299	610.912	0	Aspergillus fumigatus Af293	NODE_207
	lipase	AFUMN1791		159123121	EDP48241.1		463	938.717	0	Aspergillus fumigatus A1163	NODE_229
	lipase	AFUMN3644		70982851	XP_746953.1		562	1144.41	0	Aspergillus fumigatus Af293	NODE_389
	lipase	AFUMN4015		70999029	XP_754236.1		573	726.857	0	Aspergillus fumigatus Af293	NODE_442
	lipase	AFUMN4762		70996975	XP_753242.1		470	973.77	0	Aspergillus fumigatus Af293	NODE_560
	lipase acylhydrolase GDSL	AFUMN2650		70993030	XP_751363.1		342	705.671	0	Aspergillus fumigatus Af293	NODE_286
	lipase acylhydrolase GDSL	AFUMN5170		70988685	XP_749200.1		351	728.398	0	Aspergillus fumigatus Af293	NODE_605
	lipase Atg15	AFUMN4210		159129496	EDP54610.1		648	1181.78	0	Aspergillus fumigatus A1163	NODE_482
	lipase/acylhydrolase GDSL	AFUMN5162		70988725	XP_749219.1		441	887.871	0	Aspergillus fumigatus Af293	NODE_605
	lysophospholipase A	AFUMN6031		71001456	XP_755409.1		342	715.301	0	Aspergillus fumigatus Af293	NODE_72
	lysophospholipase Plb1	AFUMN1735		70994210	XP_751952.1		633	1296.95	0	Aspergillus fumigatus Af293	NODE_223
	lysophospholipase Plb3	AFUMN840		70998871	XP_754157.1		630	728.783	0	Aspergillus fumigatus Af293	NODE_174
	lysyl tRNA synthetase	AFUMN3307		146322444	XP_750194.2		566	912.138	0	Aspergillus fumigatus Af293	NODE_355
	malate/L lactate dehydrogenase	AFUMN3410		71002066	XP_755714.1		356	733.791	0	Aspergillus fumigatus Af293	NODE_363
	mannosidase MsdS	AFUMN2566		70996140	XP_752825.1		493	1016.53	0	Aspergillus fumigatus Af293	NODE_278
	mannosyl oligosaccharide glucosidase	AFUMN1346		159122444	EDP47565.1		822	1704.11	0	Aspergillus fumigatus A1163	NODE_202
	mannosylphosphate transferase Mnn4	AFUMN171		70990560	XP_750129.1		318	663.685	0	Aspergillus fumigatus Af293	NODE_123
	mannosylphosphate transferase Mnn4	AFUMN985		70995756	XP_752633.1		300	613.609	0	Aspergillus fumigatus Af293	NODE_184
	metallocarboxypeptidase ecm14	AFUMN3489		71001064	XP_755213.1		586	1094.34	0	Aspergillus fumigatus Af293	NODE_374
	metalloprotease ADM A	AFUMN5081		159130231	EDP55344.1		607	1238.4	0	Aspergillus fumigatus A1163	NODE_600
	metalloprotease disintegrin	AFUMN2306		159125364	EDP50481.1		747	1546.95	0	Aspergillus fumigatus A1163	NODE_2616
	metalloprotease MEP1	AFUMN4034		159130992	EDP56105.1		323	678.322	0	Aspergillus fumigatus A1163	NODE_445
	metalloproteinase	AFUMN7214		71002926	XP_756144.1		222	459.529	1.40251e-162	Aspergillus fumigatus Af293	NODE_262
	metalloproteinase Mep	AFUMN2444		70983961	XP_747506.1		634	1310.82	0	Aspergillus fumigatus Af293	NODE_270
	mutanase	AFUMN6759		159126124	EDP51240.1		446	927.161	0	Aspergillus fumigatus A1163	NODE_946
	N acetylglucosaminyl phosphatidylinositol deacetylase	AFUMN3535		70997296	XP_753398.1		303	624.009	0	Aspergillus fumigatus Af293	NODE_375
	N,O diacetyl muramidase	AFUMN7161		70992107	XP_750902.1		228	469.159	2.97184e-166	Aspergillus fumigatus Af293	NODE_136
	neutral protease 2	AFUMN3269		327488387	Q4WA45.3		450	705.671	0		NODE_353
	neutral protease 2	AFUMN5687		327488321	B0Y4X9.1		370	694.115	0	Aspergillus fumigatus A1163	NODE_671
	oligosaccharyl transferase alpha	AFUMN6200		70989717	XP_749708.1		504	1029.24	0	Aspergillus fumigatus Af293	NODE_759
	oligosaccharyl transferase beta	AFUMN6070		70998016	XP_753740.1		462	947.577	0	Aspergillus fumigatus Af293	NODE_737
	oligosaccharyl transferase gamma	AFUMN4936		70989815	XP_749757.1		325	665.996	0	Aspergillus fumigatus Af293	NODE_588
	oligosaccharyl transferase ribophorin II	AFUMN6395		70994224	XP_751959.1		289	575.089	0	Aspergillus fumigatus Af293	NODE_800
	oxidase	AFUMN3355		70985544	XP_748278.1		443	904.049	0	Aspergillus fumigatus Af293	NODE_362
	oxidoreductase	AFUMN1136		146323223	XP_001481595.1		492	1005.36	0	Aspergillus fumigatus Af293	NODE_191
	oxidoreductase	AFUMN3770		70986286	XP_748637.1		357	731.095	0	Aspergillus fumigatus Af293	NODE_426
	oxidoreductase	AFUMN4693		71002200	XP_755781.1		473	959.518	0	Aspergillus fumigatus Af293	NODE_543
	oxidoreductase	AFUMN7980		146324580	XP_746776.2		496	345.51	1.23601e-114	Aspergillus fumigatus Af293	NODE_576
	oxidoreductase	AFUMN6274		70992075	XP_750886.1		254	518.464	0	Aspergillus fumigatus Af293	NODE_795
	oxidoreductase GMC	AFUMN703		71000192	XP_754807.1		629	1280.39	0	Aspergillus fumigatus Af293	NODE_1677
	oxidoreductase GMC	AFUMN3224		70988923	XP_749312.1		599	1098.58	0	Aspergillus fumigatus Af293	NODE_344
	oxidoreductase GMC	AFUMN6558		71002308	XP_755835.1		632	1261.51	0	Aspergillus fumigatus Af293	NODE_85
	oxidoreductase/dehydrogenase	AFUMN5297		70990156	XP_749927.1		284	582.408	0	Aspergillus fumigatus Af293	NODE_6267
	oxygenase	AFUMN4586		70985799	XP_748405.1		507	1040.02	0	Aspergillus fumigatus Af293	NODE_518
	palmitoyl protein thioesterase	AFUMN4022		70998993	XP_754218.1		333	672.929	0	Aspergillus fumigatus Af293	NODE_442
	pectate lyase A	AFUMN5161		298351770	B0XT32.1		321	642.499	0	Aspergillus fumigatus A1163	NODE_605
	pectate lyase D	AFUMN7023		70986762	XP_748870.1		242	489.96	6.20389e-174	Aspergillus fumigatus Af293	NODE_314
	pectate lyase E	AFUMN4222		159127156	EDP52271.1		399	806.594	0	Aspergillus fumigatus A1163	NODE_485
	pectate lyase E	AFUMN6706		70983733	XP_747393.1		254	521.546	0	Aspergillus fumigatus Af293	NODE_92
	pectate lyase F	AFUMN7097		298351784	B0Y953.1		234	479.174	5.83377e-170	Aspergillus fumigatus A1163	NODE_6267
	pectin lyase A	AFUMN5583		70997737	XP_753604.1		380	770.77	0	Aspergillus fumigatus Af293	NODE_6519
	pectin lyase B	AFUMN2357		296439731	B0YCL3.2		375	758.444	0		NODE_261
	pectin lyase E	AFUMN4055		70997782	XP_753624.1		386	709.909	0	Aspergillus fumigatus Af293	NODE_467
	pectin methylesterase	AFUMN548		70984000	XP_747525.1		408	838.565	0	Aspergillus fumigatus Af293	NODE_152
	pectin methylesterase	AFUMN2098		70983053	XP_747054.1		1764	3477.95	0	Aspergillus fumigatus Af293	NODE_241
	pectin methylesterase	AFUMN2903		159127858	EDP52973.1		392	811.601	0	Aspergillus fumigatus A1163	NODE_313
	pectin methylesterase A	AFUMN575		70983922	XP_747487.1		324	659.833	0	Aspergillus fumigatus Af293	NODE_1559
	peptidase	AFUMN4260		70983281	XP_747168.1		264	542.732	0	Aspergillus fumigatus Af293	NODE_4963
	peptidyl prolyl cis trans isomerase CypB	AFUMN7455		159125026	EDP50143.1		209	420.239	1.36219e-147	Aspergillus fumigatus A1163	NODE_183
	peptidyl prolyl isomerase	AFUMN8313		159128930	EDP54044.1		134	274.633	1.35612e-92	Aspergillus fumigatus A1163	NODE_305
	peroxidase	AFUMN4732		146324890	XP_748822.2		504	1045.8	0	Aspergillus fumigatus Af293	NODE_552
	phosphatase 2C	AFUMN2828		70989343	XP_749521.1		322	657.907	0	Aspergillus fumigatus Af293	NODE_305
	phosphatidylglycerol specific phospholipase C	AFUMN87		159123211	EDP48331.1		509	946.421	0	Aspergillus fumigatus A1163	NODE_117
	phosphoesterase	AFUMN2130		159131861	EDP56974.1		456	945.651	0	Aspergillus fumigatus A1163	NODE_243
	phosphoglycerate mutase	AFUMN7734		70991118	XP_750408.1		186	377.096	2.69294e-131	Aspergillus fumigatus Af293	NODE_163
	phosphoglycerate mutase	AFUMN7625		70986692	XP_748836.1		190	393.66	1.0508e-137	Aspergillus fumigatus Af293	NODE_29
	phytase	AFUMN262		70985695	XP_748353.1		532	1103.2	0	Aspergillus fumigatus Af293	NODE_135
	phytase	AFUMN1551		70982560	XP_746808.1		527	1083.94	0	Aspergillus fumigatus Af293	NODE_219
	phytase	AFUMN4021		70998999	XP_754221.1		653	1358.2	0	Aspergillus fumigatus Af293	NODE_442
	polysaccharide deacetylase	AFUMN1260		71000383	XP_754886.1		452	937.176	0	Aspergillus fumigatus Af293	NODE_198
	polysaccharide deacetylase	AFUMN5492		70993970	XP_751832.1		254	525.783	0	Aspergillus fumigatus Af293	NODE_631
	prenyl cysteine carboxyl methyltransferase	AFUMN7402		119481733	XP_001260895.1		235	430.254	1.32298e-150	Neosartorya fischeri NRRL 181	NODE_666
	protein disulfide isomerase Pdi1	AFUMN6871		70989789	XP_749744.1		517	1048.88	0	Aspergillus fumigatus Af293	NODE_98
	rhamnogalacturonan acetylesterase	AFUMN8093		70983846	XP_747449.1		303	319.701	8.70388e-107	Aspergillus fumigatus Af293	NODE_195
	rhamnogalacturonan acetylesterase RgaE	AFUMN839		70998907	XP_754175.1		271	561.607	0	Aspergillus fumigatus Af293	NODE_174
	rhamnogalacturonase	AFUMN2505		70983191	XP_747123.1		559	1149.42	0	Aspergillus fumigatus Af293	NODE_273
	rhamnogalacturonase B	AFUMN4165		70982073	XP_746565.1		528	1082.4	0	Aspergillus fumigatus Af293	NODE_477
	rhamnogalacturonase B	AFUMN5003		296439760	B0Y0Q3.1		521	1075.08	0	Aspergillus fumigatus A1163	NODE_596
	rhamnogalacturonate lyase B	AFUMN1297		70996672	XP_753091.1		658	1363.98	0	Aspergillus fumigatus Af293	NODE_201
	salicylate hydroxylase	AFUMN2222		70983761	XP_747407.1		468	953.74	0	Aspergillus fumigatus Af293	NODE_255
	Ser/Thr phosphatase	AFUMN5040		70986478	XP_748733.1		626	1301.19	0	Aspergillus fumigatus Af293	NODE_598
	serine carboxypeptidase	AFUMN918		70994644	XP_752099.1		549	1131.7	0	Aspergillus fumigatus Af293	NODE_183
	serine carboxypeptidase	AFUMN4062		71002774	XP_756068.1		572	1189.1	0	Aspergillus fumigatus Af293	NODE_4729
	serine peptidase	AFUMN2597		159128675	EDP53789.1		525	1084.71	0	Aspergillus fumigatus A1163	NODE_279
	serine peptidase	AFUMN4138		159122200	EDP47322.1		560	1150.96	0	Aspergillus fumigatus A1163	NODE_477
	serine protease Alp2	AFUMN6093		70997972	XP_753718.1		495	1008.44	0	Aspergillus fumigatus Af293	NODE_737
	sialidase/neuraminidase	AFUMN7362		146323899	XP_751452.2		406	442.965	1.90673e-153	Aspergillus fumigatus Af293	NODE_137
	superoxide dismutase cytosolic Cu/Zn	AFUMN7464		41581240	CAE47889.1		201	418.698	3.43527e-147	Aspergillus fumigatus	NODE_587
	tannase	AFUMN2799		70986699	XP_748839.1		573	980.704	0	Aspergillus fumigatus Af293	NODE_29
	tannase	AFUMN4167		70982011	XP_746534.1		588	1144.03	0	Aspergillus fumigatus Af293	NODE_477
	thioredoxin reductase	AFUMN6715		70984968	XP_747990.1		386	798.505	0	Aspergillus fumigatus Af293	NODE_946
	toxin biosynthesis peroxidase	AFUMN3264		159122313	EDP47435.1		324	681.019	0	Aspergillus fumigatus A1163	NODE_353
	transglycosylase	AFUMN6964		70986242	XP_748615.1		249	498.049	6.287e-177	Aspergillus fumigatus Af293	NODE_166
	triacylglycerol lipase LipA	AFUMN5265		70982119	XP_746588.1		600	1239.17	0	Aspergillus fumigatus Af293	NODE_61
	trimethyllysine dioxygenase TmlH	AFUMN2211		70991036	XP_750367.1		290	610.142	0	Aspergillus fumigatus Af293	NODE_253
	tripeptidyl peptidase A	AFUMN382		70993168	XP_751432.1		594	1212.59	0	Aspergillus fumigatus Af293	NODE_137
	tripeptidyl peptidase SED3	AFUMN5666		159127732	EDP52847.1		596	1231.08	0	Aspergillus fumigatus A1163	NODE_660
	tripeptidyl peptidase TppA	AFUMN4155		70982015	XP_746536.1		602	1242.64	0	Aspergillus fumigatus Af293	NODE_477
	UDP glucose dehydrogenase Ugd1	AFUMN2502		159123998	EDP49117.1		545	1115.91	0	Aspergillus fumigatus A1163	NODE_273
	UDP glucose:glycoprotein glucosyltransferase	AFUMN5412		70989043	XP_749371.1		1487	3037.28	0	Aspergillus fumigatus Af293	NODE_627
	urea amidolyase	AFUMN3585		70996328	XP_752919.1		1168	2410.95	0	Aspergillus fumigatus Af293	NODE_378
	versicolorin B synthase	AFUMN6579		146322604	XP_752502.2		612	1253.04	0	Aspergillus fumigatus Af293	NODE_865

## Sheet: S5.3 ST
	Table S5.3. AFUMN secretome structural GMs
	name			accession			BLAST scores			closest relative	contig
	protein	gene		GI	locus		Length	BIT	evalue
	adhesin	AFUMN8473		71001330	XP_755346.1		118	243.047	1.26682e-80	Aspergillus fumigatus Af293	NODE_390
	beta 1,6 glucan boisynthesis protein (Knh1)	AFUMN447		71000826	XP_755094.1		259	536.569	0	Aspergillus fumigatus Af293	NODE_140
	cellular morphogenesis protein Rax2	AFUMN725		159123256	EDP48376.1		1203	2449.08	0	Aspergillus fumigatus A1163	NODE_1733
	cellulose binding protein Cip2	AFUMN5072		70992929	XP_751313.1		390	800.431	0	Aspergillus fumigatus Af293	NODE_600
	chitin binding protein	AFUMN2487		70996116	XP_752813.1		290	536.184	0	Aspergillus fumigatus Af293	NODE_273
	coatomer subunit zeta	AFUMN7551		71001142	XP_755252.1		201	405.986	3.3025e-142	Aspergillus fumigatus Af293	NODE_374
	conidial hydrophobin RodB	AFUMN8288		70996676	XP_753093.1		140	279.641	1.98679e-94	Aspergillus fumigatus Af293	NODE_201
	conidial hydrophobin RodB	AFUMN8082		70997898	XP_753681.1		159	314.694	1.36263e-107	Aspergillus fumigatus Af293	NODE_388
	conidial pigment biosynthesis oxidase Arb2	AFUMN2982		146323096	XP_756088.2		587	1222.61	0	Aspergillus fumigatus Af293	NODE_318
	dynein light chain Tctex1	AFUMN8216		70995112	XP_752322.1		143	295.049	2.2628e-100	Aspergillus fumigatus Af293	NODE_53
	fibronectin type III	AFUMN2568		70996152	XP_752831.1		1068	2159.03	0	Aspergillus fumigatus Af293	NODE_278
	filamentation protein Rhf1	AFUMN465		159126288	EDP51404.1		1156	2367.04	0	Aspergillus fumigatus A1163	NODE_142
	hydrophobin	AFUMN8115		70983957	XP_747504.1		155	309.686	9.85962e-106	Aspergillus fumigatus Af293	NODE_270
	hydrophobin	AFUMN8445		146323018	XP_755798.2		125	248.825	9.2687e-83	Aspergillus fumigatus Af293	NODE_85
	matrix protein	AFUMN7268		70983632	XP_747343.1		221	451.055	2.69325e-159	Aspergillus fumigatus Af293	NODE_881
	membrane protein TMS1	AFUMN3945		71001984	XP_755673.1		511	1050.04	0	Aspergillus fumigatus Af293	NODE_439
	mucin Msb2	AFUMN48		70982129	XP_746593.1		901	1121.3	0	Aspergillus fumigatus Af293	NODE_1084
	peritrophin A	AFUMN8695		70982670	XP_746863.1		88	182.57	8.77572e-58	Aspergillus fumigatus Af293	NODE_434
	spherulin	AFUMN7092		70986428	XP_748708.1		236	479.559	4.73643e-170	Aspergillus fumigatus Af293	NODE_598
	spherulin 4	AFUMN2515		70983177	XP_747116.1		280	572.007	0	Aspergillus fumigatus Af293	NODE_273
	thaumatin	AFUMN7947		70983015	XP_747035.1		167	339.732	4.12731e-117	Aspergillus fumigatus Af293	NODE_246
	thaumatin	AFUMN7797		70999866	XP_754650.1		177	367.081	1.40904e-127	Aspergillus fumigatus Af293	NODE_297

## Sheet: S5.4 ME
	Table S5.4. AFUMN secretome membrane anchored GMs
	name			accession			BLAST scores			closest relative	contig
	protein	gene		GI	locus		Length	BIT	evalue
	anaphase promoting complex subunit Apc5	AFUMN4510		146323281	XP_754986.2		768	1592.02	0	Aspergillus fumigatus Af293	NODE_514
	carboxypeptidase sorting receptor vps10 vacuolar	AFUMN3756		70982803	XP_746929.1		1487	3105.46	0	Aspergillus fumigatus Af293	NODE_418
	cell wall galactomannoprotein	AFUMN7844		70981680	XP_746369.1		184	359.377	2.52012e-124	Aspergillus fumigatus Af293	NODE_2208
	cell wall protein	AFUMN7718		133920236	CAM54066.1		185	379.407	2.96147e-132	Aspergillus fumigatus	NODE_166
	cell wall protein	AFUMN709		71000172	XP_754803.1		615	984.556	0	Aspergillus fumigatus Af293	NODE_1677
	cell wall protein	AFUMN7815		70985857	XP_748434.1		180	363.229	4.44186e-126	Aspergillus fumigatus Af293	NODE_490
	cell wall serine threonine rich galactomannoprotein Mp1	AFUMN6418		70981963	XP_746510.1		284	529.635	0	Aspergillus fumigatus Af293	NODE_803
	COPII coated vesicle protein Erv41	AFUMN3217		70988875	XP_749289.1		379	755.747	0	Aspergillus fumigatus Af293	NODE_344
	DNA damage response protein (Dap1)	AFUMN8085		70999706	XP_754570.1		155	313.923	2.17603e-107	Aspergillus fumigatus Af293	NODE_825
	DnaJ	AFUMN557		71000759	XP_755061.1		522	1077.39	0	Aspergillus fumigatus Af293	NODE_1537
	DnaJ	AFUMN7272		70982390	XP_746723.1		399	457.218	5.33684e-159	Aspergillus fumigatus Af293	NODE_236
	DnaJ	AFUMN3102		70991409	XP_750553.1		418	857.055	0	Aspergillus fumigatus Af293	NODE_331
	DnaJ	AFUMN5848		71000966	XP_755164.1		427	883.634	0	Aspergillus fumigatus Af293	NODE_691
	endopolyphosphatase vacuolar	AFUMN6592		70995518	XP_752514.1		670	1299.26	0	Aspergillus fumigatus Af293	NODE_86
	endosomal cargo receptor Erp5	AFUMN7077		70994620	XP_752087.1		231	481.1	8.79201e-171	Aspergillus fumigatus Af293	NODE_183
	endosomal cargo receptor Erv25	AFUMN105		159125554	EDP50671.1		266	548.895	0	Aspergillus fumigatus A1163	NODE_119
	endosomal cargo receptor P24	AFUMN7240		70995514	XP_752512.1		218	455.292	4.40849e-161	Aspergillus fumigatus Af293	NODE_86
	endosomal integral membrane protein P24a	AFUMN5066		70992901	XP_751299.1		647	1318.14	0	Aspergillus fumigatus Af293	NODE_600
	ER membrane protein Wsc4	AFUMN6100		70998006	XP_753735.1		330	665.226	0	Aspergillus fumigatus Af293	NODE_737
	GPI anchor transamidase	AFUMN2965		70996254	XP_752882.1		398	827.009	0	Aspergillus fumigatus Af293	NODE_317
	GPI anchored cell wall beta 1,3 endoglucanase EglC	AFUMN265		70985687	XP_748349.1		446	709.138	0	Aspergillus fumigatus Af293	NODE_135
	GPI anchored cell wall organization protein Ecm33	AFUMN867		70994734	XP_752144.1		398	794.653	0	Aspergillus fumigatus Af293	NODE_181
	GPI anchored cell wall protein	AFUMN8086		146323715	XP_752156.2		164	314.309	2.65115e-107	Aspergillus fumigatus Af293	NODE_181
	GPI anchored cell wall protein	AFUMN1731		159125156	EDP50273.1		386	774.622	0	Aspergillus fumigatus A1163	NODE_223
	GPI anchored cell wall protein	AFUMN7433		159128429	EDP53544.1		215	424.091	8.24254e-149	Aspergillus fumigatus A1163	NODE_490
	GPI anchored cell wall protein	AFUMN6003		70985731	XP_748371.1		290	574.318	0	Aspergillus fumigatus Af293	NODE_717
	GPI anchored cell wall protein Dan4	AFUMN6016		70988793	XP_749250.1		278	522.702	0	Aspergillus fumigatus Af293	NODE_71
	GPI anchored cell wall protein Pst1	AFUMN302		70992137	XP_750917.1		406	813.527	0	Aspergillus fumigatus Af293	NODE_136
	GPI anchored CFEM protein	AFUMN7744		70992195	XP_750946.1		202	376.711	1.11366e-130	Aspergillus fumigatus Af293	NODE_136
	GPI anchored dioxygenase	AFUMN5968		70985996	XP_748501.1		399	817.379	0	Aspergillus fumigatus Af293	NODE_712
	GPI anchored glycoprotein	AFUMN8222		70983530	XP_747292.1		237	300.056	1.04575e-99	Aspergillus fumigatus Af293	NODE_138
	GPI anchored protein	AFUMN7468		70983434	XP_747244.1		221	419.468	6.71932e-147	Aspergillus fumigatus Af293	NODE_205
	GPI anchored protein	AFUMN2550		70995335	XP_752425.1		357	738.028	0	Aspergillus fumigatus Af293	NODE_277
	GPI anchored protein	AFUMN8192		70985288	XP_748150.1		205	302.753	2.21028e-101	Aspergillus fumigatus Af293	NODE_325
	GPI anchored protein	AFUMN3229		70988909	XP_749306.1		366	737.258	0	Aspergillus fumigatus Af293	NODE_344
	GPI anchored protein	AFUMN7037		70984581	XP_747797.1		242	488.419	2.33147e-173	Aspergillus fumigatus Af293	NODE_432
	GPI anchored protein	AFUMN8771		159122232	EDP47354.1		263	146.747	1.23294e-41	Aspergillus fumigatus A1163	NODE_477
	GPI anchored protein	AFUMN7801		146323611	XP_746523.2		198	367.466	3.76921e-127	Aspergillus fumigatus Af293	NODE_477
	GPI anchored protein	AFUMN4286		159131742	EDP56855.1		523	1092.03	0	Aspergillus fumigatus A1163	NODE_499
	GPI anchored protein	AFUMN8737		70992853	XP_751275.1		213	167.548	4.94495e-49	Aspergillus fumigatus Af293	NODE_600
	GPI anchored protein	AFUMN8830		146322846	XP_755114.2		156	98.9821	5.84205e-25	Aspergillus fumigatus Af293	NODE_611
	GPI anchored protein	AFUMN5300		70990062	XP_749880.1		398	811.216	0	Aspergillus fumigatus Af293	NODE_6267
	GPI anchored protein	AFUMN5505		159125219	EDP50336.1		980	1928.68	0	Aspergillus fumigatus A1163	NODE_631
	GPI anchored protein	AFUMN8203		70997824	XP_753644.1		301	303.138	8.72094e-101	Aspergillus fumigatus Af293	NODE_777
	GPI anchored protein	AFUMN8389		70995464	XP_752487.1		149	260.766	1.04138e-86	Aspergillus fumigatus Af293	NODE_865
	GPI anchored protein	AFUMN7743		70982714	XP_746885.1		197	376.711	9.22041e-131	Aspergillus fumigatus Af293	NODE_90
	GPI anchored serine rich protein	AFUMN8310		70990960	XP_750329.1		192	280.026	8.46709e-93	Aspergillus fumigatus Af293	NODE_680
	GPI anchored serine threonine rich protein	AFUMN7071		70990528	XP_750113.1		250	483.797	2.56708e-171	Aspergillus fumigatus Af293	NODE_123
	GPI anchored serine threonine rich protein	AFUMN7760		70982610	XP_746833.1		198	373.629	1.31096e-129	Aspergillus fumigatus Af293	NODE_434
	GPI anchored serine threonine rich protein	AFUMN8019		159131074	EDP56187.1		165	325.865	9.78239e-112	Aspergillus fumigatus A1163	NODE_53
	GPI transamidase component GAA1	AFUMN4818		70992611	XP_751154.1		622	815.453	0	Aspergillus fumigatus Af293	NODE_573
	HET C domain protein HetC	AFUMN6675		159129974	EDP55088.1		804	1653.65	0	Aspergillus fumigatus A1163	NODE_894
	Hsp70 chaperone BiP/Kar2	AFUMN6622		70989489	XP_749594.1		672	1366.29	0	Aspergillus fumigatus Af293	NODE_870
	Hsp70 family chaperone Lhs1/Orp150	AFUMN2939		70996238	XP_752874.1		997	1802.72	0	Aspergillus fumigatus Af293	NODE_317
	integral membrane protein	AFUMN32		70999075	XP_754259.1		389	779.245	0	Aspergillus fumigatus Af293	NODE_106
	integral membrane protein	AFUMN1575		71001738	XP_755550.1		327	679.093	0	Aspergillus fumigatus Af293	NODE_2207
	integral membrane protein	AFUMN2986		159130137	EDP55251.1		753	1528.07	0	Aspergillus fumigatus A1163	NODE_318
	integral membrane protein	AFUMN3446		159130326	EDP55439.1		705	1436.78	0	Aspergillus fumigatus A1163	NODE_365
	integral membrane protein	AFUMN4121		71002672	XP_756017.1		328	680.248	0	Aspergillus fumigatus Af293	NODE_4729
	integral membrane protein	AFUMN4810		70992605	XP_751151.1		594	1219.53	0	Aspergillus fumigatus Af293	NODE_573
	integral membrane protein	AFUMN5543		70985412	XP_748212.1		597	1216.83	0	Aspergillus fumigatus Af293	NODE_643
	integral membrane protein	AFUMN6056		70981604	XP_746331.1		400	819.691	0	Aspergillus fumigatus Af293	NODE_735
	integral membrane protein YeeE/YedE	AFUMN972		70994414	XP_751999.1		334	667.922	0	Aspergillus fumigatus Af293	NODE_183
	integral membrane protein Ytp1	AFUMN3859		159126243	EDP51359.1		488	998.038	0	Aspergillus fumigatus A1163	NODE_433
	misfolded glycoproteins degradation protein Yos9	AFUMN404		70983466	XP_747260.1		520	1071.61	0	Aspergillus fumigatus Af293	NODE_138
	poly(A) binding protein dependent poly(A) ribonuclease	AFUMN1919		70996092	XP_752801.1		466	969.533	0	Aspergillus fumigatus Af293	NODE_233
	ribosomal protein 60S P2	AFUMN8630		71001324	XP_755343.1		111	208.379	3.39343e-67	Aspergillus fumigatus Af293	NODE_390
	translocon associated protein alpha	AFUMN3069		71002532	XP_755947.1		261	531.176	0	Aspergillus fumigatus Af293	NODE_322
	ubiquitin	AFUMN6575		70995432	XP_752471.1		346	571.237	0	Aspergillus fumigatus Af293	NODE_865
	ubiquitin ligase Tul1	AFUMN132		70995642	XP_752576.1		802	1639.4	0	Aspergillus fumigatus Af293	NODE_121
	vacuolar sorting receptor Mrl1	AFUMN254		70990946	XP_750322.1		351	725.702	0	Aspergillus fumigatus Af293	NODE_1346

## Sheet: S5.5 TR
	Table S5.5. AFUMN secretome transporter GMs
	name			accession			BLAST scores			closest relative	contig
	protein	gene		GI	locus		Length	BIT	evalue
	transporter ABC Adp1	AFUMN6140		70991545	XP_750621.1		1088	2254.94	0	Aspergillus fumigatus Af293	NODE_74
	transporter metal cation ZIP	AFUMN8756		119497899	XP_001265707.1		411	157.532	4.4809e-44	Neosartorya fischeri NRRL 181	NODE_344
	transporter MFS Hol1	AFUMN4836		70999924	XP_754679.1		313	527.709	0	Aspergillus fumigatus Af293	NODE_574
	transporter MFS monocarboxylate	AFUMN1638		71001858	XP_755610.1		506	1017.68	0	Aspergillus fumigatus Af293	NODE_2207
	transporter MFS monocarboxylate	AFUMN4042		70992101	XP_750899.1		422	839.336	0	Aspergillus fumigatus Af293	NODE_456
	transporter MFS multidrug	AFUMN5989		159128359	EDP53474.1		506	780.4	0	Aspergillus fumigatus A1163	NODE_712
	transporter Na+/phosphate Pho89	AFUMN668		70986258	XP_748623.1		569	1155.58	0	Aspergillus fumigatus Af293	NODE_166
	transporter patched sphingolipid Ncr1	AFUMN6288		159124455	EDP49573.1		1273	2611.25	0	Aspergillus fumigatus A1163	NODE_795
	transporter purine nucleoside	AFUMN5158		70988723	XP_749218.1		403	821.231	0	Aspergillus fumigatus Af293	NODE_605
	trasnporter nucleotide sugar	AFUMN1152		146322487	XP_750355.2		435	889.026	0	Aspergillus fumigatus Af293	NODE_192

## Sheet: S5.6 OT
	Table S5.6. AFUMN secretome non classified GMs
	name			accession			BLAST scores			closest relative	contig
	protein	gene		GI	locus		Length	BIT	evalue
	mating alpha pheromone PpgA	AFUMN8661		70991359	XP_750528.1		102	198.749	9.23613e-64	Aspergillus fumigatus Af293	NODE_18
	pH signal transduction protein PalI	AFUMN1254		71000327	XP_754858.1		677	1338.17	0	Aspergillus fumigatus Af293	NODE_198
	pheromone P factor Map2	AFUMN8659		71001628	XP_755495.1		102	199.134	6.73254e-64	Aspergillus fumigatus Af293	NODE_2207
	pheromone processing endoprotease KexB	AFUMN1851		70993374	XP_751534.1		844	1747.64	0	Aspergillus fumigatus Af293	NODE_231
	pheromone processing carboxypeptidase Sxa2	AFUMN3609		70989273	XP_749486.1		534	1113.98	0	Aspergillus fumigatus Af293	NODE_380
	toxin biosynthesis protein Tri7	AFUMN5685		70983745	XP_747399.1		409	837.025	0	Aspergillus fumigatus Af293	NODE_668
	pheromone processing carboxypeptidase KexA	AFUMN6846		70994970	XP_752261.1		632	1316.98	0	Aspergillus fumigatus Af293	NODE_94

## Sheet: S5.7 UK
	Table S5.7. AFUMN secretome unknown GMs
	name			accession			BLAST scores			closest relative	contig
	protein	gene		GI	locus		Length	BIT	evalue
	unknown protein	AFUMN70		70982201	XP_746629.1		370	741.88	0	Aspergillus fumigatus Af293	NODE_1084
	unknown protein	AFUMN145		70995578	XP_752544.1		401	791.571	0	Aspergillus fumigatus Af293	NODE_121
	unknown protein	AFUMN211		70991186	XP_750442.1		932	1857.42	0	Aspergillus fumigatus Af293	NODE_126
	unknown protein	AFUMN251		70990934	XP_750316.1		678	1305.43	0	Aspergillus fumigatus Af293	NODE_1346
	unknown protein	AFUMN333		70992141	XP_750919.1		249	510.76	0	Aspergillus fumigatus Af293	NODE_136
	unknown protein	AFUMN284		70992263	XP_750980.1		704	1364.36	0	Aspergillus fumigatus Af293	NODE_136
	unknown protein	AFUMN472		159126281	EDP51397.1		842	1727.61	0	Aspergillus fumigatus A1163	NODE_142
	unknown protein	AFUMN7130		115385831	XP_001209462.1		288	478.789	4.70199e-168	Aspergillus terreus NIH2624	NODE_142
	unknown protein	AFUMN7419		70993134	XP_751415.1		200	424.091	2.17053e-149	Aspergillus fumigatus Af293	NODE_144
	unknown protein	AFUMN8393		70994820	XP_752187.1		134	259.225	1.64738e-86	Aspergillus fumigatus Af293	NODE_1510
	unknown protein	AFUMN544		70984006	XP_747528.1		702	1432.93	0	Aspergillus fumigatus Af293	NODE_152
	unknown protein	AFUMN583		146323036	XP_755880.2		276	561.607	0	Aspergillus fumigatus Af293	NODE_155
	unknown protein	AFUMN614		71002392	XP_755877.1		269	558.525	0	Aspergillus fumigatus Af293	NODE_155
	unknown protein	AFUMN7090		71002374	XP_755868.1		236	479.559	4.63391e-170	Aspergillus fumigatus Af293	NODE_155
	unknown protein	AFUMN648		70991096	XP_750397.1		606	891.338	0	Aspergillus fumigatus Af293	NODE_163
	unknown protein	AFUMN667		70986244	XP_748616.1		264	520.776	0	Aspergillus fumigatus Af293	NODE_166
	unknown protein	AFUMN8446		159128230	EDP53345.1		124	248.825	9.40588e-83	Aspergillus fumigatus A1163	NODE_166
	unknown protein	AFUMN8180		70987012	XP_748991.1		146	300.056	3.2372e-102	Aspergillus fumigatus Af293	NODE_1733
	unknown protein	AFUMN776		146323193	XP_001481591.1		305	620.542	0	Aspergillus fumigatus Af293	NODE_1733
	unknown protein	AFUMN7624		159128326	EDP53441.1		192	394.045	8.99762e-138	Aspergillus fumigatus A1163	NODE_1733
	unknown protein	AFUMN743		159128327	EDP53442.1		297	609.757	0	Aspergillus fumigatus A1163	NODE_1733
	unknown protein	AFUMN8827		146323711	XP_752167.2		99	103.219	3.32848e-26	Aspergillus fumigatus Af293	NODE_181
	unknown protein	AFUMN864		70994764	XP_752159.1		270	531.176	0	Aspergillus fumigatus Af293	NODE_181
	unknown protein	AFUMN8564		70994392	XP_751994.1		108	221.09	2.39027e-72	Aspergillus fumigatus Af293	NODE_183
	unknown protein	AFUMN968		70994638	XP_752096.1		287	558.91	0	Aspergillus fumigatus Af293	NODE_183
	unknown protein	AFUMN7485		146324267	XP_731498.2		397	423.705	5.15161e-146	Aspergillus fumigatus Af293	NODE_187
	unknown protein	AFUMN1054		70981466	XP_731515.1		379	776.548	0	Aspergillus fumigatus Af293	NODE_187
	unknown protein	AFUMN8751		159122750	EDP47871.1		98	154.066	2.90511e-46	Aspergillus fumigatus A1163	NODE_187
	unknown protein	AFUMN7652		146323418	XP_754500.2		203	390.578	4.59967e-136	Aspergillus fumigatus Af293	NODE_189
	unknown protein	AFUMN8776		159123577	EDP48696.1		86	140.584	3.19008e-41	Aspergillus fumigatus A1163	NODE_195
	unknown protein	AFUMN7670		71000411	XP_754900.1		235	389.808	9.97152e-135	Aspergillus fumigatus Af293	NODE_198
	unknown protein	AFUMN8251		146323327	XP_001481608.1		192	290.812	4.78706e-97	Aspergillus fumigatus Af293	NODE_198
	unknown protein	AFUMN1249		159127903	EDP53018.1		677	897.886	0	Aspergillus fumigatus A1163	NODE_198
	unknown protein	AFUMN1228		71000365	XP_754877.1		279	570.466	0	Aspergillus fumigatus Af293	NODE_198
	unknown protein	AFUMN7336		71000349	XP_754869.1		475	452.595	1.6819e-155	Aspergillus fumigatus Af293	NODE_198
	unknown protein	AFUMN7829		121704912	XP_001270719.1		343	369.777	2.08703e-125	Aspergillus clavatus NRRL 1	NODE_198
	unknown protein	AFUMN7437		159124119	EDP49237.1		211	422.935	1.26702e-148	Aspergillus fumigatus A1163	NODE_200
	unknown protein	AFUMN1293		70996684	XP_753097.1		468	938.332	0	Aspergillus fumigatus Af293	NODE_201
	unknown protein	AFUMN8753		119467522	XP_001257567.1		571	163.31	1.12637e-45	Neosartorya fischeri NRRL 181	NODE_202
	unknown protein	AFUMN7776		70985206	XP_748109.1		176	370.163	6.11684e-129	Aspergillus fumigatus Af293	NODE_207
	unknown protein	AFUMN1481		159125981	EDP51097.1		623	1224.92	0	Aspergillus fumigatus A1163	NODE_207
	unknown protein	AFUMN7878		70992409	XP_751053.1		175	353.214	3.07053e-122	Aspergillus fumigatus Af293	NODE_220
	unknown protein	AFUMN8096		71001828	XP_755595.1		152	311.997	1.09211e-106	Aspergillus fumigatus Af293	NODE_2207
	unknown protein	AFUMN7857		71001836	XP_755599.1		185	359.762	1.07594e-123	Aspergillus fumigatus Af293	NODE_2207
	unknown protein	AFUMN8172		71001702	XP_755532.1		143	300.827	1.53441e-102	Aspergillus fumigatus Af293	NODE_2207
	unknown protein	AFUMN8712		238506399	XP_002384401.1		93	172.94	8.27279e-54	Aspergillus flavus NRRL3357	NODE_2208
	unknown protein	AFUMN6925		70990314	XP_750006.1		253	503.827	4.67029e-179	Aspergillus fumigatus Af293	NODE_226
	unknown protein	AFUMN7349		70987266	XP_749111.1		220	439.499	9.79943e-155	Aspergillus fumigatus Af293	NODE_229
	unknown protein	AFUMN1777		159123120	EDP48240.1		630	1304.66	0	Aspergillus fumigatus A1163	NODE_229
	unknown protein	AFUMN1779		146324814	XP_001481424.1		290	584.334	0	Aspergillus fumigatus Af293	NODE_229
	unknown protein	AFUMN1803		70987212	XP_749085.1		360	716.457	0	Aspergillus fumigatus Af293	NODE_229
	unknown protein	AFUMN6994		146323867	XP_751579.2		251	494.582	1.76782e-175	Aspergillus fumigatus Af293	NODE_231
	unknown protein	AFUMN1932		70996026	XP_752768.1		602	1258.82	0	Aspergillus fumigatus Af293	NODE_233
	unknown protein	AFUMN1940		159131547	EDP56660.1		273	564.303	0	Aspergillus fumigatus A1163	NODE_233
	unknown protein	AFUMN1915		159131554	EDP56667.1		499	1005.36	0	Aspergillus fumigatus A1163	NODE_233
	unknown protein	AFUMN1970		159126949	EDP52065.1		698	1422.91	0	Aspergillus fumigatus A1163	NODE_234
	unknown protein	AFUMN2041		70981416	XP_731490.1		322	665.611	0	Aspergillus fumigatus Af293	NODE_238
	unknown protein	AFUMN8518		159122704	EDP47825.1		213	242.662	1.55684e-77	Aspergillus fumigatus A1163	NODE_238
	unknown protein	AFUMN2128		146322692	XP_753129.2		565	1169.84	0	Aspergillus fumigatus Af293	NODE_243
	unknown protein	AFUMN2168		70982951	XP_747003.1		358	733.021	0	Aspergillus fumigatus Af293	NODE_246
	unknown protein	AFUMN7476		70982977	XP_747016.1		278	422.165	1.53895e-146	Aspergillus fumigatus Af293	NODE_246
	unknown protein	AFUMN2171		146324675	XP_747025.2		378	789.26	0	Aspergillus fumigatus Af293	NODE_246
	unknown protein	AFUMN2170		70983003	XP_747029.1		281	558.14	0	Aspergillus fumigatus Af293	NODE_246
	unknown protein	AFUMN2266		70993870	XP_751782.1		245	508.064	0	Aspergillus fumigatus Af293	NODE_2616
	unknown protein	AFUMN7852		159125311	EDP50428.1		177	358.221	4.12297e-124	Aspergillus fumigatus A1163	NODE_2616
	unknown protein	AFUMN7413		70993824	XP_751759.1		649	442.195	9.90535e-150	Aspergillus fumigatus Af293	NODE_2616
	unknown protein	AFUMN2287		70993718	XP_751706.1		597	1151.73	0	Aspergillus fumigatus Af293	NODE_2616
	unknown protein	AFUMN2374		71002896	XP_756129.1		899	1845.86	0	Aspergillus fumigatus Af293	NODE_262
	unknown protein	AFUMN2402		70987123	XP_749042.1		989	2038.08	0	Aspergillus fumigatus Af293	NODE_263
	unknown protein	AFUMN2416		70982294	XP_746675.1		867	1761.5	0	Aspergillus fumigatus Af293	NODE_266
	unknown protein	AFUMN6908		70983965	XP_747508.1		246	504.982	9.459e-180	Aspergillus fumigatus Af293	NODE_270
	unknown protein	AFUMN2433		70983979	XP_747515.1		272	554.673	0	Aspergillus fumigatus Af293	NODE_270
	unknown protein	AFUMN2488		70983189	XP_747122.1		306	516.153	0	Aspergillus fumigatus Af293	NODE_273
	unknown protein	AFUMN2501		159124026	EDP49145.1		347	714.916	0	Aspergillus fumigatus A1163	NODE_273
	unknown protein	AFUMN7475		70982253	XP_746655.1		209	417.542	1.49432e-146	Aspergillus fumigatus Af293	NODE_282
	unknown protein	AFUMN2752		159125099	EDP50216.1		399	818.535	0	Aspergillus fumigatus A1163	NODE_296
	unknown protein	AFUMN2750		70994304	XP_751981.1		333	595.89	0	Aspergillus fumigatus Af293	NODE_296
	unknown protein	AFUMN2788		159122778	EDP47899.1		262	537.339	0	Aspergillus fumigatus A1163	NODE_298
	unknown protein	AFUMN2858		70997507	XP_753500.1		579	1181.78	0	Aspergillus fumigatus Af293	NODE_30
	unknown protein	AFUMN7316		70984182	XP_747609.1		216	444.121	1.02613e-156	Aspergillus fumigatus Af293	NODE_302
	unknown protein	AFUMN2821		159128926	EDP54040.1		322	658.677	0	Aspergillus fumigatus A1163	NODE_305
	unknown protein	AFUMN3007		159128397	EDP53512.1		251	510.76	0	Aspergillus fumigatus A1163	NODE_31
	unknown protein	AFUMN2956		70996286	XP_752898.1		296	615.535	0	Aspergillus fumigatus Af293	NODE_317
	unknown protein	AFUMN2943		70996264	XP_752887.1		359	745.347	0	Aspergillus fumigatus Af293	NODE_317
	unknown protein	AFUMN7070		146323917	XP_001481577.1		234	482.641	2.40623e-171	Aspergillus fumigatus Af293	NODE_321
	unknown protein	AFUMN8281		146323921	XP_001481578.1		138	280.796	7.98471e-95	Aspergillus fumigatus Af293	NODE_321
	unknown protein	AFUMN3144		146324419	XP_750728.2		269	550.051	0	Aspergillus fumigatus Af293	NODE_333
	unknown protein	AFUMN7898		70994100	XP_751897.1		167	348.977	9.12752e-121	Aspergillus fumigatus Af293	NODE_338
	unknown protein	AFUMN3233		159128710	EDP53824.1		246	509.22	0	Aspergillus fumigatus A1163	NODE_344
	unknown protein	AFUMN3243		159128742	EDP53856.1		509	1048.88	0	Aspergillus fumigatus A1163	NODE_344
	unknown protein	AFUMN3306		70990684	XP_750191.1		424	739.954	0	Aspergillus fumigatus Af293	NODE_355
	unknown protein	AFUMN7067		159126160	EDP51276.1		245	484.182	1.39407e-171	Aspergillus fumigatus A1163	NODE_359
	unknown protein	AFUMN3385		146322980	XP_001481676.1		660	1371.68	0	Aspergillus fumigatus Af293	NODE_363
	unknown protein	AFUMN7459		70982867	XP_746961.1		216	420.624	1.87919e-147	Aspergillus fumigatus Af293	NODE_389
	unknown protein	AFUMN3703		159126634	EDP51750.1		529	733.406	0	Aspergillus fumigatus A1163	NODE_391
	unknown protein	AFUMN3742		70983918	XP_747485.1		248	520.776	0	Aspergillus fumigatus Af293	NODE_409
	unknown protein	AFUMN3814		159122544	EDP47665.1		430	874.389	0	Aspergillus fumigatus A1163	NODE_432
	unknown protein	AFUMN7737		70982688	XP_746872.1		233	380.178	3.52159e-131	Aspergillus fumigatus Af293	NODE_434
	unknown protein	AFUMN3964		70990854	XP_750276.1		309	629.402	0	Aspergillus fumigatus Af293	NODE_440
	unknown protein	AFUMN3961		70990910	XP_750304.1		403	811.601	0	Aspergillus fumigatus Af293	NODE_440
	unknown protein	AFUMN8434		159127223	EDP52338.1		134	251.136	2.26418e-83	Aspergillus fumigatus A1163	NODE_442
	unknown protein	AFUMN7832		70998965	XP_754204.1		187	361.688	3.46766e-125	Aspergillus fumigatus Af293	NODE_442
	unknown protein	AFUMN7172		70997770	XP_753619.1		284	469.929	1.51295e-165	Aspergillus fumigatus Af293	NODE_467
	unknown protein	AFUMN4182		70998334	XP_753889.1		374	716.072	0	Aspergillus fumigatus Af293	NODE_47
	unknown protein	AFUMN4148		70982005	XP_746531.1		376	773.852	0	Aspergillus fumigatus Af293	NODE_477
	unknown protein	AFUMN7210		70996482	XP_752996.1		223	460.685	4.79839e-163	Aspergillus fumigatus Af293	NODE_499
	unknown protein	AFUMN7410		70999157	XP_754300.1		245	428.713	8.2585e-150	Aspergillus fumigatus Af293	NODE_508
	unknown protein	AFUMN4381		70997960	XP_753712.1		952	1929.45	0	Aspergillus fumigatus Af293	NODE_508
	unknown protein	AFUMN8412		159125809	EDP50925.1		120	253.447	9.83891e-85	Aspergillus fumigatus A1163	NODE_508
	unknown protein	AFUMN7581		159127411	EDP52526.1		217	402.134	4.20445e-140	Aspergillus fumigatus A1163	NODE_513
	unknown protein	AFUMN8442		146323137	XP_001481584.1		181	251.906	5.96427e-83	Aspergillus fumigatus Af293	NODE_518
	unknown protein	AFUMN4580		159128461	EDP53576.1		415	856.284	0	Aspergillus fumigatus A1163	NODE_518
	unknown protein	AFUMN4594		70989609	XP_749654.1		400	806.594	0	Aspergillus fumigatus Af293	NODE_519
	unknown protein	AFUMN8133		70995261	XP_752392.1		242	312.383	4.62783e-105	Aspergillus fumigatus Af293	NODE_53
	unknown protein	AFUMN4638		70995120	XP_752326.1		453	862.833	0	Aspergillus fumigatus Af293	NODE_53
	unknown protein	AFUMN4701		70992507	XP_751102.1		640	1318.52	0	Aspergillus fumigatus Af293	NODE_546
	unknown protein	AFUMN7803		70983141	XP_747098.1		364	374.015	4.00877e-127	Aspergillus fumigatus Af293	NODE_57
	unknown protein	AFUMN4950		70986209	XP_748599.1		542	1108.98	0	Aspergillus fumigatus Af293	NODE_58
	unknown protein	AFUMN4916		159122826	EDP47947.1		472	976.082	0	Aspergillus fumigatus A1163	NODE_585
	unknown protein	AFUMN5045		70986462	XP_748725.1		447	907.516	0	Aspergillus fumigatus Af293	NODE_598
	unknown protein	AFUMN7781		70986450	XP_748719.1		178	369.777	1.35546e-128	Aspergillus fumigatus Af293	NODE_598
	unknown protein	AFUMN5071		70992931	XP_751314.1		420	847.81	0	Aspergillus fumigatus Af293	NODE_600
	unknown protein	AFUMN5095		70992863	XP_751280.1		320	638.647	0	Aspergillus fumigatus Af293	NODE_600
	unknown protein	AFUMN5093		70992855	XP_751276.1		482	1004.59	0	Aspergillus fumigatus Af293	NODE_600
	unknown protein	AFUMN7082		70992945	XP_751321.1		234	480.33	1.77008e-170	Aspergillus fumigatus Af293	NODE_600
	unknown protein	AFUMN5139		159121987	EDP47110.1		1036	1982.99	0	Aspergillus fumigatus A1163	NODE_601
	unknown protein	AFUMN5128		159121986	EDP47109.1		769	1585.85	0	Aspergillus fumigatus A1163	NODE_601
	unknown protein	AFUMN5132		70981704	XP_746381.1		286	599.356	0	Aspergillus fumigatus Af293	NODE_601
	unknown protein	AFUMN7552		146323553	XP_746428.2		241	407.527	3.39019e-142	Aspergillus fumigatus Af293	NODE_601
	unknown protein	AFUMN5144		159121961	EDP47084.1		1046	2016.51	0	Aspergillus fumigatus A1163	NODE_601
	unknown protein	AFUMN5156		70988659	XP_749188.1		305	631.328	0	Aspergillus fumigatus Af293	NODE_605
	unknown protein	AFUMN5153		70988709	XP_749211.1		337	560.066	0	Aspergillus fumigatus Af293	NODE_605
	unknown protein	AFUMN5266		70982081	XP_746569.1		296	591.267	0	Aspergillus fumigatus Af293	NODE_61
	unknown protein	AFUMN8188		70982083	XP_746570.1		144	298.516	1.07052e-101	Aspergillus fumigatus Af293	NODE_61
	unknown protein	AFUMN5293		70990210	XP_749954.1		262	541.962	0	Aspergillus fumigatus Af293	NODE_6267
	unknown protein	AFUMN7840		70990198	XP_749948.1		179	360.147	8.79857e-125	Aspergillus fumigatus Af293	NODE_6267
	unknown protein	AFUMN7752		146322341	XP_749901.2		180	373.244	4.81417e-130	Aspergillus fumigatus Af293	NODE_6267
	unknown protein	AFUMN5306		70990046	XP_749872.1		399	829.321	0	Aspergillus fumigatus Af293	NODE_6267
	unknown protein	AFUMN5374		70989063	XP_749381.1		751	1536.16	0	Aspergillus fumigatus Af293	NODE_627
	unknown protein	AFUMN8572		70989059	XP_749379.1		119	220.32	1.31432e-71	Aspergillus fumigatus Af293	NODE_627
	unknown protein	AFUMN5450		146324109	XP_753845.2		1133	2297.32	0	Aspergillus fumigatus Af293	NODE_629
	unknown protein	AFUMN5460		70998278	XP_753863.1		291	612.838	0	Aspergillus fumigatus Af293	NODE_629
	unknown protein	AFUMN5497		70994042	XP_751868.1		304	622.468	0	Aspergillus fumigatus Af293	NODE_631
	unknown protein	AFUMN7473		70985388	XP_748200.1		205	417.542	1.14071e-146	Aspergillus fumigatus Af293	NODE_643
	unknown protein	AFUMN5555		159125849	EDP50965.1		792	1624.37	0	Aspergillus fumigatus A1163	NODE_643
	unknown protein	AFUMN5605		159128473	EDP53588.1		357	722.62	0	Aspergillus fumigatus A1163	NODE_656
	unknown protein	AFUMN5608		70991895	XP_750796.1		436	893.649	0	Aspergillus fumigatus Af293	NODE_658
	unknown protein	AFUMN5661		71000024	XP_754729.1		520	1060.83	0	Aspergillus fumigatus Af293	NODE_660
	unknown protein	AFUMN7011		159127721	EDP52836.1		245	491.115	2.36716e-174	Aspergillus fumigatus A1163	NODE_660
	unknown protein	AFUMN5688		70993234	XP_751464.1		293	600.127	0	Aspergillus fumigatus Af293	NODE_671
	unknown protein	AFUMN5708		159131842	EDP56955.1		648	1260.74	0	Aspergillus fumigatus A1163	NODE_674
	unknown protein	AFUMN7915		70995964	XP_752737.1		260	350.132	2.14597e-119	Aspergillus fumigatus Af293	NODE_688
	unknown protein	AFUMN7892		146322392	XP_001481699.1		182	350.903	4.87178e-121	Aspergillus fumigatus Af293	NODE_697
	unknown protein	AFUMN7498		70984416	XP_747721.1		203	414.075	2.46986e-145	Aspergillus fumigatus Af293	NODE_702
	unknown protein	AFUMN5995		70985964	XP_748486.1		467	966.837	0	Aspergillus fumigatus Af293	NODE_712
	unknown protein	AFUMN7040		146324121	XP_753757.2		239	488.034	2.51856e-173	Aspergillus fumigatus Af293	NODE_737
	unknown protein	AFUMN6166		70985296	XP_748154.1		476	972.23	0	Aspergillus fumigatus Af293	NODE_758
	unknown protein	AFUMN7137		70989747	XP_749723.1		369	480.715	1.18787e-167	Aspergillus fumigatus Af293	NODE_759
	unknown protein	AFUMN6247		146322706	XP_001481638.1		838	1731.46	0	Aspergillus fumigatus Af293	NODE_77
	unknown protein	AFUMN8793		70992499	XP_751098.1		348	142.124	9.60179e-37	Aspergillus fumigatus Af293	NODE_79
	unknown protein	AFUMN6372		70992475	XP_751086.1		497	1009.98	0	Aspergillus fumigatus Af293	NODE_79
	unknown protein	AFUMN6314		70991995	XP_750846.1		384	749.199	0	Aspergillus fumigatus Af293	NODE_795
	unknown protein	AFUMN8649		70991993	XP_750845.1		101	202.601	2.59804e-65	Aspergillus fumigatus Af293	NODE_795
	unknown protein	AFUMN6343		70989245	XP_749472.1		576	1164.83	0	Aspergillus fumigatus Af293	NODE_796
	unknown protein	AFUMN6438		159130217	EDP55330.1		621	1266.91	0	Aspergillus fumigatus A1163	NODE_80
	unknown protein	AFUMN6431		70981955	XP_746506.1		449	939.873	0	Aspergillus fumigatus Af293	NODE_803
	unknown protein	AFUMN6419		70981933	XP_746495.1		320	669.078	0	Aspergillus fumigatus Af293	NODE_803
	unknown protein	AFUMN7759		70999730	XP_754582.1		189	373.244	1.28628e-129	Aspergillus fumigatus Af293	NODE_825
	unknown protein	AFUMN6481		70999680	XP_754557.1		422	822.002	0	Aspergillus fumigatus Af293	NODE_825
	unknown protein	AFUMN8505		71002258	XP_755810.1		198	243.432	2.17193e-78	Aspergillus fumigatus Af293	NODE_85
	unknown protein	AFUMN6596		70995522	XP_752516.1		319	640.573	0	Aspergillus fumigatus Af293	NODE_86
	unknown protein	AFUMN8664		70995472	XP_752491.1		97	197.593	2.4259e-63	Aspergillus fumigatus Af293	NODE_865
	unknown protein	AFUMN6569		70995474	XP_752492.1		535	1075.46	0	Aspergillus fumigatus Af293	NODE_865
	unknown protein	AFUMN6617		159128994	EDP54108.1		497	1024.62	0	Aspergillus fumigatus A1163	NODE_870
	unknown protein	AFUMN7564		70982728	XP_746892.1		198	403.29	2.67476e-141	Aspergillus fumigatus Af293	NODE_90
	unknown protein	AFUMN6844		70994976	XP_752264.1		441	878.241	0	Aspergillus fumigatus Af293	NODE_94
	unknown protein	AFUMN7630		70985108	XP_748060.1		190	392.889	2.21055e-137	Aspergillus fumigatus Af293	NODE_946
	unknown protein	AFUMN6794		70985084	XP_748048.1		493	1029.24	0	Aspergillus fumigatus Af293	NODE_946
	unknown protein	AFUMN6788		70985072	XP_748042.1		418	848.966	0	Aspergillus fumigatus Af293	NODE_946
	unknown protein	AFUMN7729		146324012	XP_748015.2		190	378.252	1.19273e-131	Aspergillus fumigatus Af293	NODE_946
	unknown protein ankyrin repeat	AFUMN3768		70981430	XP_731497.1		372	606.29	0	Aspergillus fumigatus Af293	NODE_425
	unknown protein Atg27	AFUMN2953		70996278	XP_752894.1		333	682.559	0	Aspergillus fumigatus Af293	NODE_317
	unknown protein BNR/Asp	AFUMN6377		70992485	XP_751091.1		380	780.015	0	Aspergillus fumigatus Af293	NODE_79
	unknown protein BNR/Asp	AFUMN6629		70989479	XP_749589.1		373	764.607	0	Aspergillus fumigatus Af293	NODE_870
	unknown protein brown 1	AFUMN2975		6090821	AAF03353.1		664	995.727	0	Aspergillus fumigatus	NODE_318
	unknown protein BYS1	AFUMN8060		159125933	EDP51049.1		156	317.39	1.04069e-108	Aspergillus fumigatus A1163	NODE_207
	unknown protein C2HC5 finger	AFUMN6516		70984701	XP_747857.1		537	1103.2	0	Aspergillus fumigatus Af293	NODE_852
	unknown protein C6	AFUMN7835		159124305	EDP49423.1		233	363.229	5.09626e-125	Aspergillus fumigatus A1163	NODE_186
	unknown protein cell surface protein	AFUMN7806		146323229	XP_748657.2		186	365.925	6.49738e-127	Aspergillus fumigatus Af293	NODE_191
	unknown protein cell surface protein	AFUMN2526		146324645	XP_747144.2		312	630.172	0	Aspergillus fumigatus Af293	NODE_273
	unknown protein cell surface protein	AFUMN5165		70988635	XP_749176.1		705	1390.94	0	Aspergillus fumigatus Af293	NODE_605
	unknown protein cell wall anchored protein	AFUMN7426		159127726	EDP52841.1		404	438.728	4.97766e-149	Aspergillus fumigatus A1163	NODE_660
	unknown protein cell wall anchored protein	AFUMN5787		159131501	EDP56614.1		561	1004.2	0	Aspergillus fumigatus A1163	NODE_688
	unknown protein CFEM	AFUMN7727		159124118	EDP49236.1		198	379.022	1.05713e-131	Aspergillus fumigatus A1163	NODE_200
	unknown protein CFEM	AFUMN8788		121700354	XP_001268442.1		293	143.665	1.57529e-37	Aspergillus clavatus NRRL 1	NODE_600
	unknown protein cysteine rich	AFUMN2448		70982594	XP_746825.1		343	709.909	0	Aspergillus fumigatus Af293	NODE_271
	unknown protein cysteine rich	AFUMN8819		70982612	XP_746834.1		407	119.783	3.55032e-29	Aspergillus fumigatus Af293	NODE_434
	unknown protein DUF1237	AFUMN4107		159130062	EDP55176.1		535	1112.06	0	Aspergillus fumigatus A1163	NODE_4729
	unknown protein DUF21	AFUMN4343		70989449	XP_749574.1		729	1484.93	0	Aspergillus fumigatus Af293	NODE_500
	unknown protein DUF907	AFUMN2103		159125569	EDP50686.1		721	1479.54	0	Aspergillus fumigatus A1163	NODE_242
	unknown protein DUF907	AFUMN2382		159130155	EDP55269.1		612	1238.02	0	Aspergillus fumigatus A1163	NODE_262
	unknown protein DUF907	AFUMN6869		159129148	EDP54262.1		723	1494.17	0	Aspergillus fumigatus A1163	NODE_98
	unknown protein F box	AFUMN5873		159130496	EDP55609.1		377	545.814	0	Aspergillus fumigatus A1163	NODE_697
	unknown protein F box and ankyrin repeat	AFUMN6112		70983301	XP_747178.1		680	1366.29	0	Aspergillus fumigatus Af293	NODE_740
	unknown protein FacC	AFUMN3370		70985558	XP_748285.1		310	639.032	0	Aspergillus fumigatus Af293	NODE_362
	unknown protein FacC	AFUMN4227		70998825	XP_754134.1		315	642.114	0	Aspergillus fumigatus Af293	NODE_485
	unknown protein FG GAP repeat	AFUMN164		146322430	XP_750162.2		307	623.239	0	Aspergillus fumigatus Af293	NODE_123
	unknown protein glycine rich	AFUMN6946		146324614	XP_746687.2		256	500.745	7.93737e-178	Aspergillus fumigatus Af293	NODE_266
	unknown protein glycine/serine rich	AFUMN7145		70992865	XP_751281.1		240	472.626	3.54257e-167	Aspergillus fumigatus Af293	NODE_600
	unknown protein Ish1	AFUMN6497		159127584	EDP52699.1		535	1085.86	0	Aspergillus fumigatus A1163	NODE_825
	unknown protein LsdA	AFUMN5589		159126664	EDP51780.1		360	721.465	0	Aspergillus fumigatus A1163	NODE_6519
	unknown protein LysM	AFUMN2955		146322662	XP_752910.2		299	611.298	0	Aspergillus fumigatus Af293	NODE_317
	unknown protein LysM	AFUMN6815		159126128	EDP51244.1		379	748.814	0	Aspergillus fumigatus A1163	NODE_946
	unknown protein MBL2	AFUMN8448		70985488	XP_748250.1		119	248.054	1.56659e-82	Aspergillus fumigatus Af293	NODE_508
	unknown protein NOT2	AFUMN6124		119481111	XP_001260584.1		555	580.482	0	Neosartorya fischeri NRRL 181	NODE_748
	unknown protein NPP1	AFUMN7102		70985546	XP_748279.1		234	478.404	1.00819e-169	Aspergillus fumigatus Af293	NODE_362
	unknown protein PA and RING finger	AFUMN5370		70989065	XP_749382.1		857	1718.75	0	Aspergillus fumigatus Af293	NODE_627
	unknown protein PHP	AFUMN5550		159125896	EDP51012.1		486	1001.89	0	Aspergillus fumigatus A1163	NODE_643
	unknown protein proline rich	AFUMN7951		70983900	XP_747476.1		359	345.895	1.09989e-116	Aspergillus fumigatus Af293	NODE_410
	unknown protein proline rich	AFUMN7977		70999970	XP_754702.1		191	335.88	7.04102e-115	Aspergillus fumigatus Af293	NODE_660
	unknown protein proline/glycine rich	AFUMN6680		159122862	EDP47982.1		325	565.459	0	Aspergillus fumigatus A1163	NODE_90
	unknown protein proline/serine rich	AFUMN7380		159123515	EDP48634.1		247	435.261	3.50465e-152	Aspergillus fumigatus A1163	NODE_270
	unknown protein Rds1	AFUMN3563		159126870	EDP51986.1		478	977.622	0	Aspergillus fumigatus A1163	NODE_375
	unknown protein Rds1	AFUMN8483		70997043	XP_753276.1		435	253.447	1.13818e-79	Aspergillus fumigatus Af293	NODE_560
	unknown protein RING finger	AFUMN3699		71001232	XP_755297.1		544	1109.36	0	Aspergillus fumigatus Af293	NODE_390
	unknown protein SacI	AFUMN3580		70996400	XP_752955.1		937	1925.6	0	Aspergillus fumigatus Af293	NODE_378
	unknown protein SCP	AFUMN7001		70995698	XP_752604.1		320	499.204	3.29829e-175	Aspergillus fumigatus Af293	NODE_184
	unknown protein serine rich	AFUMN2038		159122706	EDP47827.1		329	677.167	0	Aspergillus fumigatus A1163	NODE_238
	unknown protein serine rich	AFUMN8682		146324616	XP_746686.2		142	192.586	4.2075e-60	Aspergillus fumigatus Af293	NODE_266
	unknown protein serine rich	AFUMN4218		146323521	XP_754126.2		344	695.271	0	Aspergillus fumigatus Af293	NODE_485
	unknown protein serine rich	AFUMN7513		159128454	EDP53569.1		219	412.149	5.48283e-144	Aspergillus fumigatus A1163	NODE_518
	unknown protein serine rich	AFUMN4964		146323466	XP_001481626.1		483	960.674	0	Aspergillus fumigatus Af293	NODE_593
	unknown protein serine rich	AFUMN5476		159127837	EDP52952.1		781	1459.12	0	Aspergillus fumigatus A1163	NODE_62
	unknown protein serine/threonine rich	AFUMN568		70999179	XP_754311.1		764	1431	0	Aspergillus fumigatus Af293	NODE_1556
	unknown protein serine/threonine rich	AFUMN8001		119479323	XP_001259690.1		261	337.806	2.83233e-113	Neosartorya fischeri NRRL 181	NODE_391
	unknown protein Ssp120	AFUMN7488		70997477	XP_753486.1		203	415.231	8.36396e-146	Aspergillus fumigatus Af293	NODE_30
	unknown protein threonine rich	AFUMN2259		70989277	XP_749488.1		666	806.594	0	Aspergillus fumigatus Af293	NODE_258
	unknown protein threonine rich	AFUMN7998		146324411	XP_001481458.1		168	330.872	1.12559e-113	Aspergillus fumigatus Af293	NODE_332
	unknown protein UPF0016	AFUMN1231		159127911	EDP53026.1		541	1086.63	0	Aspergillus fumigatus A1163	NODE_198
	unknown protein Uth1	AFUMN755		70986957	XP_748964.1		414	850.892	0	Aspergillus fumigatus Af293	NODE_1733
	unknown protein Uth1	AFUMN1937		70996018	XP_752764.1		470	808.52	0	Aspergillus fumigatus Af293	NODE_233
	unknown protein VanZ	AFUMN7370		70999608	XP_754521.1		213	434.106	7.40715e-153	Aspergillus fumigatus Af293	NODE_189
	unknown protein AFUA_1G01210	AFUMN8081		70990044	XP_749871.1		151	314.309	1.27126e-107	Aspergillus fumigatus Af293	NODE_6267
	unknown protein AFUA_1G16430	AFUMN4284		70996508	XP_753009.1		735	1432.93	0	Aspergillus fumigatus Af293	NODE_499
	unknown protein AFUA_1G17260	AFUMN1324		70996678	XP_753094.1		301	609.757	0	Aspergillus fumigatus Af293	NODE_201
	unknown protein AFUA_1G17540	AFUMN3735		70996730	XP_753120.1		405	835.484	0	Aspergillus fumigatus Af293	NODE_405
	unknown protein AFUA_2G00390	AFUMN7970		70988633	XP_749175.1		284	339.732	2.57585e-115	Aspergillus fumigatus Af293	NODE_605
	unknown protein AFUA_2G05635	AFUMN8641		146322828	XP_001481660.1		101	205.682	1.57537e-66	Aspergillus fumigatus Af293	NODE_50
	unknown protein AFUA_2G05920	AFUMN8586		70989743	XP_749721.1		113	217.624	8.54391e-71	Aspergillus fumigatus Af293	NODE_759
	unknown protein AFUA_2G12800	AFUMN8736		71001860	XP_755611.1		192	169.088	4.25037e-49	Aspergillus fumigatus Af293	NODE_2207
	unknown protein AFUA_2G16180	AFUMN8218		71002546	XP_755954.1		147	295.049	2.84763e-100	Aspergillus fumigatus Af293	NODE_322
	unknown protein AFUA_3G05810	AFUMN8418		71000683	XP_755023.1		122	252.677	2.41783e-84	Aspergillus fumigatus Af293	NODE_340
	unknown protein AFUA_3G14665	AFUMN8361		70998875	XP_754159.1		132	265.388	5.31602e-89	Aspergillus fumigatus Af293	NODE_174
	unknown protein AFUA_3G14940	AFUMN8764		146323519	XP_754130.2		87	144.821	4.51783e-43	Aspergillus fumigatus Af293	NODE_485
	unknown protein AFUA_4G00580	AFUMN8588		70981738	XP_746398.1		372	225.328	3.42683e-70	Aspergillus fumigatus Af293	NODE_601
	unknown protein AFUA_4G01120	AFUMN7590		146323577	XP_001481530.1		204	399.438	1.57018e-139	Aspergillus fumigatus Af293	NODE_735
	unknown protein AFUA_4G01180	AFUMN7999		70981620	XP_746339.1		161	329.717	1.71035e-113	Aspergillus fumigatus Af293	NODE_735
	unknown protein AFUA_4G09450	AFUMN7948		70994066	XP_751880.1		172	339.347	8.05217e-117	Aspergillus fumigatus Af293	NODE_1005
	unknown protein AFUA_4G12380	AFUMN1836		70993492	XP_751593.1		362	682.945	0	Aspergillus fumigatus Af293	NODE_231
	unknown protein AFUA_4G14690	AFUMN2637		70993032	XP_751364.1		314	638.647	0	Aspergillus fumigatus Af293	NODE_286
	unknown protein AFUA_6G11720	AFUMN1688		146324483	XP_751054.2		370	685.256	0	Aspergillus fumigatus Af293	NODE_220
	unknown protein AFUA_6G12140	AFUMN6381		70992489	XP_751093.1		288	577.785	0	Aspergillus fumigatus Af293	NODE_79
	unknown protein AFUA_8G01610	AFUMN8429		70983035	XP_747045.1		127	251.521	9.29305e-84	Aspergillus fumigatus Af293	NODE_616
	unknown protein AFUA_8G01620	AFUMN5244		70983033	XP_747044.1		316	660.218	0	Aspergillus fumigatus Af293	NODE_616
	unknown protein AFUA_8G06070	AFUMN2220		70983765	XP_747409.1		316	640.188	0	Aspergillus fumigatus Af293	NODE_255
	unknown protein AFUA_8G06785	AFUMN7726		70983902	XP_747477.1		191	378.637	9.78329e-132	Aspergillus fumigatus Af293	NODE_410
	unknown protein AFUB_001030	AFUMN5237		159130299	EDP55412.1		532	1071.23	0	Aspergillus fumigatus A1163	NODE_614
	unknown protein AFUB_018570	AFUMN7432		159128699	EDP53813.1		259	426.402	8.09417e-149	Aspergillus fumigatus A1163	NODE_344
	unknown protein AFUB_032940	AFUMN8145		159130116	EDP55230.1		151	305.064	4.55916e-104	Aspergillus fumigatus A1163	NODE_4729
	unknown protein AFUB_039850	AFUMN8163		159127701	EDP52816.1		162	303.138	6.87803e-103	Aspergillus fumigatus A1163	NODE_574
	unknown protein AFUB_045420	AFUMN4946		159128252	EDP53367.1		406	552.747	0	Aspergillus fumigatus A1163	NODE_58
	unknown protein AFUB_066520	AFUMN4200		159125200	EDP50317.1		580	1171.76	0	Aspergillus fumigatus A1163	NODE_481
	unknown protein AFUB_073820	AFUMN8525		159124237	EDP49355.1		171	235.728	1.03147e-76	Aspergillus fumigatus A1163	NODE_2628
	unknown protein AFUB_090310	AFUMN8423		159123196	EDP48316.1		142	253.832	3.78924e-84	Aspergillus fumigatus A1163	NODE_117
	unknown protein BpseN_12074	AFUMN8851		167902988	ZP_02490193.1		847	65.0846	1.00418e-09	Burkholderia pseudomallei NCTC 13177	NODE_207
	unknown protein NFIA_001310	AFUMN7322		119473611	XP_001258681.1		228	443.736	2.97464e-156	Neosartorya fischeri NRRL 181	NODE_656
	unknown protein NFIA_009190	AFUMN8814		119494483	XP_001264137.1		86	114.775	6.00901e-31	Neosartorya fischeri NRRL 181	NODE_499
	unknown protein NFIA_039140	AFUMN8698		119498955	XP_001266235.1		229	189.119	2.97964e-57	Neosartorya fischeri NRRL 181	NODE_946
	unknown protein NFIA_045260	AFUMN8674		119501695	XP_001267604.1		141	194.897	1.41207e-61	Neosartorya fischeri NRRL 181	NODE_601
	unknown protein NFIA_069960	AFUMN8742		119492849	XP_001263722.1		96	161.77	1.20066e-48	Neosartorya fischeri NRRL 181	NODE_198
	unknown protein NFIA_072780	AFUMN4742		119477314	XP_001259260.1		485	966.452	0	Neosartorya fischeri NRRL 181	NODE_560
	unknown protein NFIA_098870	AFUMN8705		119485016	XP_001262150.1		86	174.096	1.76901e-54	Neosartorya fischeri NRRL 181	NODE_255
	unknown protein NFIA_106700	AFUMN8721		119500644	XP_001267079.1		93	167.548	1.21115e-51	Neosartorya fischeri NRRL 181	NODE_338
	unknown protein NFIA_113470	AFUMN8722		119488528	XP_001262714.1		119	169.088	1.46944e-51	Neosartorya fischeri NRRL 181	NODE_434
	unknown protein VIBHAR_06741	AFUMN8884		156977945	YP_001448851.1		330	35.039	2.30071	Vibrio harveyi ATCC BAA-1116	NODE_797
